# Supplementary material for: A public mid‐density genotyping platform for cultivated cranberry (Vaccinium macrocarpon Aiton)
Source: Plant Genome. 2025 Oct 8;18(4):e70118. doi: 10.1002/tpg2.70118 (PMC12505202; doi:10.1002/tpg2.70118)
Supplement: Supplementary file 2 — Supplemental Table S1. Population composition of the testing materials for the 3K blueberry and cranberry DArTag panels. Supplemental Table S2. Minor allele frequency of the Blueberry 3K DArTag panel in a cranberry population of 347 accessions estimated using read counts. Supplemental Table S3. A set of 53 cranberry accessions used to create the cranberry 3K DArTag panel. Supplemental Table S4. 353 marker loci removed from the raw “missing allele discovery count” (MADC) file for simplifying variant calling from partially overlapping microhaplotypes. Supplemental Table S5. Sample‐based missing rate of the testing materials for the 3K blueberry and the 3K cranberry DArTag panels and sample ploidy level based on pedigree and Qploidy test. Supplemental Table S6. Marker‐based missing rate of the 3K Cranberry DArTag panels across all testing samples and in each tested sample panel using genotype data points with > 10 reads for Ref + Alt haplotypes. Supplemental Table S7. The first three principal components from the principal component analysis for 374 cranberry samples using read depth information. Supplemental Table S8. Polymorphism information content (PIC) values for polymorphic SNPs in the V. macrocarpon (2x), V. microcarpum (2x), and V. oxycoccos (4x) accessions. Supplemental Table S9. Polymorphism information content (PIC) values for informative SNPs in the blueberry × cranberry or cranberry × blueberry hybrids. Supplemental Table S10. Marker information in the linkage map for the joint map, and each of the two individual maps. Supplemental Table S11. Alignment results of the 3059 DArTag loci to ‘Stevens’ and ‘Ben Lear' cranberry reference genomes using 101 bp (± 50 bp) sequence containing target SNPs. [file TPG2-18-e70118-s002.xlsx]

## Sheet: Table S1
Supplemental Table S1. Population composition of the testing materials for the 3K blueberry and cranberry DArTag panels.
Accession ID	Alias	Used for the 3K Blueberry DArTag panel (Y: yes; N: no)	Used for the 3K Cranberry DArTag panel (Y: yes; N: no)	Population	Expected sample-based ploidy level based on pedigree	Species	Note
CNJ16_45_70		Y	Y	F1: CNJ16-45 population	diploid	Vaccinium macrocarpon
CNJ16_45_71		Y	Y	F1: CNJ16-45 population	diploid	Vaccinium macrocarpon
CNJ16_45_72		Y	Y	F1: CNJ16-45 population	diploid	Vaccinium macrocarpon
CNJ16_45_73		Y	Y	F1: CNJ16-45 population	diploid	Vaccinium macrocarpon
CNJ16_45_74		Y	Y	F1: CNJ16-45 population	diploid	Vaccinium macrocarpon
CNJ16_45_75		Y	Y	F1: CNJ16-45 population	diploid	Vaccinium macrocarpon
CNJ16_45_76		Y	Y	F1: CNJ16-45 population	diploid	Vaccinium macrocarpon
CNJ16_45_77		Y	Y	F1: CNJ16-45 population	diploid	Vaccinium macrocarpon
CNJ16_45_78		Y	Y	F1: CNJ16-45 population	diploid	Vaccinium macrocarpon
CNJ16_45_18		Y	Y	F1: CNJ16-45 population	diploid	Vaccinium macrocarpon
CNJ16_45_19		Y	Y	F1: CNJ16-45 population	diploid	Vaccinium macrocarpon
CNJ16_45_20		Y	Y	F1: CNJ16-45 population	diploid	Vaccinium macrocarpon
CNJ16_45_21		Y	Y	F1: CNJ16-45 population	diploid	Vaccinium macrocarpon
CNJ16_45_22		Y	Y	F1: CNJ16-45 population	diploid	Vaccinium macrocarpon
CNJ16_45_23		Y	Y	F1: CNJ16-45 population	diploid	Vaccinium macrocarpon
CNJ16_45_24	CNJ16-45-24	Y	Y	F1: CNJ16-45 population	diploid	Vaccinium macrocarpon
CNJ16_45_25		Y	Y	F1: CNJ16-45 population	diploid	Vaccinium macrocarpon
CNJ16_45_26	CNJ16-45-26	Y	Y	F1: CNJ16-45 population	diploid	Vaccinium macrocarpon
CNJ16_45_27		Y	Y	F1: CNJ16-45 population	diploid	Vaccinium macrocarpon
CNJ16_45_1		Y	Y	F1: CNJ16-45 population	diploid	Vaccinium macrocarpon
CNJ16_45_2		Y	Y	F1: CNJ16-45 population	diploid	Vaccinium macrocarpon
CNJ16_45_4		Y	Y	F1: CNJ16-45 population	diploid	Vaccinium macrocarpon
CNJ16_45_6		Y	Y	F1: CNJ16-45 population	diploid	Vaccinium macrocarpon
CNJ16_45_7		Y	Y	F1: CNJ16-45 population	diploid	Vaccinium macrocarpon
CNJ16_45_8		Y	Y	F1: CNJ16-45 population	diploid	Vaccinium macrocarpon
CNJ16_45_10		Y	Y	F1: CNJ16-45 population	diploid	Vaccinium macrocarpon
CNJ16_45_11		Y	Y	F1: CNJ16-45 population	diploid	Vaccinium macrocarpon
CNJ16_45_12		Y	Y	F1: CNJ16-45 population	diploid	Vaccinium macrocarpon
CNJ16_45_13		Y	Y	F1: CNJ16-45 population	diploid	Vaccinium macrocarpon
CNJ16_45_14		Y	Y	F1: CNJ16-45 population	diploid	Vaccinium macrocarpon
CNJ16_45_17		Y	Y	F1: CNJ16-45 population	diploid	Vaccinium macrocarpon
CNJ16_52_1		Y	Y	F1: CNJ16-45 population	diploid	Vaccinium macrocarpon
CNJ16_52_2		Y	Y	F1: CNJ16-45 population	diploid	Vaccinium macrocarpon
CNJ16_52_3		Y	Y	F1: CNJ16-45 population	diploid	Vaccinium macrocarpon
CNJ16_52_5		Y	Y	F1: CNJ16-45 population	diploid	Vaccinium macrocarpon
CNJ16_52_6		Y	Y	F1: CNJ16-45 population	diploid	Vaccinium macrocarpon
CNJ16_52_8		Y	Y	F1: CNJ16-45 population	diploid	Vaccinium macrocarpon
CNJ16_52_11		Y	Y	F1: CNJ16-45 population	diploid	Vaccinium macrocarpon
CNJ16_52_12		Y	Y	F1: CNJ16-45 population	diploid	Vaccinium macrocarpon
CNJ16_52_14		Y	Y	F1: CNJ16-45 population	diploid	Vaccinium macrocarpon
CNJ16_52_15		Y	Y	F1: CNJ16-45 population	diploid	Vaccinium macrocarpon
CNJ16_52_16		Y	Y	F1: CNJ16-45 population	diploid	Vaccinium macrocarpon
CNJ16_52_17		Y	Y	F1: CNJ16-45 population	diploid	Vaccinium macrocarpon
CNJ16_52_19		Y	Y	F1: CNJ16-45 population	diploid	Vaccinium macrocarpon
CNJ16_52_20		Y	Y	F1: CNJ16-45 population	diploid	Vaccinium macrocarpon
CNJ16_52_21	CNJ16-52-21	Y	Y	F1: CNJ16-45 population	diploid	Vaccinium macrocarpon
CNJ16_52_27		Y	Y	F1: CNJ16-45 population	diploid	Vaccinium macrocarpon
CNJ16_52_37		Y	Y	F1: CNJ16-45 population	diploid	Vaccinium macrocarpon
CNJ16_52_53		Y	Y	F1: CNJ16-45 population	diploid	Vaccinium macrocarpon
CNJ16_52_54		Y	Y	F1: CNJ16-45 population	diploid	Vaccinium macrocarpon
CNJ16_52_4		Y	Y	F1: CNJ16-45 population	diploid	Vaccinium macrocarpon
CNJ16_52_7		Y	Y	F1: CNJ16-45 population	diploid	Vaccinium macrocarpon
CNJ16_52_10		Y	Y	F1: CNJ16-45 population	diploid	Vaccinium macrocarpon
CNJ16_52_18		Y	Y	F1: CNJ16-45 population	diploid	Vaccinium macrocarpon
CNJ16_52_55		Y	Y	F1: CNJ16-45 population	diploid	Vaccinium macrocarpon
CNJ16_52_57		Y	Y	F1: CNJ16-45 population	diploid	Vaccinium macrocarpon
CNJ16_52_58		Y	Y	F1: CNJ16-45 population	diploid	Vaccinium macrocarpon
CNJ16_52_59		Y	Y	F1: CNJ16-45 population	diploid	Vaccinium macrocarpon
CNJ16_52_60		Y	Y	F1: CNJ16-45 population	diploid	Vaccinium macrocarpon
CNJ16_52_61		Y	Y	F1: CNJ16-45 population	diploid	Vaccinium macrocarpon
CNJ16_52_62		Y	Y	F1: CNJ16-45 population	diploid	Vaccinium macrocarpon
CNJ16_52_64		Y	Y	F1: CNJ16-45 population	diploid	Vaccinium macrocarpon
CNJ16_45_63		Y	Y	F1: CNJ16-45 population	diploid	Vaccinium macrocarpon
CNJ16_45_64		Y	Y	F1: CNJ16-45 population	diploid	Vaccinium macrocarpon
CNJ16_45_65		Y	Y	F1: CNJ16-45 population	diploid	Vaccinium macrocarpon
CNJ16_45_66		Y	Y	F1: CNJ16-45 population	diploid	Vaccinium macrocarpon
CNJ16_45_67		Y	Y	F1: CNJ16-45 population	diploid	Vaccinium macrocarpon
CNJ16_45_68		Y	Y	F1: CNJ16-45 population	diploid	Vaccinium macrocarpon
CNJ16_45_69		Y	Y	F1: CNJ16-45 population	diploid	Vaccinium macrocarpon
CNJ16_41_1		Y	Y	F1: CNJ16-41 population	diploid	Vaccinium macrocarpon
CNJ16_41_2		Y	Y	F1: CNJ16-41 population	diploid	Vaccinium macrocarpon
CNJ16_41_3		Y	Y	F1: CNJ16-41 population	diploid	Vaccinium macrocarpon
CNJ16_41_4		Y	Y	F1: CNJ16-41 population	diploid	Vaccinium macrocarpon
CNJ16_41_5		Y	Y	F1: CNJ16-41 population	diploid	Vaccinium macrocarpon
CNJ16_41_6		Y	Y	F1: CNJ16-41 population	diploid	Vaccinium macrocarpon
CNJ16_41_7		Y	Y	F1: CNJ16-41 population	diploid	Vaccinium macrocarpon
CNJ16_41_8		Y	Y	F1: CNJ16-41 population	diploid	Vaccinium macrocarpon
CNJ16_41_9		Y	Y	F1: CNJ16-41 population	diploid	Vaccinium macrocarpon
CNJ16_41_10		Y	Y	F1: CNJ16-41 population	diploid	Vaccinium macrocarpon
CNJ16_41_11		Y	Y	F1: CNJ16-41 population	diploid	Vaccinium macrocarpon
CNJ16_41_12		Y	Y	F1: CNJ16-41 population	diploid	Vaccinium macrocarpon
CNJ16_41_13		Y	Y	F1: CNJ16-41 population	diploid	Vaccinium macrocarpon
CNJ16_41_14		Y	Y	F1: CNJ16-41 population	diploid	Vaccinium macrocarpon
CNJ16_41_15		Y	Y	F1: CNJ16-41 population	diploid	Vaccinium macrocarpon
CNJ16_41_16		Y	Y	F1: CNJ16-41 population	diploid	Vaccinium macrocarpon
CNJ16_41_17		Y	Y	F1: CNJ16-41 population	diploid	Vaccinium macrocarpon
CNJ16_41_18		Y	Y	F1: CNJ16-41 population	diploid	Vaccinium macrocarpon
CNJ16_41_19		Y	Y	F1: CNJ16-41 population	diploid	Vaccinium macrocarpon
CNJ16_41_20		Y	Y	F1: CNJ16-41 population	diploid	Vaccinium macrocarpon
CNJ16_41_21		Y	Y	F1: CNJ16-41 population	diploid	Vaccinium macrocarpon
CNJ16_41_22		Y	Y	F1: CNJ16-41 population	diploid	Vaccinium macrocarpon
CNJ16_41_23		Y	Y	F1: CNJ16-41 population	diploid	Vaccinium macrocarpon
CNJ16_41_24		Y	Y	F1: CNJ16-41 population	diploid	Vaccinium macrocarpon
CNJ16_50_1		Y	Y	F1: CNJ16-41 population	diploid	Vaccinium macrocarpon
CNJ16_50_2		Y	Y	F1: CNJ16-41 population	diploid	Vaccinium macrocarpon
CNJ16_50_3		Y	Y	F1: CNJ16-41 population	diploid	Vaccinium macrocarpon
CNJ16_50_4		Y	Y	F1: CNJ16-41 population	diploid	Vaccinium macrocarpon
CNJ16_50_5		Y	Y	F1: CNJ16-41 population	diploid	Vaccinium macrocarpon
CNJ16_41_25		Y	Y	F1: CNJ16-41 population	diploid	Vaccinium macrocarpon
CNJ16_41_26		Y	Y	F1: CNJ16-41 population	diploid	Vaccinium macrocarpon
CNJ16_41_27		Y	Y	F1: CNJ16-41 population	diploid	Vaccinium macrocarpon
CNJ16_41_28		Y	Y	F1: CNJ16-41 population	diploid	Vaccinium macrocarpon
CNJ16_41_29		Y	Y	F1: CNJ16-41 population	diploid	Vaccinium macrocarpon
CNJ16_41_30		Y	Y	F1: CNJ16-41 population	diploid	Vaccinium macrocarpon
CNJ16_41_31	CNJ16-41-31	Y	Y	F1: CNJ16-41 population	diploid	Vaccinium macrocarpon
CNJ16_41_32		Y	Y	F1: CNJ16-41 population	diploid	Vaccinium macrocarpon
CNJ16_50_6		Y	Y	F1: CNJ16-41 population	diploid	Vaccinium macrocarpon
CNJ16_50_7		Y	Y	F1: CNJ16-41 population	diploid	Vaccinium macrocarpon
CNJ16_50_8		Y	Y	F1: CNJ16-41 population	diploid	Vaccinium macrocarpon
CNJ16_50_9		Y	Y	F1: CNJ16-41 population	diploid	Vaccinium macrocarpon
CNJ16_50_10		Y	Y	F1: CNJ16-41 population	diploid	Vaccinium macrocarpon
CNJ16_50_14		Y	Y	F1: CNJ16-41 population	diploid	Vaccinium macrocarpon
CNJ16_50_15		Y	Y	F1: CNJ16-41 population	diploid	Vaccinium macrocarpon
CNJ16_50_16	CNJ16-50-16	Y	Y	F1: CNJ16-41 population	diploid	Vaccinium macrocarpon
CNJ16_41_33		Y	Y	F1: CNJ16-41 population	diploid	Vaccinium macrocarpon
CNJ16_41_34		Y	Y	F1: CNJ16-41 population	diploid	Vaccinium macrocarpon
CNJ16_41_35		Y	Y	F1: CNJ16-41 population	diploid	Vaccinium macrocarpon
CNJ16_50_18	CNJ16-50-18	Y	Y	F1: CNJ16-41 population	diploid	Vaccinium macrocarpon
CNJ16_50_19		Y	Y	F1: CNJ16-41 population	diploid	Vaccinium macrocarpon
CNJ16_50_20		Y	Y	F1: CNJ16-41 population	diploid	Vaccinium macrocarpon
CNJ16_50_21		Y	Y	F1: CNJ16-41 population	diploid	Vaccinium macrocarpon
CNJ16_50_22		Y	Y	F1: CNJ16-41 population	diploid	Vaccinium macrocarpon
CNJ16_50_23		Y	Y	F1: CNJ16-41 population	diploid	Vaccinium macrocarpon
CNJ16_50_24		Y	Y	F1: CNJ16-41 population	diploid	Vaccinium macrocarpon
CNJ16_50_25		Y	Y	F1: CNJ16-41 population	diploid	Vaccinium macrocarpon
CNJ16_50_27		Y	Y	F1: CNJ16-41 population	diploid	Vaccinium macrocarpon
CNJ16_50_58		Y	Y	F1: CNJ16-41 population	diploid	Vaccinium macrocarpon
CNJ16_50_59		Y	Y	F1: CNJ16-41 population	diploid	Vaccinium macrocarpon
CNJ16_50_60		Y	Y	F1: CNJ16-41 population	diploid	Vaccinium macrocarpon
CNJ16_50_61		Y	Y	F1: CNJ16-41 population	diploid	Vaccinium macrocarpon
CNJ16_50_62		Y	Y	F1: CNJ16-41 population	diploid	Vaccinium macrocarpon
CNJ16_50_63	CNJ16-50-63	Y	Y	F1: CNJ16-41 population	diploid	Vaccinium macrocarpon
CNJ16_50_64		Y	Y	F1: CNJ16-41 population	diploid	Vaccinium macrocarpon
NJS98_18	NJS98-18	Y	Y	F1: parent of CNJ16-45 and CNJ16-41 population	diploid	Vaccinium macrocarpon
CNJ97_105_4	CNJ97-105-4; Mullica Queen	Y	Y	F1: parent of CNJ16-45 population	diploid	Vaccinium macrocarpon
CNJ99_9_96	CNJ99-9-96	Y	Y	F1: parent of CNJ16-41 population	diploid	Vaccinium macrocarpon
NJ91_8_10		Y	Y	diverse population	diploid	Vaccinium macrocarpon
CNJ05_83_25		Y	Y	diverse population	diploid	Vaccinium macrocarpon
NJS98_23	Crimson Queen	Y	Y	diverse population	diploid	Vaccinium macrocarpon
CNJ06_22_10		Y	Y	diverse population	diploid	Vaccinium macrocarpon
CNJ05_80_2		Y	Y	diverse population	diploid	Vaccinium macrocarpon
CNJ99_21_79		Y	Y	diverse population	diploid	Vaccinium macrocarpon
Macro_01	#35	Y	Y	diverse population	diploid	Vaccinium macrocarpon
Macro_02	BE4	Y	Y	diverse population	diploid	Vaccinium macrocarpon
Macro_03	Ben Lear	Y	Y	diverse population	diploid	Vaccinium macrocarpon
Macro_04	BG	Y	Y	diverse population	diploid	Vaccinium macrocarpon
Macro_05	Budd's Blues	Y	Y	diverse population	diploid	Vaccinium macrocarpon
Macro_06	Crimson Queen	Y	Y	diverse population	diploid	Vaccinium macrocarpon
Macro_07	Franklin	Y	Y	diverse population	diploid	Vaccinium macrocarpon
Macro_08	GH1; Grygleski1	Y	Y	diverse population	diploid	Vaccinium macrocarpon
CNJ93_15_82		Y	Y	diverse population	diploid	Vaccinium macrocarpon
NJS98_35		Y	Y	diverse population	diploid	Vaccinium macrocarpon
PI_555017		Y	Y	diverse population	diploid	Vaccinium macrocarpon
PI_554996		Y	Y	diverse population	diploid	Vaccinium macrocarpon
PI_618014		Y	Y	diverse population	diploid	Vaccinium macrocarpon
PI_554972		Y	Y	diverse population	diploid	Vaccinium macrocarpon
PI_554989		Y	Y	diverse population	diploid	Vaccinium macrocarpon
Macro_09	Howes	Y	Y	diverse population	diploid	Vaccinium macrocarpon
Macro_10	HyRed	Y	Y	diverse population	diploid	Vaccinium macrocarpon	Slef of BenLear
Macro_11	Mullica Queen	Y	Y	diverse population	diploid	Vaccinium macrocarpon
Macro_12	Murphy's Green	Y	Y	diverse population	diploid	Vaccinium macrocarpon	Parent of Macro_21,22, 23, 24
Macro_13	Pilgrim	Y	Y	diverse population	diploid	Vaccinium macrocarpon
Macro_14	Potter's Favorite	Y	Y	diverse population	diploid	Vaccinium macrocarpon
Macro_15	Ruby Sta	Y	Y	diverse population	diploid	Vaccinium macrocarpon
Macro_16	Stevens	Y	Y	diverse population	diploid	Vaccinium macrocarpon
PI_555024		Y	Y	diverse population	diploid	Vaccinium macrocarpon
PI_555023		Y	Y	diverse population	diploid	Vaccinium macrocarpon
PI_555004		Y	Y	diverse population	diploid	Vaccinium macrocarpon
US94_13	Franklin	Y	Y	diverse population	diploid	Vaccinium macrocarpon
US93_19		Y	Y	diverse population	diploid	Vaccinium macrocarpon
US92_62		Y	Y	diverse population	diploid	Vaccinium macrocarpon
US92_1_10		Y	Y	diverse population	diploid	Vaccinium macrocarpon
US88_97		Y	Y	diverse population	diploid	Vaccinium macrocarpon
Macro_17	Sundance	Y	Y	diverse population	diploid	Vaccinium macrocarpon	Slef of BenLear
Macro_18	Sweetie	Y	Y	diverse population	diploid	Vaccinium macrocarpon	Slef of BenLear
Macro_19	WSU108	Y	Y	diverse population	diploid	Vaccinium macrocarpon
Macro_20	Yellow Bell	Y	Y	diverse population	diploid	Vaccinium macrocarpon
US88_87		Y	Y	diverse population	diploid	Vaccinium macrocarpon
US88_73		Y	Y	diverse population	diploid	Vaccinium macrocarpon
US88_62		Y	Y	diverse population	diploid	Vaccinium macrocarpon
US88_19		Y	Y	diverse population	diploid	Vaccinium macrocarpon
US88_113		Y	Y	diverse population	diploid	Vaccinium macrocarpon
US88_111		Y	Y	diverse population	diploid	Vaccinium macrocarpon
NJ91_7_12		Y	Y	diverse population	diploid	Vaccinium macrocarpon
CNJ99_51_44		Y	Y	diverse population	diploid	Vaccinium macrocarpon
CNJ99_51_15		Y	Y	diverse population	diploid	Vaccinium macrocarpon
NJS98_13		Y	Y	diverse population	diploid	Vaccinium macrocarpon
CNJ06_31_24		Y	Y	diverse population	diploid	Vaccinium macrocarpon
CNJ06_31_10		Y	Y	diverse population	diploid	Vaccinium macrocarpon
CNJ06_27_11		Y	Y	diverse population	diploid	Vaccinium macrocarpon
CNJ06_23_11		Y	Y	diverse population	diploid	Vaccinium macrocarpon
CNJ14_31_142		Y	Y	diverse population	diploid	Vaccinium macrocarpon
US92_2_7		Y	Y	diverse population	diploid	Vaccinium macrocarpon
CNJ12_37_62		Y	Y	diverse population	diploid	Vaccinium macrocarpon
CNJ12_2_27		Y	Y	diverse population	diploid	Vaccinium macrocarpon
CNJ12_12_56		Y	Y	diverse population	diploid	Vaccinium macrocarpon
CNJ97_86_45		Y	Y	diverse population	diploid	Vaccinium macrocarpon
CNJ12_40_7		Y	Y	diverse population	diploid	Vaccinium macrocarpon
CNJ12_32_21		Y	Y	diverse population	diploid	Vaccinium macrocarpon
CNJ12_37_35		Y	Y	diverse population	diploid	Vaccinium macrocarpon
CNJ12_30_24		Y	Y	diverse population	diploid	Vaccinium macrocarpon
US93_140		Y	Y	diverse population	diploid	Vaccinium macrocarpon
CNJ04_1_3		Y	Y	diverse population	diploid	Vaccinium macrocarpon
CNJ04_2_27		Y	Y	diverse population	diploid	Vaccinium macrocarpon
CNJ04_20_8		Y	Y	diverse population	diploid	Vaccinium macrocarpon
Oxy2x_01	Micro_01	Y	Y		diploid	Vaccinium microcarpum	self of Micro_11
CNJ04_20_13		Y	Y	diverse population	diploid	Vaccinium macrocarpon
Oxy2x_02	Micro_02	Y	Y		diploid	Vaccinium microcarpum	self of Micro_11
CNJ04_35_9		Y	Y	diverse population	diploid	Vaccinium macrocarpon
Oxy2x_03	Micro_03	Y	Y		diploid	Vaccinium microcarpum	self of Micro_11
CNJ04_35_11		Y	Y	diverse population	diploid	Vaccinium macrocarpon
Oxy2x_04	Micro_04	Y	Y		diploid	Vaccinium microcarpum	self of Micro_11
CNJ93_14_18		Y	Y	diverse population	diploid	Vaccinium macrocarpon
CNJ93_13_7		Y	Y	diverse population	diploid	Vaccinium macrocarpon
NJ93_117_12		Y	Y	diverse population	diploid	Vaccinium macrocarpon
NJ98_2_52		Y	Y	diverse population	diploid	Vaccinium macrocarpon
NJ93_57		Y	Y	diverse population	diploid	Vaccinium macrocarpon
US88_81		Y	Y	diverse population	diploid	Vaccinium macrocarpon
US88_93	Pilgrim	Y	Y	diverse population	diploid	Vaccinium macrocarpon
US88_58		Y	Y	diverse population	diploid	Vaccinium macrocarpon
CNJ04_36_11		Y	Y	diverse population	diploid	Vaccinium macrocarpon
Oxy2x_05	Micro_05	Y	Y		diploid	Vaccinium microcarpum	self of Micro_11
CNJ06_30_13		Y	Y	diverse population	diploid	Vaccinium macrocarpon
Oxy2x_06	Micro_06	Y	Y		diploid	Vaccinium microcarpum	self of Micro_11
CNJ06_23_34		Y	Y	diverse population	diploid	Vaccinium macrocarpon
Oxy2x_07	Micro_07	Y	Y		diploid	Vaccinium microcarpum	self of Micro_11
CNJ06_22_4		Y	Y	diverse population	diploid	Vaccinium macrocarpon
Oxy2x_08	Micro_08	Y	Y		diploid	Vaccinium microcarpum	self of Micro_11
CNJ12_30_39		Y	Y	diverse population	diploid	Vaccinium macrocarpon
Oxy2x_09	Micro_09	Y	Y		diploid	Vaccinium microcarpum	self of Micro_11
CNJ98_164_37		Y	Y	diverse population	diploid	Vaccinium macrocarpon
Oxy2x_10	Micro_10	Y	Y		diploid	Vaccinium microcarpum	self of Micro_11
CNJ05_73_39		Y	Y	diverse population	diploid	Vaccinium macrocarpon
Oxy2x_11	Micro_11	Y	Y		diploid	Vaccinium microcarpum	original plant
US88_70		Y	Y	diverse population	diploid	Vaccinium macrocarpon
US88_34		Y	Y	diverse population	diploid	Vaccinium macrocarpon
US88_13	Franklin	Y	Y	diverse population	diploid	Vaccinium macrocarpon
US88_65	Howes	Y	Y	diverse population	diploid	Vaccinium macrocarpon
US88_94		Y	Y	diverse population	diploid	Vaccinium macrocarpon
US88_18	Early Black	Y	Y	diverse population	diploid	Vaccinium macrocarpon
US88_24		Y	Y	diverse population	diploid	Vaccinium macrocarpon
US88_30	Budd's Blues	Y	Y	diverse population	diploid	Vaccinium macrocarpon
US89_5		Y	Y	diverse population	diploid	Vaccinium macrocarpon
CNJ06_3_1		Y	Y	diverse population	diploid	Vaccinium macrocarpon
CNJ93_8_9		Y	Y	diverse population	diploid	Vaccinium macrocarpon
NJS98_21		Y	Y	diverse population	diploid	Vaccinium macrocarpon
CNJ08_103_20		Y	Y	diverse population	diploid	Vaccinium macrocarpon
CNJ95_20_20		Y	Y	diverse population	diploid	Vaccinium macrocarpon
US88_55		Y	Y	diverse population	diploid	Vaccinium macrocarpon
CNJ05_73_11		Y	Y	diverse population	diploid	Vaccinium macrocarpon
NJS98_11		Y	Y	diverse population	diploid	Vaccinium macrocarpon
US89_3		Y	Y	diverse population	diploid	Vaccinium macrocarpon
US88_116		Y	Y	diverse population	diploid	Vaccinium macrocarpon
US88_103		Y	Y	diverse population	diploid	Vaccinium macrocarpon
US88_101		Y	Y	diverse population	diploid	Vaccinium macrocarpon
US88_91		Y	Y	diverse population	diploid	Vaccinium macrocarpon
US88_76		Y	Y	diverse population	diploid	Vaccinium macrocarpon
US88_71		Y	Y	diverse population	diploid	Vaccinium macrocarpon
US88_56		Y	Y	diverse population	diploid	Vaccinium macrocarpon
CNJ08_137_58		Y	Y	diverse population	diploid	Vaccinium macrocarpon
CNJ08_137_36		Y	Y	diverse population	diploid	Vaccinium macrocarpon
CNJ04_4_14		Y	Y	diverse population	diploid	Vaccinium macrocarpon
CNJ05_85_25		Y	Y	diverse population	diploid	Vaccinium macrocarpon
NJS98_71		Y	Y	diverse population	diploid	Vaccinium macrocarpon
US92_23		Y	Y	diverse population	diploid	Vaccinium macrocarpon
US88_109		Y	Y	diverse population	diploid	Vaccinium macrocarpon
US88_51	#35	Y	Y	diverse population	diploid	Vaccinium macrocarpon
US88_67		Y	Y	diverse population	diploid	Vaccinium macrocarpon
US88_7		Y	Y	diverse population	diploid	Vaccinium macrocarpon
US93_71	Ben Lear	Y	Y	diverse population	diploid	Vaccinium macrocarpon
US93_18		Y	Y	diverse population	diploid	Vaccinium macrocarpon
US93_85_4	McFarlin	Y	Y	diverse population	diploid	Vaccinium macrocarpon
US92_11_3		Y	Y	diverse population	diploid	Vaccinium macrocarpon
CNJ04_52_54		Y	Y	diverse population	diploid	Vaccinium macrocarpon
CNJ04_13_39		Y	Y	diverse population	diploid	Vaccinium macrocarpon
CNJ05_64_9		Y	Y	diverse population	diploid	Vaccinium macrocarpon
CNJ04_30_34		Y	Y	diverse population	diploid	Vaccinium macrocarpon
Macro_21		Y	Y	diverse population	diploid	Vaccinium macrocarpon
US88_61		Y	Y	diverse population	diploid	Vaccinium macrocarpon
Macro_22		Y	Y	diverse population	diploid	Vaccinium macrocarpon
US88_28		Y	Y	diverse population	diploid	Vaccinium macrocarpon
Macro_23		Y	Y	diverse population	diploid	Vaccinium macrocarpon
US88_33		Y	Y	diverse population	diploid	Vaccinium macrocarpon
Macro_24		Y	Y	diverse population	diploid	Vaccinium macrocarpon
CNJ05_74_28		Y	Y	diverse population	diploid	Vaccinium macrocarpon
WildMacro_01		Y	Y	diverse population	diploid	Vaccinium macrocarpon
CNJ96_44_83		Y	Y	diverse population	diploid	Vaccinium macrocarpon
WildMacro_02		Y	Y	diverse population	diploid	Vaccinium macrocarpon
NJ91_7_13		Y	Y	diverse population	diploid	Vaccinium macrocarpon
CNJ08_98_3		Y	Y	diverse population	diploid	Vaccinium macrocarpon
CNJ04_52_46		Y	Y	diverse population	diploid	Vaccinium macrocarpon
CNJ04_56_26		Y	Y	diverse population	diploid	Vaccinium macrocarpon
CNJ08_137_118		Y	Y	diverse population	diploid	Vaccinium macrocarpon
CNJ08_100_42		Y	Y	diverse population	diploid	Vaccinium macrocarpon
CNJ06_20_17		Y	Y	diverse population	diploid	Vaccinium macrocarpon
CNJ05_65_9		Y	Y	diverse population	diploid	Vaccinium macrocarpon
CNJ05_80_47		Y	Y	diverse population	diploid	Vaccinium macrocarpon
NJ91_7_10		Y	Y	diverse population	diploid	Vaccinium macrocarpon
WildMacro_04		Y	Y	diverse population	diploid	Vaccinium macrocarpon
CNJ08_30_20		Y	Y	diverse population	diploid	Vaccinium macrocarpon
WildMacro_05		Y	Y	diverse population	diploid	Vaccinium macrocarpon
US92_59		Y	Y	diverse population	diploid	Vaccinium macrocarpon
WildMacro_06		Y	Y	diverse population	diploid	Vaccinium macrocarpon
CNJ12_15_6		Y	Y	diverse population	diploid	Vaccinium macrocarpon
WildMacro_07		Y	Y	diverse population	diploid	Vaccinium macrocarpon
CNJ97_86_46		Y	Y	diverse population	diploid	Vaccinium macrocarpon
WildMacro_08		Y	Y	diverse population	diploid	Vaccinium macrocarpon
US88_79		Y	Y	diverse population	diploid	Vaccinium macrocarpon
WildMacro_09		Y	Y	diverse population	diploid	Vaccinium macrocarpon
CNJ04_59_47		Y	Y	diverse population	diploid	Vaccinium macrocarpon
WildMacro_10		Y	Y	diverse population	diploid	Vaccinium macrocarpon
US88_32	Stevens	Y	Y	diverse population	diploid	Vaccinium macrocarpon
WildMacro_11		Y	Y	diverse population	diploid	Vaccinium macrocarpon
CNJ05_73_1		Y	Y	diverse population	diploid	Vaccinium macrocarpon
CNJ05_64_14		Y	Y	diverse population	diploid	Vaccinium macrocarpon
CNJ06_21_43		Y	Y	diverse population	diploid	Vaccinium macrocarpon
CNJ99_52_69		Y	Y	diverse population	diploid	Vaccinium macrocarpon
CNJ99_9_25		Y	Y	diverse population	diploid	Vaccinium macrocarpon
CNJ99_21_10		Y	Y	diverse population	diploid	Vaccinium macrocarpon
WildMacro_12		Y	Y	diverse population	diploid	Vaccinium macrocarpon
US88_114		Y	Y	diverse population	diploid	Vaccinium macrocarpon
WildMacro_13		Y	Y	diverse population	diploid	Vaccinium macrocarpon
CNJ99_52_15		Y	Y	diverse population	diploid	Vaccinium macrocarpon
WildMacro_14		Y	Y	diverse population	diploid	Vaccinium macrocarpon
US92_3_19		Y	Y	diverse population	diploid	Vaccinium macrocarpon
WildMacro_15		Y	Y	diverse population	diploid	Vaccinium macrocarpon
US88_21		Y	Y	diverse population	diploid	Vaccinium macrocarpon
WildMacro_16		Y	Y	diverse population	diploid	Vaccinium macrocarpon
CNJ06_30_2		Y	Y	diverse population	diploid	Vaccinium macrocarpon
WildMacro_17		Y	Y	diverse population	diploid	Vaccinium macrocarpon
Oxy4x_01		Y	Y		autotetraploid	Vaccinium oxycoccos
Oxy4x_02		Y	Y		autotetraploid	Vaccinium oxycoccos
Oxy4x_03		Y	Y		autotetraploid	Vaccinium oxycoccos
Oxy4x_04		Y	Y		autotetraploid	Vaccinium oxycoccos
Oxy4x_05		Y	Y		autotetraploid	Vaccinium oxycoccos
Oxy4x_06		Y	Y		autotetraploid	Vaccinium oxycoccos
Oxy4x_07		Y	Y		autotetraploid	Vaccinium oxycoccos
Oxy4x_08		Y	Y		autotetraploid	Vaccinium oxycoccos
Oxy4x_09		Y	Y		autotetraploid	Vaccinium oxycoccos
Oxy4x_10		Y	Y		autotetraploid	Vaccinium oxycoccos
Oxy4x_11		N	Y		autotetraploid	Vaccinium oxycoccos	putative mother of Cranblue 02-06
Oxy4x_12		N	Y		autotetraploid	Vaccinium oxycoccos	putative mother of Cranblue 02-06
Oxy4x_13		N	Y		autotetraploid	Vaccinium oxycoccos	putative mother of Cranblue 02-06
Oxy4x_14		N	Y		autotetraploid	Vaccinium oxycoccos	putative mother of Cranblue 02-06
Oxy4x_15		N	Y		autotetraploid	Vaccinium oxycoccos
Oxy4x_16		N	Y		autotetraploid	Vaccinium oxycoccos
Oxy4x_17		N	Y		autotetraploid	Vaccinium oxycoccos
Oxy4x_18		N	Y		autotetraploid	Vaccinium oxycoccos
Macro4x_01		Y	Y		autotetraploid	Vaccinium macrocarpon	colchicine-generated stevens
Macro4x_02		Y	Y		autotetraploid	Vaccinium macrocarpon	colchicine-generated parents crossed
Macro4x_03		Y	Y		autotetraploid	Vaccinium macrocarpon	colchicine-generated parents crossed
Macro4x_04		N	Y		autotetraploid	Vaccinium macrocarpon	father of Cranblue 15-27, colchicine-generated
Cranblue_02		N	Y	interspecific hybrid	allotetraploid	Vaccinium oxycoccos × V. corymbosum
Cranblue_03		N	Y	interspecific hybrid	allotetraploid	Vaccinium oxycoccos × V. corymbosum
Cranblue_04		N	Y	interspecific hybrid	allotetraploid	Vaccinium oxycoccos × V. corymbosum
Cranblue_05		N	Y	interspecific hybrid	allotetraploid	Vaccinium oxycoccos × V. corymbosum
Cranblue_06		N	Y	interspecific hybrid	allotetraploid	Vaccinium oxycoccos × V. corymbosum
Cranblue_15		N	Y	interspecific hybrid	allotetraploid	Vaccinium meridionale × V. macrocarpon
Cranblue_16		N	Y	interspecific hybrid	allotetraploid	Vaccinium meridionale × V. macrocarpon
Cranblue_17		N	Y	interspecific hybrid	allotetraploid	Vaccinium meridionale × V. macrocarpon
Cranblue_18		N	Y	interspecific hybrid	allotetraploid	Vaccinium meridionale × V. macrocarpon
Cranblue_19		N	Y	interspecific hybrid	allotetraploid	Vaccinium meridionale × V. macrocarpon
Cranblue_20		N	Y	interspecific hybrid	allotetraploid	Vaccinium meridionale × V. macrocarpon
Cranblue_21		N	Y	interspecific hybrid	allotetraploid	Vaccinium meridionale × V. macrocarpon
Cranblue_22		N	Y	interspecific hybrid	allotetraploid	Vaccinium meridionale × V. macrocarpon
Cranblue_23		N	Y	interspecific hybrid	allotetraploid	Vaccinium meridionale × V. macrocarpon
Cranblue_24		N	Y	interspecific hybrid	allotetraploid	Vaccinium meridionale × V. macrocarpon
Cranblue_25		N	Y	interspecific hybrid	allotetraploid	Vaccinium meridionale × V. macrocarpon
Cranblue_26		N	Y	interspecific hybrid	allotetraploid	Vaccinium meridionale × V. macrocarpon
Cranblue_27		N	Y	interspecific hybrid	allotetraploid	Vaccinium meridionale × V. macrocarpon
Blueberry_01		N	Y		autotetraploid	Vaccinium corymbosum	blueberry (putative father of Cranblue 02-06)
Blueberry_02		N	Y		autotetraploid	Vaccinium meridionale	blueberry (mother of Cranblue 15-27)

## Sheet: Table S2
Supplemental Table S2. Minor allele frequency of the Blueberry 3K DArTag panel in a cranberry population of 347 accessions estimated using read counts.
MarkerName	Minor allele frequency
VaccDscaff11_000042737	-
VaccDscaff11_000263165	0
VaccDscaff11_000480009	-
VaccDscaff11_000762596	-
VaccDscaff11_000969118	-
VaccDscaff11_001205555	-
VaccDscaff11_001337505	0
VaccDscaff11_001476814	-
VaccDscaff11_001785072	-
VaccDscaff11_001944505	-
VaccDscaff11_002152506	-
VaccDscaff11_002349387	-
VaccDscaff11_002787373	0.000128379
VaccDscaff11_003028314	-
VaccDscaff11_003222320	-
VaccDscaff11_003324051	-
VaccDscaff11_003759835	4.94988e-05
VaccDscaff11_003829888	0.000871694
VaccDscaff11_004129825	-
VaccDscaff11_004313488	0
VaccDscaff11_004517120	0
VaccDscaff11_004845580	-
VaccDscaff11_005410306	-
VaccDscaff11_005524966	0.0285714
VaccDscaff11_005833256	-
VaccDscaff11_006016763	0
VaccDscaff11_006253069	-
VaccDscaff11_006734964	-
VaccDscaff11_006837718	0.000754148
VaccDscaff11_007129199	0.00104402
VaccDscaff11_007208644	-
VaccDscaff11_007483594	-
VaccDscaff11_007949064	0
VaccDscaff11_008028835	-
VaccDscaff11_008796624	-
VaccDscaff11_009061687	2.45866e-06
VaccDscaff11_009276752	-
VaccDscaff11_009573381	-
VaccDscaff11_009867147	-
VaccDscaff11_010096548	0.000386727
VaccDscaff11_010271043	-
VaccDscaff11_010503235	-
VaccDscaff11_010705104	-
VaccDscaff11_010851298	-
VaccDscaff11_011083615	-
VaccDscaff11_011335019	0
VaccDscaff11_011565979	-
VaccDscaff11_011752015	-
VaccDscaff11_011892702	-
VaccDscaff11_012174959	0
VaccDscaff11_012463975	-
VaccDscaff11_012605789	0
VaccDscaff11_012885196	0
VaccDscaff11_013004924	6.80226e-05
VaccDscaff11_013274461	-
VaccDscaff11_013504286	0
VaccDscaff11_013788721	-
VaccDscaff11_013934390	0.000263227
VaccDscaff11_013991687	-
VaccDscaff11_014014730	0.00021887
VaccDscaff11_014361730	-
VaccDscaff11_014578810	0
VaccDscaff11_014632222	0
VaccDscaff11_014985060	-
VaccDscaff11_015158120	0.454545
VaccDscaff11_015491415	6.21337e-05
VaccDscaff11_015812800	0.000239464
VaccDscaff11_015982655	0.000129422
VaccDscaff11_016100956	-
VaccDscaff11_016157538	-
VaccDscaff11_016361168	-
VaccDscaff11_016536189	0
VaccDscaff11_016745496	0.00101937
VaccDscaff11_017026028	-
VaccDscaff11_017057189	-
VaccDscaff11_017241694	0
VaccDscaff11_017419652	0
VaccDscaff11_017659071	0
VaccDscaff11_017841735	-
VaccDscaff11_017954840	-
VaccDscaff11_018310651	-
VaccDscaff11_018420335	-
VaccDscaff11_018621442	-
VaccDscaff11_018740618	-
VaccDscaff11_018926528	-
VaccDscaff11_019086258	0
VaccDscaff11_019235366	-
VaccDscaff11_019446120	-
VaccDscaff11_019625955	-
VaccDscaff11_019694996	-
VaccDscaff11_019888546	-
VaccDscaff11_020032235	-
VaccDscaff11_020170660	0
VaccDscaff11_020350576	2.13905e-05
VaccDscaff11_020587744	-
VaccDscaff11_020685386	8.40527e-06
VaccDscaff11_020816666	0
VaccDscaff11_020999676	-
VaccDscaff11_021195560	0
VaccDscaff11_021331094	0.000601638
VaccDscaff11_021437906	0
VaccDscaff11_021507214	0
VaccDscaff11_021632990	0.0188679
VaccDscaff11_021931890	0.000172489
VaccDscaff11_021969764	0.000382621
VaccDscaff11_021978787	-
VaccDscaff11_022037437	-
VaccDscaff11_022200168	0
VaccDscaff11_022268197	0
VaccDscaff11_022401277	-
VaccDscaff11_022527964	0
VaccDscaff11_022643111	-
VaccDscaff11_022738612	-
VaccDscaff11_022898030	-
VaccDscaff11_023108578	0.0384615
VaccDscaff11_023235113	0.000237235
VaccDscaff11_023268261	0
VaccDscaff11_023454251	0.00885257
VaccDscaff11_023529870	0.000377907
VaccDscaff11_023626180	-
VaccDscaff11_023799651	6.77415e-05
VaccDscaff11_023988055	-
VaccDscaff11_024180240	0
VaccDscaff11_024336465	0
VaccDscaff11_024419258	0.0322581
VaccDscaff11_024616071	0
VaccDscaff11_024899707	-
VaccDscaff11_025005026	-
VaccDscaff11_025125582	4.63295e-05
VaccDscaff11_025218804	9.17179e-05
VaccDscaff11_025350496	0.00016791
VaccDscaff11_025458380	-
VaccDscaff11_025635823	0
VaccDscaff11_025800829	0
VaccDscaff11_025910026	0.000126001
VaccDscaff11_026002244	-
VaccDscaff11_026026085	0.000123693
VaccDscaff11_026149907	-
VaccDscaff11_026459746	0.00477327
VaccDscaff11_026617616	0
VaccDscaff11_026667693	0
VaccDscaff11_026910124	-
VaccDscaff11_026983242	-
VaccDscaff11_027234631	-
VaccDscaff11_027315715	-
VaccDscaff11_027474962	0.000195578
VaccDscaff11_027562831	-
VaccDscaff11_027743263	-
VaccDscaff11_027812612	-
VaccDscaff11_028007478	0.000137727
VaccDscaff11_028159910	0
VaccDscaff11_028301495	0
VaccDscaff11_028518837	-
VaccDscaff11_028642540	-
VaccDscaff11_028728364	0
VaccDscaff11_028949205	0.00029274
VaccDscaff11_029056590	-
VaccDscaff11_029167860	-
VaccDscaff11_029439883	0.000264816
VaccDscaff11_029522879	-
VaccDscaff11_029715609	0.000124227
VaccDscaff11_029740968	-
VaccDscaff11_030030488	0
VaccDscaff11_030079672	-
VaccDscaff11_030306545	0
VaccDscaff11_030457733	0
VaccDscaff11_030597174	0
VaccDscaff11_030724767	-
VaccDscaff11_030940483	0.000140557
VaccDscaff11_031035051	-
VaccDscaff11_031216275	0.000698227
VaccDscaff11_031384302	0.0333333
VaccDscaff11_031523496	-
VaccDscaff11_031582556	-
VaccDscaff11_031736002	-
VaccDscaff11_031844674	-
VaccDscaff11_032050566	0.00987228
VaccDscaff11_032117816	0.0263158
VaccDscaff11_032167326	4.90379e-06
VaccDscaff11_032321714	0
VaccDscaff11_032473884	0.000183683
VaccDscaff11_032625329	0
VaccDscaff11_032703327	-
VaccDscaff11_032760859	0
VaccDscaff11_032878504	-
VaccDscaff11_032987461	-
VaccDscaff11_033060167	-
VaccDscaff11_033221087	0
VaccDscaff11_033243796	-
VaccDscaff11_033336207	-
VaccDscaff11_033454518	0
VaccDscaff11_033596147	-
VaccDscaff11_033666402	0.000405515
VaccDscaff11_033808626	0
VaccDscaff11_033826941	0.000143815
VaccDscaff11_034019618	-
VaccDscaff11_034097167	0
VaccDscaff11_034208021	-
VaccDscaff11_034331440	0.000128933
VaccDscaff11_034387473	-
VaccDscaff11_034532227	6.47263e-06
VaccDscaff11_034615265	-
VaccDscaff11_034736068	0
VaccDscaff11_034807402	-
VaccDscaff11_034905032	-
VaccDscaff11_035058905	-
VaccDscaff11_035219794	0.000169319
VaccDscaff11_035354236	0.4
VaccDscaff11_035365851	0.000180659
VaccDscaff11_035468964	0.00036483
VaccDscaff11_035537937	-
VaccDscaff11_035647831	0
VaccDscaff11_035794714	-
VaccDscaff11_035849259	-
VaccDscaff11_035928330	0.000199253
VaccDscaff11_036060147	0
VaccDscaff11_036230788	0
VaccDscaff11_036279132	-
VaccDscaff11_036359634	0.000123775
VaccDscaff11_036466150	-
VaccDscaff11_036605850	0.00017653
VaccDscaff11_036804311	-
VaccDscaff11_036883553	0
VaccDscaff11_036970515	0
VaccDscaff11_037181798	0
VaccDscaff11_037313774	-
VaccDscaff11_037501989	-
VaccDscaff11_037597675	6.30636e-05
VaccDscaff11_037650791	0
VaccDscaff11_037894506	0.000321488
VaccDscaff11_037959069	0
VaccDscaff11_038198806	-
VaccDscaff11_038205576	0
VaccDscaff11_038248239	0.0280108
VaccDscaff11_038323355	-
VaccDscaff11_038397594	0.000395883
VaccDscaff11_038459131	3.18263e-05
VaccDscaff11_038571155	0
VaccDscaff11_038721889	-
VaccDscaff11_038757897	0.000164512
VaccDscaff11_038772518	1.99583e-05
VaccDscaff11_038883666	0.000492975
VaccDscaff11_038941697	3.19095e-05
VaccDscaff11_039076582	0
VaccDscaff11_039093083	0
VaccDscaff11_039232163	0.000824188
VaccDscaff11_039335856	0.00078887
VaccDscaff11_039453012	0
VaccDscaff11_039624638	-
VaccDscaff11_039785999	0
VaccDscaff11_039849526	0.000206268
VaccDscaff11_040002766	0.00472813
VaccDscaff12_000013166	0.000330259
VaccDscaff12_000259374	0.000147951
VaccDscaff12_000491014	0.000102796
VaccDscaff12_000638191	0.000169405
VaccDscaff12_000780966	0
VaccDscaff12_000931584	2.12558e-05
VaccDscaff12_001042885	-
VaccDscaff12_001263516	-
VaccDscaff12_001396229	0.000164856
VaccDscaff12_001531882	0.000615195
VaccDscaff12_001699970	0
VaccDscaff12_001789081	0
VaccDscaff12_002004566	0
VaccDscaff12_002077382	0.000185482
VaccDscaff12_002201023	0.000253119
VaccDscaff12_002363454	0.000152273
VaccDscaff12_002617798	0
VaccDscaff12_002772629	-
VaccDscaff12_002969978	0.000259572
VaccDscaff12_003081252	0
VaccDscaff12_003237872	-
VaccDscaff12_003299425	0
VaccDscaff12_003399296	0.0210526
VaccDscaff12_003631886	4.58299e-06
VaccDscaff12_003686744	0
VaccDscaff12_003878410	-
VaccDscaff12_003931147	0.000639777
VaccDscaff12_004065310	-
VaccDscaff12_004167284	-
VaccDscaff12_004446754	0
VaccDscaff12_004588760	0.000154278
VaccDscaff12_004609421	0
VaccDscaff12_004807395	-
VaccDscaff12_004994983	-
VaccDscaff12_005060615	0.000568828
VaccDscaff12_005312322	-
VaccDscaff12_005474095	0.000305575
VaccDscaff12_005612641	0
VaccDscaff12_005782914	0.263158
VaccDscaff12_006028227	-
VaccDscaff12_006131453	0.000261022
VaccDscaff12_006304678	-
VaccDscaff12_006388880	-
VaccDscaff12_006435406	0
VaccDscaff12_006638846	-
VaccDscaff12_006752923	-
VaccDscaff12_006794921	-
VaccDscaff12_007034697	-
VaccDscaff12_007270174	-
VaccDscaff12_007332375	0
VaccDscaff12_007684306	-
VaccDscaff12_007821165	-
VaccDscaff12_007872063	-
VaccDscaff12_007984511	0.000279624
VaccDscaff12_008144796	0
VaccDscaff12_008211619	-
VaccDscaff12_008245938	1.26208e-05
VaccDscaff12_008423151	-
VaccDscaff12_008681212	0.1
VaccDscaff12_008854465	-
VaccDscaff12_008964898	-
VaccDscaff12_009241984	-
VaccDscaff12_009492655	-
VaccDscaff12_009574642	0.000519087
VaccDscaff12_009866131	-
VaccDscaff12_009946469	0.000223079
VaccDscaff12_010177000	0.000207947
VaccDscaff12_010357498	0.00034787
VaccDscaff12_010471859	0.000101918
VaccDscaff12_010659040	-
VaccDscaff12_010845558	-
VaccDscaff12_011040418	0
VaccDscaff12_011252855	-
VaccDscaff12_011430914	-
VaccDscaff12_011749657	-
VaccDscaff12_011878684	-
VaccDscaff12_012016208	-
VaccDscaff12_012374929	-
VaccDscaff12_012473622	7.17686e-05
VaccDscaff12_012687017	0
VaccDscaff12_012906605	-
VaccDscaff12_013065210	-
VaccDscaff12_013141729	0.000171371
VaccDscaff12_013345672	-
VaccDscaff12_013690826	-
VaccDscaff12_013730901	-
VaccDscaff12_014067156	-
VaccDscaff12_014284964	-
VaccDscaff12_014511745	0.000324045
VaccDscaff12_014652614	-
VaccDscaff12_014888709	-
VaccDscaff12_014933399	-
VaccDscaff12_015145122	-
VaccDscaff12_015468831	0
VaccDscaff12_015574077	-
VaccDscaff12_015941954	0.266116
VaccDscaff12_016161428	0.00031407
VaccDscaff12_016370222	0.00031903
VaccDscaff12_016511082	-
VaccDscaff12_016920772	-
VaccDscaff12_016964631	0
VaccDscaff12_017125175	0.000171228
VaccDscaff12_017501405	-
VaccDscaff12_017709275	-
VaccDscaff12_017818325	-
VaccDscaff12_018067805	-
VaccDscaff12_018605426	0
VaccDscaff12_018609343	0.000735586
VaccDscaff12_018814209	9.16254e-05
VaccDscaff12_018948536	0
VaccDscaff12_019332786	7.39639e-05
VaccDscaff12_019592947	-
VaccDscaff12_019727880	-
VaccDscaff12_020059445	-
VaccDscaff12_020242684	-
VaccDscaff12_020426565	-
VaccDscaff12_020652859	-
VaccDscaff12_020954560	-
VaccDscaff12_021206305	-
VaccDscaff12_021465330	0
VaccDscaff12_021715252	8.92821e-05
VaccDscaff12_022187724	-
VaccDscaff12_022349608	4.0032e-05
VaccDscaff12_022748689	0.000237994
VaccDscaff12_022884837	0.000235738
VaccDscaff12_023222113	0.0763359
VaccDscaff12_023427212	-
VaccDscaff12_023772310	0.00292445
VaccDscaff12_023921247	1.71439e-06
VaccDscaff12_024205757	0
VaccDscaff12_024469610	0.0013541
VaccDscaff12_024797262	0.000395848
VaccDscaff12_024863455	0
VaccDscaff12_025109115	-
VaccDscaff12_025325225	0.00161551
VaccDscaff12_025628894	0.0166667
VaccDscaff12_025795288	0.000138389
VaccDscaff12_025936249	-
VaccDscaff12_026171097	0.0350877
VaccDscaff12_026388106	-
VaccDscaff12_026696951	0.000688179
VaccDscaff12_026928942	0.000158764
VaccDscaff12_027119756	0
VaccDscaff12_027305517	-
VaccDscaff12_027475697	0.000136719
VaccDscaff12_027486636	-
VaccDscaff12_027952743	-
VaccDscaff12_027975905	-
VaccDscaff12_028103970	0
VaccDscaff12_028128389	-
VaccDscaff12_028452874	0.0100045
VaccDscaff12_028678022	0.000820978
VaccDscaff12_028785565	-
VaccDscaff12_029053337	0.00156079
VaccDscaff12_029096104	0.00052687
VaccDscaff12_029335529	0.00155763
VaccDscaff12_029490871	-
VaccDscaff12_029690534	0
VaccDscaff12_029955767	-
VaccDscaff12_029995822	-
VaccDscaff12_030313809	0.000913856
VaccDscaff12_030513753	-
VaccDscaff12_030640027	-
VaccDscaff12_030774539	-
VaccDscaff12_031025910	0.000223864
VaccDscaff12_031139560	-
VaccDscaff12_031260214	-
VaccDscaff12_031424403	0
VaccDscaff12_031555364	-
VaccDscaff12_031814122	0.000289282
VaccDscaff12_031977283	-
VaccDscaff12_032205466	0.000683995
VaccDscaff12_032364381	-
VaccDscaff12_032498235	0
VaccDscaff12_032700917	0.000482303
VaccDscaff12_032841833	0
VaccDscaff12_033005249	0
VaccDscaff12_033184867	0
VaccDscaff12_033439508	-
VaccDscaff12_033555063	0
VaccDscaff12_033695728	0.0166307
VaccDscaff12_033853078	0
VaccDscaff12_034056675	0
VaccDscaff12_034112782	0
VaccDscaff12_034255397	0.0026343
VaccDscaff12_034465567	0
VaccDscaff12_034600966	0
VaccDscaff12_034718514	0
VaccDscaff12_034863277	0.00204671
VaccDscaff12_035117130	-
VaccDscaff12_035204084	-
VaccDscaff12_035349242	-
VaccDscaff12_035413470	0.00115567
VaccDscaff12_035625683	0
VaccDscaff12_035746268	0
VaccDscaff12_035985049	0
VaccDscaff12_036144586	0.000867905
VaccDscaff12_036275854	0.000270045
VaccDscaff12_036343871	-
VaccDscaff12_036606487	-
VaccDscaff12_036644906	-
VaccDscaff12_036797111	0
VaccDscaff12_037057175	3.51173e-05
VaccDscaff12_037210813	0.000120741
VaccDscaff12_037283813	9.68546e-05
VaccDscaff12_037405056	0.000129605
VaccDscaff12_037671703	-
VaccDscaff12_037767445	-
VaccDscaff12_037938737	0.000326386
VaccDscaff12_038045325	0
VaccDscaff12_038203888	-
VaccDscaff12_038377328	-
VaccDscaff12_038599381	-
VaccDscaff12_038737193	0
VaccDscaff12_038973266	0
VaccDscaff12_039153047	-
VaccDscaff12_039306224	0
VaccDscaff12_039403980	-
VaccDscaff12_039641852	-
VaccDscaff13_000066101	0.000171415
VaccDscaff13_000202082	-
VaccDscaff13_000333759	0.000337331
VaccDscaff13_000417566	0.000203185
VaccDscaff13_000548958	0
VaccDscaff13_000722756	0.00215054
VaccDscaff13_000875070	-
VaccDscaff13_000925436	0
VaccDscaff13_001053905	3.87557e-05
VaccDscaff13_001122498	0.000521105
VaccDscaff13_001325775	-
VaccDscaff13_001449484	-
VaccDscaff13_001455862	-
VaccDscaff13_001550736	-
VaccDscaff13_001647118	0.000154313
VaccDscaff13_001698508	-
VaccDscaff13_001857702	0
VaccDscaff13_001905553	-
VaccDscaff13_002202761	0.00017188
VaccDscaff13_002246129	-
VaccDscaff13_002478898	-
VaccDscaff13_002583706	-
VaccDscaff13_002780384	0
VaccDscaff13_002899686	0
VaccDscaff13_003002637	-
VaccDscaff13_003133849	-
VaccDscaff13_003208472	-
VaccDscaff13_003361253	-
VaccDscaff13_003478337	-
VaccDscaff13_003544023	-
VaccDscaff13_003631415	-
VaccDscaff13_003771099	0.0454545
VaccDscaff13_003895228	-
VaccDscaff13_004044228	-
VaccDscaff13_004193992	0.000292657
VaccDscaff13_004264702	8.09495e-05
VaccDscaff13_004353083	9.25412e-06
VaccDscaff13_004470040	0
VaccDscaff13_004584170	0
VaccDscaff13_004628117	0
VaccDscaff13_004723079	0.000240209
VaccDscaff13_004869458	0.000162669
VaccDscaff13_005002306	0.000135227
VaccDscaff13_005042685	0
VaccDscaff13_005236448	0
VaccDscaff13_005263443	0.000270101
VaccDscaff13_005458323	0
VaccDscaff13_005507676	-
VaccDscaff13_005615599	-
VaccDscaff13_005785679	-
VaccDscaff13_005844865	0.0833333
VaccDscaff13_005912655	0.000697897
VaccDscaff13_006002895	0
VaccDscaff13_006164101	0.000888362
VaccDscaff13_006315139	-
VaccDscaff13_006333489	-
VaccDscaff13_006482935	0
VaccDscaff13_006612062	0.145833
VaccDscaff13_006717919	-
VaccDscaff13_006764156	0
VaccDscaff13_006891976	-
VaccDscaff13_007006203	-
VaccDscaff13_007226013	0
VaccDscaff13_007253778	0
VaccDscaff13_007398906	0
VaccDscaff13_007440435	0
VaccDscaff13_007598450	0
VaccDscaff13_007670534	0
VaccDscaff13_007747736	-
VaccDscaff13_007832250	0.000373343
VaccDscaff13_007891513	-
VaccDscaff13_007985368	-
VaccDscaff13_008175174	0
VaccDscaff13_008287820	0.000292051
VaccDscaff13_008484096	0.00157965
VaccDscaff13_008502885	-
VaccDscaff13_008789652	-
VaccDscaff13_008880520	0
VaccDscaff13_009003364	8.45986e-06
VaccDscaff13_009315741	0
VaccDscaff13_009421513	-
VaccDscaff13_009580042	0.00248139
VaccDscaff13_009610985	0.000484537
VaccDscaff13_009844954	0.000264918
VaccDscaff13_009982107	0.000216289
VaccDscaff13_010000968	0.000168498
VaccDscaff13_010245003	0
VaccDscaff13_010305038	-
VaccDscaff13_010587268	-
VaccDscaff13_010690839	-
VaccDscaff13_010734124	-
VaccDscaff13_010851389	0.000210866
VaccDscaff13_011035925	0
VaccDscaff13_011191050	-
VaccDscaff13_011252575	-
VaccDscaff13_011458111	-
VaccDscaff13_011575919	-
VaccDscaff13_011799218	0.000119564
VaccDscaff13_011822890	-
VaccDscaff13_012091574	-
VaccDscaff13_012371768	-
VaccDscaff13_012430878	-
VaccDscaff13_012709663	0.000113008
VaccDscaff13_012813594	-
VaccDscaff13_013099249	-
VaccDscaff13_013298958	4.19392e-05
VaccDscaff13_013397870	-
VaccDscaff13_013555412	0
VaccDscaff13_013736952	-
VaccDscaff13_013775694	7.46852e-06
VaccDscaff13_013991752	0.000903342
VaccDscaff13_014067956	-
VaccDscaff13_014087699	-
VaccDscaff13_014145618	0.00020319
VaccDscaff13_014405099	0.000341763
VaccDscaff13_014518634	0
VaccDscaff13_014963535	-
VaccDscaff13_015162783	-
VaccDscaff13_015360141	-
VaccDscaff13_015491356	-
VaccDscaff13_015809968	-
VaccDscaff13_016122918	3.781e-05
VaccDscaff13_016248347	-
VaccDscaff13_016507172	0.0998733
VaccDscaff13_016621084	-
VaccDscaff13_017026916	-
VaccDscaff13_017571981	-
VaccDscaff13_017736070	0.0540541
VaccDscaff13_017763341	-
VaccDscaff13_018292578	-
VaccDscaff13_018455668	0.00234742
VaccDscaff13_018562248	1.09611e-05
VaccDscaff13_018880101	0.000127932
VaccDscaff13_019170126	-
VaccDscaff13_019528189	-
VaccDscaff13_019725567	0
VaccDscaff13_020126057	-
VaccDscaff13_020584083	-
VaccDscaff13_020759282	1.0308e-05
VaccDscaff13_020920261	-
VaccDscaff13_021396859	0.015625
VaccDscaff13_021706150	-
VaccDscaff13_021921903	-
VaccDscaff13_022114392	0
VaccDscaff13_022284126	-
VaccDscaff13_022746914	-
VaccDscaff13_022996959	0
VaccDscaff13_023284185	-
VaccDscaff13_023377598	0
VaccDscaff13_023746468	-
VaccDscaff13_023989124	-
VaccDscaff13_024173952	-
VaccDscaff13_024340696	0.0012131
VaccDscaff13_024425444	0
VaccDscaff13_024776376	-
VaccDscaff13_024893854	2.58777e-05
VaccDscaff13_025111009	-
VaccDscaff13_025278842	-
VaccDscaff13_025481268	-
VaccDscaff13_025792233	0
VaccDscaff13_025937918	0
VaccDscaff13_026333561	0
VaccDscaff13_026456217	-
VaccDscaff13_026650353	-
VaccDscaff13_027038222	-
VaccDscaff13_027163411	-
VaccDscaff13_027311621	-
VaccDscaff13_027497351	0.000118385
VaccDscaff13_027564704	-
VaccDscaff13_027700479	-
VaccDscaff13_027841401	0
VaccDscaff13_027901196	0
VaccDscaff13_028166808	0
VaccDscaff13_028193060	-
VaccDscaff13_028216953	0
VaccDscaff13_028427064	0
VaccDscaff13_028580788	0.00015852
VaccDscaff13_028675898	0.222222
VaccDscaff13_028815159	0
VaccDscaff13_029079104	0.00116959
VaccDscaff13_029162580	-
VaccDscaff13_029229953	2.47767e-06
VaccDscaff13_029335668	0
VaccDscaff13_029540326	0
VaccDscaff13_029648179	-
VaccDscaff13_029932527	-
VaccDscaff13_030040255	-
VaccDscaff13_030281690	-
VaccDscaff13_030469190	0.027933
VaccDscaff13_030571664	0.00156948
VaccDscaff13_030866186	-
VaccDscaff13_030944753	0.000252814
VaccDscaff13_031084571	-
VaccDscaff13_031264885	-
VaccDscaff13_031379229	0.000666223
VaccDscaff13_031550040	0
VaccDscaff13_031685019	-
VaccDscaff13_031758646	0
VaccDscaff13_031972776	3.44581e-05
VaccDscaff13_032024808	-
VaccDscaff13_032242441	-
VaccDscaff13_032340893	-
VaccDscaff13_032552989	0.000342231
VaccDscaff13_032701836	0
VaccDscaff13_032941106	0.111111
VaccDscaff13_033070194	0
VaccDscaff13_033172042	0.000321097
VaccDscaff13_033351781	0.0350877
VaccDscaff13_033488181	0.000149282
VaccDscaff13_033698715	-
VaccDscaff13_033788099	-
VaccDscaff13_033838332	-
VaccDscaff13_034020621	0.000164258
VaccDscaff13_034146403	4.16041e-05
VaccDscaff13_034476883	0.00170372
VaccDscaff13_034577368	0
VaccDscaff13_034989532	-
VaccDscaff13_035172127	-
VaccDscaff13_035343233	2.07572e-05
VaccDscaff13_035452540	-
VaccDscaff13_035555737	-
VaccDscaff13_035575544	4.08233e-06
VaccDscaff13_035849191	0.00114123
VaccDscaff13_035895098	0.000407332
VaccDscaff13_035914801	3.73951e-05
VaccDscaff13_036282265	0
VaccDscaff13_036412187	0
VaccDscaff13_036529899	-
VaccDscaff13_036794459	0.130648
VaccDscaff13_036961152	0.112473
VaccDscaff13_037008744	-
VaccDscaff13_037343575	-
VaccDscaff13_037398809	-
VaccDscaff13_037612055	0
VaccDscaff13_037814536	-
VaccDscaff13_038014914	0
VaccDscaff13_038084789	-
VaccDscaff13_038147813	-
VaccDscaff13_038430570	-
VaccDscaff13_038460265	0.000505561
VaccDscaff13_038482085	-
VaccDscaff13_038585566	-
VaccDscaff13_038708492	0
VaccDscaff13_038946170	-
VaccDscaff13_039002423	-
VaccDscaff13_039274379	0.04
VaccDscaff13_039440016	0
VaccDscaff13_039463165	0.000267594
VaccDscaff13_039574556	-
VaccDscaff13_039613494	0.0408056
VaccDscaff17_000057567	0.1
VaccDscaff17_000297228	-
VaccDscaff17_000393065	-
VaccDscaff17_000598475	0
VaccDscaff17_000805974	0
VaccDscaff17_001009637	-
VaccDscaff17_001197112	0.000133329
VaccDscaff17_001210544	0.000170267
VaccDscaff17_001452139	0.000176346
VaccDscaff17_001528556	2.36152e-05
VaccDscaff17_001672085	0
VaccDscaff17_001817064	-
VaccDscaff17_002070224	-
VaccDscaff17_002312465	-
VaccDscaff17_002626141	0
VaccDscaff17_003030311	-
VaccDscaff17_003162986	0.00217581
VaccDscaff17_003215433	0
VaccDscaff17_003480614	0.00149775
VaccDscaff17_003581216	-
VaccDscaff17_003692749	-
VaccDscaff17_003795960	0
VaccDscaff17_003980368	-
VaccDscaff17_003998860	0.000188167
VaccDscaff17_004171324	0
VaccDscaff17_004336111	-
VaccDscaff17_004475646	0.000265564
VaccDscaff17_004585249	0
VaccDscaff17_004635751	0.486486
VaccDscaff17_004867841	0.000129433
VaccDscaff17_005075092	0.243226
VaccDscaff17_005325030	0.000207926
VaccDscaff17_005555565	-
VaccDscaff17_005675576	-
VaccDscaff17_005850260	-
VaccDscaff17_006049688	-
VaccDscaff17_006109295	9.77947e-05
VaccDscaff17_006430113	-
VaccDscaff17_006631885	-
VaccDscaff17_006686418	0.0665242
VaccDscaff17_006857340	0.000173606
VaccDscaff17_007000943	0
VaccDscaff17_007203796	0.000338438
VaccDscaff17_007406466	-
VaccDscaff17_007533047	-
VaccDscaff17_007614547	-
VaccDscaff17_007786851	-
VaccDscaff17_007919669	0
VaccDscaff17_007974232	-
VaccDscaff17_008102365	0.000874636
VaccDscaff17_008313808	0
VaccDscaff17_008454450	-
VaccDscaff17_008641715	0
VaccDscaff17_008803196	0
VaccDscaff17_008881702	-
VaccDscaff17_009158053	0
VaccDscaff17_009248521	-
VaccDscaff17_009444135	0
VaccDscaff17_009526768	-
VaccDscaff17_009554344	-
VaccDscaff17_009603819	0.000442496
VaccDscaff17_009631366	7.9632e-05
VaccDscaff17_010112461	-
VaccDscaff17_010193868	0
VaccDscaff17_010344443	-
VaccDscaff17_010616110	0.00024716
VaccDscaff17_010699880	-
VaccDscaff17_010808491	0.000264061
VaccDscaff17_010940678	-
VaccDscaff17_011233758	-
VaccDscaff17_011413861	0
VaccDscaff17_011642663	0
VaccDscaff17_011849422	0.000234073
VaccDscaff17_011876529	1.39482e-05
VaccDscaff17_012077603	2.69578e-05
VaccDscaff17_012092704	0
VaccDscaff17_012314611	0.000955718
VaccDscaff17_012549959	0.000736496
VaccDscaff17_012656995	0
VaccDscaff17_012693184	0
VaccDscaff17_012884229	0
VaccDscaff17_013022789	0.000282147
VaccDscaff17_013279965	-
VaccDscaff17_013437408	2.39161e-05
VaccDscaff17_013649977	-
VaccDscaff17_013718886	0.285714
VaccDscaff17_013908628	0
VaccDscaff17_014124614	0.000201639
VaccDscaff17_014209635	-
VaccDscaff17_014437604	0
VaccDscaff17_014549008	-
VaccDscaff17_014837840	9.92917e-05
VaccDscaff17_015109960	0.000107003
VaccDscaff17_015278721	-
VaccDscaff17_015673265	0.000167664
VaccDscaff17_015853834	-
VaccDscaff17_015951305	-
VaccDscaff17_016243781	-
VaccDscaff17_016389227	0.0100143
VaccDscaff17_016473981	0
VaccDscaff17_016764730	-
VaccDscaff17_016918143	0
VaccDscaff17_017082475	-
VaccDscaff17_017262176	0
VaccDscaff17_017432651	-
VaccDscaff17_017608060	0.000145127
VaccDscaff17_017789971	-
VaccDscaff17_018086260	0.000886387
VaccDscaff17_018205506	0.000752944
VaccDscaff17_018463293	-
VaccDscaff17_018630407	0.0285714
VaccDscaff17_018916189	-
VaccDscaff17_019092482	0.000163239
VaccDscaff17_019426427	4.65818e-05
VaccDscaff17_019682590	-
VaccDscaff17_020086137	-
VaccDscaff17_020455491	0
VaccDscaff17_020682774	-
VaccDscaff17_021011737	0.333333
VaccDscaff17_021253244	-
VaccDscaff17_021346334	0
VaccDscaff17_021763182	-
VaccDscaff17_021896585	0
VaccDscaff17_022092715	-
VaccDscaff17_022456748	0
VaccDscaff17_022675902	0
VaccDscaff17_022766152	0.000889401
VaccDscaff17_022886973	-
VaccDscaff17_023216156	0.00023411
VaccDscaff17_023424468	0
VaccDscaff17_023549442	0
VaccDscaff17_023675887	-
VaccDscaff17_023881883	0
VaccDscaff17_023994776	0.000282859
VaccDscaff17_024235551	0.000303398
VaccDscaff17_024344569	0.000321234
VaccDscaff17_024584762	0.000464109
VaccDscaff17_024728022	-
VaccDscaff17_024910879	0.384615
VaccDscaff17_025100077	0
VaccDscaff17_025247488	0.00074239
VaccDscaff17_025483815	-
VaccDscaff17_025555074	0.0031348
VaccDscaff17_025656161	0
VaccDscaff17_025905787	0.000130429
VaccDscaff17_026001121	0
VaccDscaff17_026065943	0.000191201
VaccDscaff17_026077117	0.00862069
VaccDscaff17_026113258	0
VaccDscaff17_026423801	-
VaccDscaff17_026645553	8.68154e-05
VaccDscaff17_026685552	0.0769231
VaccDscaff17_026825355	-
VaccDscaff17_026956896	-
VaccDscaff17_027145113	-
VaccDscaff17_027398913	-
VaccDscaff17_027667114	0
VaccDscaff17_027785426	-
VaccDscaff17_028072319	0.000140729
VaccDscaff17_028252100	0
VaccDscaff17_028460623	0.00016714
VaccDscaff17_028599076	-
VaccDscaff17_028775730	6.37105e-05
VaccDscaff17_028809999	-
VaccDscaff17_028899568	0.000785855
VaccDscaff17_029154686	-
VaccDscaff17_029276451	-
VaccDscaff17_029464033	-
VaccDscaff17_029579440	0.000266017
VaccDscaff17_029725390	0.181818
VaccDscaff17_029771262	-
VaccDscaff17_030012977	-
VaccDscaff17_030271375	0
VaccDscaff17_030394340	-
VaccDscaff17_030422718	0
VaccDscaff17_030612307	0.000471273
VaccDscaff17_030637011	-
VaccDscaff17_030713117	-
VaccDscaff17_030857502	-
VaccDscaff17_030973767	0.000749765
VaccDscaff17_031120953	-
VaccDscaff17_031349631	0
VaccDscaff17_031584882	0.000178031
VaccDscaff17_031694687	-
VaccDscaff17_031800769	-
VaccDscaff17_031996231	4.31947e-05
VaccDscaff17_032160397	0
VaccDscaff17_032316808	-
VaccDscaff17_032467154	-
VaccDscaff17_032572497	-
VaccDscaff17_032766603	0.00169496
VaccDscaff17_032855403	1.65864e-05
VaccDscaff17_032908601	-
VaccDscaff17_033090476	0
VaccDscaff17_033159116	-
VaccDscaff17_033278326	0
VaccDscaff17_033370584	0.000106109
VaccDscaff17_033577329	-
VaccDscaff17_033589064	-
VaccDscaff17_033682004	-
VaccDscaff17_033861237	-
VaccDscaff17_033947108	-
VaccDscaff17_034137565	-
VaccDscaff17_034259683	-
VaccDscaff17_034295824	0
VaccDscaff17_034329819	0
VaccDscaff17_034382249	-
VaccDscaff17_034449020	-
VaccDscaff17_034475030	0
VaccDscaff17_034552860	-
VaccDscaff17_034588589	0
VaccDscaff17_034752752	0
VaccDscaff17_034943821	-
VaccDscaff17_035070847	-
VaccDscaff17_035121997	0.000175762
VaccDscaff17_035186945	0.0111111
VaccDscaff17_035317644	-
VaccDscaff17_035422629	-
VaccDscaff17_035602776	-
VaccDscaff17_035737380	-
VaccDscaff17_035778014	0.000290613
VaccDscaff17_035811240	0
VaccDscaff17_035986819	0
VaccDscaff17_036041436	-
VaccDscaff17_036148872	-
VaccDscaff17_036260223	0.047619
VaccDscaff17_036427849	-
VaccDscaff17_036511153	-
VaccDscaff17_036667629	-
VaccDscaff17_036814227	-
VaccDscaff17_037036883	0
VaccDscaff17_037251796	0
VaccDscaff17_037380459	-
VaccDscaff17_037501027	0
VaccDscaff17_037847064	0.0782856
VaccDscaff17_037861668	0
VaccDscaff17_037962776	0
VaccDscaff17_038014852	0
VaccDscaff17_038218548	0.000384402
VaccDscaff17_038366274	-
VaccDscaff17_038502035	0.000101661
VaccDscaff17_038614407	0.000398779
VaccDscaff17_038795923	-
VaccDscaff1_000188522	-
VaccDscaff1_000255570	5.95291e-05
VaccDscaff1_000332168	0.000290673
VaccDscaff1_000420088	-
VaccDscaff1_000736556	0
VaccDscaff1_000812944	0.000151149
VaccDscaff1_000960940	-
VaccDscaff1_001059154	0.00011885
VaccDscaff1_001172047	0.000335758
VaccDscaff1_001267643	0
VaccDscaff1_001403219	0
VaccDscaff1_001616086	1.93909e-05
VaccDscaff1_001779275	-
VaccDscaff1_001855569	-
VaccDscaff1_001924102	0
VaccDscaff1_002102924	0
VaccDscaff1_002246571	-
VaccDscaff1_002325104	-
VaccDscaff1_002392239	-
VaccDscaff1_002597883	0.0145633
VaccDscaff1_002819997	8.03313e-05
VaccDscaff1_003007579	0
VaccDscaff1_003062586	0
VaccDscaff1_003144207	-
VaccDscaff1_003316861	-
VaccDscaff1_003428991	-
VaccDscaff1_003554157	0
VaccDscaff1_003718654	0
VaccDscaff1_003823931	-
VaccDscaff1_003885544	-
VaccDscaff1_004157436	0
VaccDscaff1_004307864	0.000519301
VaccDscaff1_004366330	0.000408664
VaccDscaff1_004569415	0
VaccDscaff1_004758320	0
VaccDscaff1_004867116	-
VaccDscaff1_005013333	-
VaccDscaff1_005207856	-
VaccDscaff1_005254143	-
VaccDscaff1_005386423	-
VaccDscaff1_005432880	-
VaccDscaff1_005478098	3.64325e-05
VaccDscaff1_005559286	-
VaccDscaff1_005578758	-
VaccDscaff1_006046752	-
VaccDscaff1_006246843	0.00208044
VaccDscaff1_006428538	0
VaccDscaff1_006513673	-
VaccDscaff1_006797637	-
VaccDscaff1_006907650	0
VaccDscaff1_007134802	0
VaccDscaff1_007191873	0
VaccDscaff1_007357252	0
VaccDscaff1_007433826	-
VaccDscaff1_007556029	0.000222383
VaccDscaff1_007795901	-
VaccDscaff1_007927856	1.63121e-05
VaccDscaff1_008034567	0.00579151
VaccDscaff1_008141676	0.000154505
VaccDscaff1_008384671	9.17717e-06
VaccDscaff1_008447725	0
VaccDscaff1_008707871	-
VaccDscaff1_009054721	8.49979e-05
VaccDscaff1_009314092	8.0952e-05
VaccDscaff1_009373916	0
VaccDscaff1_009499130	-
VaccDscaff1_009747703	0
VaccDscaff1_009966343	-
VaccDscaff1_010036023	0
VaccDscaff1_010093298	8.99591e-05
VaccDscaff1_010392951	-
VaccDscaff1_010539039	-
VaccDscaff1_010815329	0.000327118
VaccDscaff1_011015232	0
VaccDscaff1_011177479	0.000246025
VaccDscaff1_011298349	0.000208485
VaccDscaff1_011534238	0
VaccDscaff1_011668200	-
VaccDscaff1_011895072	5.70418e-05
VaccDscaff1_012064723	0
VaccDscaff1_012224192	7.59842e-05
VaccDscaff1_012538097	0
VaccDscaff1_012617417	6.51201e-05
VaccDscaff1_012656176	0.000535007
VaccDscaff1_012852107	-
VaccDscaff1_013139798	-
VaccDscaff1_013391382	0
VaccDscaff1_013504146	-
VaccDscaff1_013540863	0
VaccDscaff1_013817117	0.000135189
VaccDscaff1_014036359	-
VaccDscaff1_014150485	0
VaccDscaff1_014338547	-
VaccDscaff1_014487609	-
VaccDscaff1_014595097	0.00013979
VaccDscaff1_014814809	0
VaccDscaff1_015027489	-
VaccDscaff1_015282443	0.000262253
VaccDscaff1_015394263	-
VaccDscaff1_015481250	0
VaccDscaff1_015717561	-
VaccDscaff1_015969476	-
VaccDscaff1_016075259	0.0246914
VaccDscaff1_016516822	-
VaccDscaff1_016698926	0.000256009
VaccDscaff1_016743977	0
VaccDscaff1_017084338	0
VaccDscaff1_017263417	-
VaccDscaff1_017465317	0
VaccDscaff1_017791450	-
VaccDscaff1_017827558	-
VaccDscaff1_018176100	-
VaccDscaff1_018219925	-
VaccDscaff1_018546038	-
VaccDscaff1_018698614	-
VaccDscaff1_018867625	-
VaccDscaff1_019192812	7.95496e-06
VaccDscaff1_019517348	0.00432277
VaccDscaff1_019562306	1.90523e-06
VaccDscaff1_019745120	0
VaccDscaff1_020003192	0
VaccDscaff1_020282866	0
VaccDscaff1_020367670	-
VaccDscaff1_020814266	-
VaccDscaff1_020961141	0.000109973
VaccDscaff1_021335072	0
VaccDscaff1_021670117	-
VaccDscaff1_022008255	-
VaccDscaff1_022594859	-
VaccDscaff1_023052137	0
VaccDscaff1_023129993	0
VaccDscaff1_023479719	-
VaccDscaff1_023772569	0
VaccDscaff1_023843630	-
VaccDscaff1_024358218	0
VaccDscaff1_024455226	-
VaccDscaff1_024761356	-
VaccDscaff1_025018398	0
VaccDscaff1_025307904	-
VaccDscaff1_025435260	0
VaccDscaff1_025534155	-
VaccDscaff1_025713372	0.00145419
VaccDscaff1_026046578	-
VaccDscaff1_026094593	8.52379e-05
VaccDscaff1_026356943	0.00373134
VaccDscaff1_026759620	2.58216e-05
VaccDscaff1_026878553	-
VaccDscaff1_027295731	0.00028337
VaccDscaff1_027324661	-
VaccDscaff1_027678765	8.76712e-06
VaccDscaff1_027799739	0.0107527
VaccDscaff1_028109951	-
VaccDscaff1_028243965	-
VaccDscaff1_028410826	-
VaccDscaff1_028557854	0
VaccDscaff1_028787261	-
VaccDscaff1_028985168	-
VaccDscaff1_029171489	-
VaccDscaff1_029283097	-
VaccDscaff1_029376299	-
VaccDscaff1_029626750	7.99281e-05
VaccDscaff1_029748462	0
VaccDscaff1_030008569	9.89283e-05
VaccDscaff1_030148358	-
VaccDscaff1_030199213	-
VaccDscaff1_030292733	-
VaccDscaff1_030451591	-
VaccDscaff1_030702664	-
VaccDscaff1_030832232	0.000685949
VaccDscaff1_030952720	-
VaccDscaff1_031136749	-
VaccDscaff1_031201785	-
VaccDscaff1_031234538	7.48671e-05
VaccDscaff1_031409548	0
VaccDscaff1_031612248	0.0434783
VaccDscaff1_031772495	-
VaccDscaff1_031919724	-
VaccDscaff1_032015463	0.000122817
VaccDscaff1_032187575	-
VaccDscaff1_032392022	0.000210146
VaccDscaff1_032550071	0.000382355
VaccDscaff1_032672917	-
VaccDscaff1_033022403	0.000821693
VaccDscaff1_033052403	0
VaccDscaff1_033351059	-
VaccDscaff1_033418398	0.000284657
VaccDscaff1_033720887	-
VaccDscaff1_033925854	-
VaccDscaff1_034193520	0
VaccDscaff1_034317390	0.000118343
VaccDscaff1_034379834	0
VaccDscaff1_034541290	-
VaccDscaff1_034645746	-
VaccDscaff1_034801365	-
VaccDscaff1_034910328	-
VaccDscaff1_035037681	0.000597229
VaccDscaff1_035187384	-
VaccDscaff1_035315647	0
VaccDscaff1_035438003	0.125
VaccDscaff1_035648166	-
VaccDscaff1_035866262	-
VaccDscaff1_036000991	-
VaccDscaff1_036013308	0
VaccDscaff1_036352229	-
VaccDscaff1_036440226	0.000448603
VaccDscaff1_036723671	-
VaccDscaff1_036830712	-
VaccDscaff1_036872768	-
VaccDscaff1_037111424	0
VaccDscaff1_037256059	0
VaccDscaff1_037345622	-
VaccDscaff1_037505528	0
VaccDscaff1_037752535	0.000190766
VaccDscaff1_037900792	-
VaccDscaff1_038040152	-
VaccDscaff1_038114893	0
VaccDscaff1_038151485	0
VaccDscaff1_038460070	0
VaccDscaff1_038523303	0.0971429
VaccDscaff1_038748726	-
VaccDscaff1_038888971	0
VaccDscaff1_038993291	-
VaccDscaff1_039227868	0
VaccDscaff1_039492507	0.0555556
VaccDscaff1_039562550	-
VaccDscaff1_039723791	0
VaccDscaff1_039775819	-
VaccDscaff1_039987343	-
VaccDscaff1_040031109	0
VaccDscaff1_040199917	0.000312793
VaccDscaff1_040295803	-
VaccDscaff1_040352787	0.461538
VaccDscaff1_040484556	-
VaccDscaff1_040553005	0.00888717
VaccDscaff1_040787457	0.000986388
VaccDscaff1_040891339	0.000645238
VaccDscaff1_041032711	-
VaccDscaff1_041264804	0.000823917
VaccDscaff1_041416063	0.315789
VaccDscaff1_041496770	0
VaccDscaff1_041706338	0
VaccDscaff1_041857264	-
VaccDscaff1_041893783	0
VaccDscaff1_042123541	-
VaccDscaff1_042273437	0.000248736
VaccDscaff1_042323717	0
VaccDscaff1_042466933	0
VaccDscaff1_042760138	-
VaccDscaff1_042785502	0.00013987
VaccDscaff1_043009564	-
VaccDscaff1_043261105	-
VaccDscaff1_043330100	4.43656e-05
VaccDscaff1_043465774	0.0344828
VaccDscaff1_043492157	-
VaccDscaff1_043683617	0.000164145
VaccDscaff1_043712786	0.00650407
VaccDscaff1_043933561	-
VaccDscaff1_044007003	-
VaccDscaff1_044232400	0.000123413
VaccDscaff1_044332752	-
VaccDscaff1_044531124	0.000214291
VaccDscaff1_044578752	-
VaccDscaff1_044699079	0
VaccDscaff1_044780286	0
VaccDscaff1_044855834	0.000303008
VaccDscaff1_044961255	0
VaccDscaff1_045110387	-
VaccDscaff1_045246015	0.037037
VaccDscaff1_045459221	-
VaccDscaff1_045560594	-
VaccDscaff1_045678442	0.00046214
VaccDscaff1_045918675	0
VaccDscaff1_045976624	-
VaccDscaff1_046140863	-
VaccDscaff20_000012775	1.13044e-05
VaccDscaff20_000247581	-
VaccDscaff20_000443130	-
VaccDscaff20_000566363	0.00078847
VaccDscaff20_000689305	-
VaccDscaff20_000956632	-
VaccDscaff20_001003652	0.000196207
VaccDscaff20_001158468	-
VaccDscaff20_001358295	-
VaccDscaff20_001386050	0.00243457
VaccDscaff20_001573716	0
VaccDscaff20_001680677	0
VaccDscaff20_001804019	0
VaccDscaff20_001960707	-
VaccDscaff20_002085725	-
VaccDscaff20_002272938	0
VaccDscaff20_002390094	-
VaccDscaff20_002603971	0
VaccDscaff20_002722110	-
VaccDscaff20_003003976	-
VaccDscaff20_003097420	-
VaccDscaff20_003229563	0
VaccDscaff20_003352066	-
VaccDscaff20_003451877	-
VaccDscaff20_003569349	-
VaccDscaff20_003605251	0
VaccDscaff20_003813357	-
VaccDscaff20_003909494	-
VaccDscaff20_004038032	-
VaccDscaff20_004219868	0
VaccDscaff20_004362750	5.16609e-05
VaccDscaff20_004444656	-
VaccDscaff20_004518383	0.000853242
VaccDscaff20_004691279	-
VaccDscaff20_004814471	0.000285665
VaccDscaff20_004833256	-
VaccDscaff20_005115950	0
VaccDscaff20_005163763	1.21895e-05
VaccDscaff20_005399325	-
VaccDscaff20_005484462	0.000198629
VaccDscaff20_005676589	0.000117212
VaccDscaff20_005937001	-
VaccDscaff20_005971381	8.65523e-05
VaccDscaff20_006153829	0
VaccDscaff20_006196557	-
VaccDscaff20_006289473	0.000287103
VaccDscaff20_006328275	-
VaccDscaff20_006577555	0.000272072
VaccDscaff20_006614364	0
VaccDscaff20_006890424	0.00257732
VaccDscaff20_007088738	-
VaccDscaff20_007161534	0
VaccDscaff20_007329413	0
VaccDscaff20_007566224	-
VaccDscaff20_007772319	-
VaccDscaff20_007965595	0.00290276
VaccDscaff20_008011556	-
VaccDscaff20_008156338	-
VaccDscaff20_008319244	0
VaccDscaff20_008446824	-
VaccDscaff20_008810057	0.000167482
VaccDscaff20_008994604	-
VaccDscaff20_009163193	0
VaccDscaff20_009356895	0.0012672
VaccDscaff20_009466468	8.2644e-05
VaccDscaff20_009684760	-
VaccDscaff20_009817505	0.000247507
VaccDscaff20_010023195	0.000359002
VaccDscaff20_010233305	-
VaccDscaff20_010407692	-
VaccDscaff20_010645351	5.99018e-05
VaccDscaff20_010702791	-
VaccDscaff20_010956205	-
VaccDscaff20_011034752	-
VaccDscaff20_011330088	0
VaccDscaff20_011504595	0
VaccDscaff20_011761104	-
VaccDscaff20_011945238	-
VaccDscaff20_012122585	-
VaccDscaff20_012236572	0.000114616
VaccDscaff20_012320919	-
VaccDscaff20_012334960	-
VaccDscaff20_012461682	0.000112834
VaccDscaff20_012493079	4.3501e-05
VaccDscaff20_012750196	0.000440486
VaccDscaff20_013033033	-
VaccDscaff20_013254883	-
VaccDscaff20_013344049	0
VaccDscaff20_013376162	-
VaccDscaff20_013418557	0
VaccDscaff20_013496209	8.9975e-05
VaccDscaff20_013840637	0
VaccDscaff20_014014740	-
VaccDscaff20_014055323	0
VaccDscaff20_014338508	0.00710227
VaccDscaff20_014458328	-
VaccDscaff20_014775126	0
VaccDscaff20_014971458	0
VaccDscaff20_015302317	-
VaccDscaff20_015408235	-
VaccDscaff20_015547474	0
VaccDscaff20_015725104	0
VaccDscaff20_015898524	-
VaccDscaff20_016197471	-
VaccDscaff20_016314281	0
VaccDscaff20_016581095	-
VaccDscaff20_016823470	0.000670691
VaccDscaff20_017069529	0.00116822
VaccDscaff20_017228687	-
VaccDscaff20_017379760	1.98194e-05
VaccDscaff20_017639320	1.63425e-05
VaccDscaff20_017948665	-
VaccDscaff20_018223236	-
VaccDscaff20_018637997	2.46322e-05
VaccDscaff20_018639269	0.0114943
VaccDscaff20_018780361	0
VaccDscaff20_019086742	0.037037
VaccDscaff20_019270997	0
VaccDscaff20_019562126	0
VaccDscaff20_019727295	-
VaccDscaff20_020126752	-
VaccDscaff20_020178148	-
VaccDscaff20_020525417	0
VaccDscaff20_020758896	4.70934e-06
VaccDscaff20_021035978	-
VaccDscaff20_021331017	-
VaccDscaff20_021668805	-
VaccDscaff20_021912393	0
VaccDscaff20_022116210	-
VaccDscaff20_022375300	-
VaccDscaff20_022721833	-
VaccDscaff20_022979014	-
VaccDscaff20_022995633	-
VaccDscaff20_023206812	-
VaccDscaff20_023608403	0.05625
VaccDscaff20_023723213	0.00019013
VaccDscaff20_023895176	0
VaccDscaff20_024174655	-
VaccDscaff20_024405856	-
VaccDscaff20_024612850	0
VaccDscaff20_024758233	-
VaccDscaff20_024923545	-
VaccDscaff20_025299056	-
VaccDscaff20_025356255	-
VaccDscaff20_025554216	-
VaccDscaff20_025714760	-
VaccDscaff20_026049903	-
VaccDscaff20_026156361	-
VaccDscaff20_026544679	0.000225562
VaccDscaff20_026653070	-
VaccDscaff20_026850700	0
VaccDscaff20_027133292	0
VaccDscaff20_027324179	-
VaccDscaff20_027489762	-
VaccDscaff20_027507065	-
VaccDscaff20_027759733	-
VaccDscaff20_028030284	0
VaccDscaff20_028074249	0.000116966
VaccDscaff20_028400568	0.3
VaccDscaff20_028506582	-
VaccDscaff20_028612106	0
VaccDscaff20_028922578	-
VaccDscaff20_029003533	-
VaccDscaff20_029135174	-
VaccDscaff20_029237679	-
VaccDscaff20_029466315	-
VaccDscaff20_029522044	5.29907e-05
VaccDscaff20_029588654	0.00027835
VaccDscaff20_029617860	5.69301e-05
VaccDscaff20_029620182	0.000725886
VaccDscaff20_029715025	-
VaccDscaff20_029921401	0.384411
VaccDscaff20_030129630	0.00033935
VaccDscaff20_030378433	-
VaccDscaff20_030509514	-
VaccDscaff20_030622880	0
VaccDscaff20_030820586	0
VaccDscaff20_030914530	-
VaccDscaff20_031085687	-
VaccDscaff20_031278081	0
VaccDscaff20_031439029	-
VaccDscaff20_031473491	-
VaccDscaff20_031883957	-
VaccDscaff20_031952562	-
VaccDscaff20_032193316	-
VaccDscaff20_032213880	-
VaccDscaff20_032435830	-
VaccDscaff20_032636201	0.00398406
VaccDscaff20_032693215	0.000279421
VaccDscaff20_032822550	0
VaccDscaff20_033034513	-
VaccDscaff20_033185522	-
VaccDscaff20_033307185	-
VaccDscaff20_033477491	0.000334116
VaccDscaff20_033605742	0.000484179
VaccDscaff20_033682504	-
VaccDscaff20_033845775	0
VaccDscaff20_034078892	-
VaccDscaff20_034144766	0
VaccDscaff20_034226944	-
VaccDscaff20_034230562	0.374249
VaccDscaff20_034292815	0
VaccDscaff20_034554538	-
VaccDscaff20_034614899	4.22592e-05
VaccDscaff20_034682782	0.00137741
VaccDscaff20_034824833	0.000457108
VaccDscaff20_034962271	0
VaccDscaff20_035216964	1.24721e-05
VaccDscaff20_035230792	-
VaccDscaff20_035368126	0.00100616
VaccDscaff20_035428803	0
VaccDscaff20_035636888	-
VaccDscaff20_035750353	-
VaccDscaff20_035836347	0
VaccDscaff20_036018658	0.000188195
VaccDscaff20_036233804	-
VaccDscaff20_036365719	0.000156104
VaccDscaff20_036522896	-
VaccDscaff20_036665377	2.69745e-05
VaccDscaff20_036776941	-
VaccDscaff20_036905590	-
VaccDscaff20_037069786	0.000230044
VaccDscaff20_037188368	-
VaccDscaff20_037384257	1.61012e-05
VaccDscaff20_037529662	0.000167029
VaccDscaff20_037715954	0.0240608
VaccDscaff20_037800975	0
VaccDscaff21_000159804	0
VaccDscaff21_000227519	0
VaccDscaff21_000364313	3.12049e-06
VaccDscaff21_000588755	0
VaccDscaff21_000695954	-
VaccDscaff21_000866075	-
VaccDscaff21_001063669	0.00039801
VaccDscaff21_001089120	5.94838e-06
VaccDscaff21_001223401	-
VaccDscaff21_001482255	0.000284601
VaccDscaff21_001529784	-
VaccDscaff21_001650360	-
VaccDscaff21_001811453	-
VaccDscaff21_002047119	0
VaccDscaff21_002170698	0
VaccDscaff21_002345318	-
VaccDscaff21_002470213	9.02629e-05
VaccDscaff21_002530650	-
VaccDscaff21_002809924	-
VaccDscaff21_003002880	9.54836e-05
VaccDscaff21_003027383	0
VaccDscaff21_003177729	0.116279
VaccDscaff21_003330244	0
VaccDscaff21_003489415	0.000210327
VaccDscaff21_003579587	0.0002781
VaccDscaff21_003654147	-
VaccDscaff21_003820833	-
VaccDscaff21_003847110	-
VaccDscaff21_004050090	-
VaccDscaff21_004245730	0.00361011
VaccDscaff21_004314923	-
VaccDscaff21_004477863	-
VaccDscaff21_004534158	-
VaccDscaff21_004713529	1.14572e-05
VaccDscaff21_004947093	-
VaccDscaff21_005034231	0.00127877
VaccDscaff21_005137719	0.0871386
VaccDscaff21_005267988	0.000214056
VaccDscaff21_005444566	-
VaccDscaff21_005618889	2.3018e-05
VaccDscaff21_005770123	0
VaccDscaff21_005846720	0
VaccDscaff21_006142741	-
VaccDscaff21_006220784	0.0324099
VaccDscaff21_006265928	-
VaccDscaff21_006395879	-
VaccDscaff21_006550736	-
VaccDscaff21_006740746	-
VaccDscaff21_006873137	-
VaccDscaff21_007027329	0.0526316
VaccDscaff21_007145783	0
VaccDscaff21_007370162	1.97349e-06
VaccDscaff21_007641941	0
VaccDscaff21_007658723	0
VaccDscaff21_007948380	-
VaccDscaff21_008013157	0
VaccDscaff21_008136673	-
VaccDscaff21_008167085	-
VaccDscaff21_008291005	8.65501e-05
VaccDscaff21_008587803	0
VaccDscaff21_008621393	0.00107875
VaccDscaff21_008729681	-
VaccDscaff21_008838033	0.000479211
VaccDscaff21_009142105	-
VaccDscaff21_009359745	0
VaccDscaff21_009581411	9.25937e-05
VaccDscaff21_009660803	0.000113658
VaccDscaff21_009830601	-
VaccDscaff21_010025399	3.91076e-06
VaccDscaff21_010151846	-
VaccDscaff21_010295971	-
VaccDscaff21_010478125	0
VaccDscaff21_010678945	0
VaccDscaff21_010787963	-
VaccDscaff21_010918951	-
VaccDscaff21_011021726	-
VaccDscaff21_011072245	0.000395185
VaccDscaff21_011229625	0.000651678
VaccDscaff21_011533234	0
VaccDscaff21_011784826	-
VaccDscaff21_011942069	0
VaccDscaff21_012081846	0.000259509
VaccDscaff21_012282338	-
VaccDscaff21_012351446	0
VaccDscaff21_012668282	-
VaccDscaff21_012795706	-
VaccDscaff21_012949021	0.000272554
VaccDscaff21_013199185	-
VaccDscaff21_013324370	9.6768e-05
VaccDscaff21_013545766	-
VaccDscaff21_013840310	-
VaccDscaff21_013932205	0
VaccDscaff21_014046025	0.290398
VaccDscaff21_014350335	2.68867e-06
VaccDscaff21_014554270	0.00136362
VaccDscaff21_014767479	-
VaccDscaff21_014937846	-
VaccDscaff21_015018354	-
VaccDscaff21_015409929	2.08835e-05
VaccDscaff21_015563240	-
VaccDscaff21_015712012	-
VaccDscaff21_015919270	0.0709593
VaccDscaff21_015978267	-
VaccDscaff21_016547155	-
VaccDscaff21_016550873	0
VaccDscaff21_016619109	0.000221496
VaccDscaff21_016624742	0.000834957
VaccDscaff21_016832321	-
VaccDscaff21_016991335	-
VaccDscaff21_017286745	0.0243902
VaccDscaff21_017461939	-
VaccDscaff21_017706897	-
VaccDscaff21_017907883	0.000229358
VaccDscaff21_018130765	5.13221e-06
VaccDscaff21_018230796	-
VaccDscaff21_018641014	-
VaccDscaff21_018788245	-
VaccDscaff21_019015331	-
VaccDscaff21_019252385	0.000803526
VaccDscaff21_019634893	0
VaccDscaff21_019702738	-
VaccDscaff21_019706553	-
VaccDscaff21_019821961	9.46871e-06
VaccDscaff21_020009129	0
VaccDscaff21_020307830	-
VaccDscaff21_020478300	0
VaccDscaff21_020747806	-
VaccDscaff21_021112257	0.00040521
VaccDscaff21_021423687	0
VaccDscaff21_021526255	0
VaccDscaff21_021785679	0
VaccDscaff21_022093892	0.00119732
VaccDscaff21_022396130	-
VaccDscaff21_022686957	-
VaccDscaff21_022972683	0
VaccDscaff21_023072274	-
VaccDscaff21_023244862	0
VaccDscaff21_023525412	0.000358038
VaccDscaff21_023774720	0
VaccDscaff21_023971904	0
VaccDscaff21_024122967	-
VaccDscaff21_024263265	-
VaccDscaff21_024485297	-
VaccDscaff21_024726874	0.000174042
VaccDscaff21_024977914	-
VaccDscaff21_025312253	-
VaccDscaff21_025363171	-
VaccDscaff21_025618137	0
VaccDscaff21_025788732	-
VaccDscaff21_026073216	0
VaccDscaff21_026146424	0.000201165
VaccDscaff21_026485808	-
VaccDscaff21_026615619	0.000302335
VaccDscaff21_026960644	-
VaccDscaff21_027152347	-
VaccDscaff21_027392454	-
VaccDscaff21_027480987	-
VaccDscaff21_027677087	-
VaccDscaff21_027858809	-
VaccDscaff21_027901544	0
VaccDscaff21_027982422	0
VaccDscaff21_028262387	-
VaccDscaff21_028462448	3.92489e-05
VaccDscaff21_028674715	0.0010101
VaccDscaff21_028800413	0.000232769
VaccDscaff21_028827460	-
VaccDscaff21_028859847	0
VaccDscaff21_029129725	-
VaccDscaff21_029198974	-
VaccDscaff21_029263337	-
VaccDscaff21_029474597	-
VaccDscaff21_029702486	-
VaccDscaff21_029842540	-
VaccDscaff21_030000100	-
VaccDscaff21_030161302	0
VaccDscaff21_030381432	-
VaccDscaff21_030473431	0.0002079
VaccDscaff21_030690585	-
VaccDscaff21_030750715	0.000122466
VaccDscaff21_030950425	-
VaccDscaff21_031098886	0
VaccDscaff21_031333597	-
VaccDscaff21_031410779	-
VaccDscaff21_031670698	-
VaccDscaff21_031778540	-
VaccDscaff21_032000599	-
VaccDscaff21_032127011	0.000374998
VaccDscaff21_032203849	-
VaccDscaff21_032416423	0
VaccDscaff21_032618929	-
VaccDscaff21_032666482	0
VaccDscaff21_032896406	0.000715633
VaccDscaff21_033057497	-
VaccDscaff21_033173678	-
VaccDscaff21_033317106	-
VaccDscaff21_033447079	-
VaccDscaff21_033512834	-
VaccDscaff21_033671105	0.00720267
VaccDscaff21_033777849	-
VaccDscaff21_034006063	2.54703e-06
VaccDscaff21_034078415	0.00719424
VaccDscaff21_034227912	0.000319384
VaccDscaff21_034468400	-
VaccDscaff21_034591002	-
VaccDscaff21_034744968	-
VaccDscaff21_034911298	-
VaccDscaff21_034996295	-
VaccDscaff21_035160885	-
VaccDscaff21_035270394	-
VaccDscaff21_035368518	0
VaccDscaff21_035573516	0
VaccDscaff21_035713299	-
VaccDscaff21_035900964	-
VaccDscaff21_036002237	-
VaccDscaff21_036229418	-
VaccDscaff21_036356722	-
VaccDscaff21_036524171	0
VaccDscaff21_036565852	-
VaccDscaff21_036791750	-
VaccDscaff21_036957263	0.00544465
VaccDscaff21_037131521	0.000229069
VaccDscaff21_037323497	0.000158541
VaccDscaff21_037456942	-
VaccDscaff21_037588220	1.31351e-05
VaccDscaff21_037769115	0.04
VaccDscaff21_037934696	5.67006e-06
VaccDscaff22_000085126	8.12483e-06
VaccDscaff22_000409957	0
VaccDscaff22_000557670	7.28651e-05
VaccDscaff22_000632615	-
VaccDscaff22_000771928	-
VaccDscaff22_000879759	0.000326302
VaccDscaff22_000930395	0
VaccDscaff22_001001407	-
VaccDscaff22_001147761	-
VaccDscaff22_001236074	1.19766e-05
VaccDscaff22_001291838	-
VaccDscaff22_001486651	0.000216824
VaccDscaff22_001586741	0
VaccDscaff22_001743274	0
VaccDscaff22_001830443	-
VaccDscaff22_001942354	0.000205841
VaccDscaff22_002132803	0
VaccDscaff22_002162373	8.29359e-05
VaccDscaff22_002336646	0.000436641
VaccDscaff22_002366505	0.0194553
VaccDscaff22_002484370	0.000223533
VaccDscaff22_002629430	0.000152529
VaccDscaff22_002730548	0.000156043
VaccDscaff22_002968641	-
VaccDscaff22_003001220	6.86332e-06
VaccDscaff22_003156231	0
VaccDscaff22_003279160	6.36578e-05
VaccDscaff22_003404041	-
VaccDscaff22_003415070	-
VaccDscaff22_003436873	0
VaccDscaff22_003604416	4.01844e-06
VaccDscaff22_003661215	0.000195852
VaccDscaff22_003828988	-
VaccDscaff22_003887346	-
VaccDscaff22_004034459	0.000195055
VaccDscaff22_004196970	-
VaccDscaff22_004274141	-
VaccDscaff22_004516880	0.464844
VaccDscaff22_004586625	0
VaccDscaff22_004832387	-
VaccDscaff22_004844781	0.000176851
VaccDscaff22_004992258	0
VaccDscaff22_005097996	0.0714286
VaccDscaff22_005104062	-
VaccDscaff22_005303436	-
VaccDscaff22_005450237	0
VaccDscaff22_005500301	0.00162866
VaccDscaff22_005681259	-
VaccDscaff22_005810878	0.000122368
VaccDscaff22_005993671	0
VaccDscaff22_006111639	0.000303859
VaccDscaff22_006385655	-
VaccDscaff22_006477207	-
VaccDscaff22_006579738	-
VaccDscaff22_006690928	0
VaccDscaff22_006905491	-
VaccDscaff22_007004728	-
VaccDscaff22_007167643	0
VaccDscaff22_007293559	0.000206244
VaccDscaff22_007435024	3.38788e-05
VaccDscaff22_007616484	-
VaccDscaff22_007708522	0.00315457
VaccDscaff22_007845489	-
VaccDscaff22_008034597	1.75511e-05
VaccDscaff22_008097754	-
VaccDscaff22_008190925	6.15612e-05
VaccDscaff22_008349721	0.000648275
VaccDscaff22_008551321	-
VaccDscaff22_008694335	0
VaccDscaff22_008840486	0.000446859
VaccDscaff22_009052314	0.000363387
VaccDscaff22_009158279	3.91839e-05
VaccDscaff22_009281924	0
VaccDscaff22_009499045	-
VaccDscaff22_009567434	0
VaccDscaff22_009697571	0
VaccDscaff22_009772687	0.000193561
VaccDscaff22_009951529	-
VaccDscaff22_010034871	-
VaccDscaff22_010217288	-
VaccDscaff22_010302545	0.0282247
VaccDscaff22_010405023	9.39203e-05
VaccDscaff22_010717769	-
VaccDscaff22_010821771	-
VaccDscaff22_010880277	-
VaccDscaff22_011175335	-
VaccDscaff22_011285961	-
VaccDscaff22_011336381	-
VaccDscaff22_011508883	0
VaccDscaff22_011693027	0.000136442
VaccDscaff22_011771898	0.000111105
VaccDscaff22_011938283	0.000498504
VaccDscaff22_011981726	0.000866559
VaccDscaff22_012149959	-
VaccDscaff22_012341245	0
VaccDscaff22_012489103	-
VaccDscaff22_012664473	0
VaccDscaff22_012798591	-
VaccDscaff22_012917925	-
VaccDscaff22_013118256	0
VaccDscaff22_013300472	-
VaccDscaff22_013348362	-
VaccDscaff22_013507954	0.0193439
VaccDscaff22_013696525	-
VaccDscaff22_013793166	0
VaccDscaff22_013935312	-
VaccDscaff22_013993135	0
VaccDscaff22_014265932	-
VaccDscaff22_014430946	-
VaccDscaff22_014489790	-
VaccDscaff22_014727790	-
VaccDscaff22_014885271	-
VaccDscaff22_015091212	3.51815e-05
VaccDscaff22_015115446	0
VaccDscaff22_015316002	-
VaccDscaff22_015766690	-
VaccDscaff22_015946705	-
VaccDscaff22_016042966	0.000566123
VaccDscaff22_016257469	0
VaccDscaff22_016475224	0
VaccDscaff22_016761449	0.0394737
VaccDscaff22_016850214	0
VaccDscaff22_016902344	8.71963e-05
VaccDscaff22_017102546	-
VaccDscaff22_017212635	0
VaccDscaff22_017513250	0
VaccDscaff22_017797143	-
VaccDscaff22_017977952	0
VaccDscaff22_018264107	0
VaccDscaff22_018433824	0.000438212
VaccDscaff22_018622324	0.000935016
VaccDscaff22_018874047	-
VaccDscaff22_018913075	0.000246396
VaccDscaff22_019306297	0.000672064
VaccDscaff22_019526977	-
VaccDscaff22_019815774	-
VaccDscaff22_020001307	-
VaccDscaff22_020408551	0
VaccDscaff22_020584951	-
VaccDscaff22_020702129	0.000137141
VaccDscaff22_021503512	0
VaccDscaff22_021864526	-
VaccDscaff22_021881450	-
VaccDscaff22_022399332	-
VaccDscaff22_022531227	0.000205023
VaccDscaff22_022627403	0.000911743
VaccDscaff22_022896669	0.416667
VaccDscaff22_023182924	0.000621504
VaccDscaff22_023453128	-
VaccDscaff22_023580385	-
VaccDscaff22_023652306	8.8098e-05
VaccDscaff22_023845835	-
VaccDscaff22_023930786	-
VaccDscaff22_024243820	-
VaccDscaff22_024510387	-
VaccDscaff22_024655461	0
VaccDscaff22_024920298	-
VaccDscaff22_025005445	-
VaccDscaff22_025130618	0.0533199
VaccDscaff22_025387923	-
VaccDscaff22_025592645	0.114751
VaccDscaff22_025857002	0.0334777
VaccDscaff22_025943646	-
VaccDscaff22_026107632	0.000295521
VaccDscaff22_026281210	0
VaccDscaff22_026319187	0
VaccDscaff22_026551857	-
VaccDscaff22_026607185	0.000713466
VaccDscaff22_026884754	0.0313251
VaccDscaff22_027111747	-
VaccDscaff22_027267687	0.000270979
VaccDscaff22_027344330	0.000168663
VaccDscaff22_027478894	-
VaccDscaff22_027582370	0.0708114
VaccDscaff22_027668615	-
VaccDscaff22_027879215	-
VaccDscaff22_027967563	-
VaccDscaff22_028289565	0
VaccDscaff22_028376854	0.000228451
VaccDscaff22_028587767	0.000348918
VaccDscaff22_028685912	0.000142882
VaccDscaff22_029020669	-
VaccDscaff22_029116823	-
VaccDscaff22_029208486	-
VaccDscaff22_029400420	0
VaccDscaff22_029588312	0.00174216
VaccDscaff22_029688668	-
VaccDscaff22_029836231	0.000681199
VaccDscaff22_029943430	-
VaccDscaff22_030124309	0
VaccDscaff22_030288658	-
VaccDscaff22_030435760	-
VaccDscaff22_030584450	-
VaccDscaff22_030700944	0
VaccDscaff22_030883016	-
VaccDscaff22_030950517	0.000411755
VaccDscaff22_031032611	2.18117e-05
VaccDscaff22_031223582	-
VaccDscaff22_031315716	-
VaccDscaff22_031357169	-
VaccDscaff22_031417647	-
VaccDscaff22_031461453	0
VaccDscaff22_031617562	2.186e-06
VaccDscaff22_031690024	0.0499211
VaccDscaff22_031916653	0
VaccDscaff22_031958333	0.0185185
VaccDscaff22_032041866	0.000210469
VaccDscaff22_032156379	-
VaccDscaff22_032252911	0.000219443
VaccDscaff22_032418932	-
VaccDscaff22_032579066	0
VaccDscaff22_032670411	-
VaccDscaff22_032734163	0.000173665
VaccDscaff22_032825889	-
VaccDscaff22_032975843	0
VaccDscaff22_033146948	-
VaccDscaff22_033230719	-
VaccDscaff22_033301912	0.113139
VaccDscaff22_033446005	-
VaccDscaff22_033654404	-
VaccDscaff22_033834026	0.000180903
VaccDscaff22_034004463	0
VaccDscaff22_034172443	-
VaccDscaff22_034294090	-
VaccDscaff22_034389809	0
VaccDscaff22_034567380	-
VaccDscaff22_034667474	0
VaccDscaff22_034868633	-
VaccDscaff22_035030510	-
VaccDscaff22_035105687	9.21078e-05
VaccDscaff22_035264165	-
VaccDscaff22_035271698	0.000229128
VaccDscaff22_035509527	0.00169635
VaccDscaff22_035727234	-
VaccDscaff22_035755703	0
VaccDscaff22_035777787	-
VaccDscaff22_035861015	5.29017e-05
VaccDscaff22_036069930	-
VaccDscaff22_036121511	-
VaccDscaff22_036251385	0
VaccDscaff22_036380728	7.90952e-05
VaccDscaff22_036545006	0.00102359
VaccDscaff22_036578623	0.00010046
VaccDscaff22_036799777	-
VaccDscaff22_036850674	0.000567215
VaccDscaff22_037081885	0.00014906
VaccDscaff22_037309362	0.0887121
VaccDscaff2_000041298	0.000118516
VaccDscaff2_000287426	0
VaccDscaff2_000612537	-
VaccDscaff2_000732429	0
VaccDscaff2_000887790	-
VaccDscaff2_001085312	0
VaccDscaff2_001184530	0
VaccDscaff2_001213640	0
VaccDscaff2_001335271	0
VaccDscaff2_001443661	9.04519e-06
VaccDscaff2_001562904	-
VaccDscaff2_001777658	0
VaccDscaff2_001905897	0
VaccDscaff2_001970758	-
VaccDscaff2_002228854	-
VaccDscaff2_002260745	0
VaccDscaff2_002417847	0.000142189
VaccDscaff2_002490905	6.71396e-05
VaccDscaff2_002536783	-
VaccDscaff2_002573245	-
VaccDscaff2_002643160	-
VaccDscaff2_002796778	0
VaccDscaff2_002891535	0
VaccDscaff2_003035234	-
VaccDscaff2_003101441	0.332448
VaccDscaff2_003251223	0
VaccDscaff2_003403353	0.000247719
VaccDscaff2_003459671	-
VaccDscaff2_003642913	0.0016212
VaccDscaff2_003698453	4.53402e-05
VaccDscaff2_003875656	0.0416667
VaccDscaff2_004005029	0
VaccDscaff2_004061432	-
VaccDscaff2_004245686	-
VaccDscaff2_004463093	-
VaccDscaff2_004644918	-
VaccDscaff2_004659191	-
VaccDscaff2_004923843	-
VaccDscaff2_005062345	0
VaccDscaff2_005256871	0.000409497
VaccDscaff2_005398187	0.00129618
VaccDscaff2_005476973	-
VaccDscaff2_005804953	0
VaccDscaff2_005872373	0
VaccDscaff2_006043530	-
VaccDscaff2_006139049	-
VaccDscaff2_006332603	-
VaccDscaff2_006738667	0
VaccDscaff2_006900518	0.000169111
VaccDscaff2_007105707	0
VaccDscaff2_007293879	0.000448129
VaccDscaff2_007424545	-
VaccDscaff2_007619822	0.000302792
VaccDscaff2_007725449	0
VaccDscaff2_008101136	0
VaccDscaff2_008236708	0
VaccDscaff2_008414158	-
VaccDscaff2_008679829	-
VaccDscaff2_008812765	0
VaccDscaff2_008911510	-
[truncated: 1,003 more rows]

## Sheet: Table S3
Supplemental Table S3. A set of 53 cranberry accessions used to create the cranberry 3K DArTag panel.
RAPiD genomics sample code	Unique client code	Accession number	Other identifier	Accession name	Pedigree origin	Ploidy	Crop Type	Location	Source	Frequently used breeding founders	Selection based on genetic diversitya
VAC_155003_P001_WA02	A02_US88-34	PI 614079	US88-34	Wilcox	Howes x Searles	diploid	American Cranberry	Marucci Center, NJ	N Vorsa	Y	No
VAC_155003_P001_WA03	A03_US88-79		US88-79	US88-79 (Cumberland)	Mass. Cranberry Research Station, E. Wareham, collected 1988	diploid	American Cranberry	Marucci Center, NJ	N Vorsa	Y	No
VAC_155003_P001_WA07	A07_NJ93-57		NJ93-57	NJ93-57	HOUSE POND, NY	diploid	American Cranberry	Marucci Center, NJ	N Vorsa	N	Yes
VAC_155003_P001_WA12	A12_US88-3		US88-3	US88-3	Dubay's Cranberry Co., Junction City, WI, collected 10/88	diploid	American Cranberry	Marucci Center, NJ	N Vorsa	N	Yes
VAC_155003_P001_WB01	B01_US88-13		US88-13	US88-13 (Franklin?)	Early Black x Howes	diploid	American Cranberry	Marucci Center, NJ	N Vorsa	Y	No
VAC_155003_P001_WB02	B02_US88-51		US88-51	US88-51 (#35)	Howes x Searles	diploid	American Cranberry	Marucci Center, NJ	N Vorsa	Y	No
VAC_155003_P001_WB05	B05_US93-85-4		US93-85-4	US93-85-4 (McFarlin)	wild accession, S. Carver, MA, 1874	diploid	American Cranberry	Marucci Center, NJ	N Vorsa	Y	No
VAC_155003_P001_WB09	B09_CNJ02-1-57		CNJ02-1-57	CNJ02-1-57	MQ x CQ	diploid	American Cranberry	Marucci Center, NJ	N Vorsa	N	Yes
VAC_155003_P001_WB12	B12_US88-4		US88-4	US88-4	Dubay's Cranberry Co., Junction City, WI, collected 10/88	diploid	American Cranberry	Marucci Center, NJ	N Vorsa	N	Yes
VAC_155003_P001_WC01	C01_US88-18	PI 554986	US88-18	Early Black	wild accession, Harwich, MA, 1852	diploid	American Cranberry	Marucci Center, NJ	N Vorsa	Y	No
VAC_155003_P001_WC02	C02_US88-56		US88-56	US88-56 (Lemunyon)	wild accession, NJ	diploid	American Cranberry	Marucci Center, NJ	N Vorsa	Y	No
VAC_155003_P001_WC03	C03_US88-93		US88-93	US88-93 (Pilgrim)	McFarlin x Prolific	diploid	American Cranberry	Marucci Center, NJ	N Vorsa	Y	No
VAC_155003_P001_WC05	C05_US93-140		US93-140	US93-140	wild accession	diploid	American Cranberry	Marucci Center, NJ	N Vorsa	Y	No
VAC_155003_P001_WC10	C10_CNJ17-10-1		CNJ17-10-1	CNJ17-10-1	Stevens S9	diploid	American Cranberry	Marucci Center, NJ	N Vorsa	N	Yes
VAC_155003_P001_WC11	C11_CNJ01-8-20a		CNJ01-8-20a	CNJ01-8-20a	CNJ98-325-33 self	diploid	V. oxy x V. macro F2	Marucci Center, NJ	N Vorsa	N	Yes
VAC_155003_P001_WD02	D02_US88-58	PI 554982	US88-58	Bergman	Early Black x Searles	diploid	American Cranberry	Marucci Center, NJ	N Vorsa	Y	No
VAC_155003_P001_WD03	D03_US88-94		US88-94	US88-94 (Black Veil)	wild accession, S. Carver, MA, 1890	diploid	American Cranberry	Marucci Center, NJ	N Vorsa	Y	No
VAC_155003_P001_WD10	D10_CNJ17-11-1		CNJ17-11-1	CNJ17-11-1	Pilgrim S9	diploid	American Cranberry	Marucci Center, NJ	N Vorsa	N	Yes
VAC_155003_P001_WE10	E10_CNJ17-13-1		CNJ17-13-1	CNJ17-13-1	Ben Lear S10	diploid	American Cranberry	Marucci Center, NJ	N Vorsa	N	Yes
VAC_155003_P001_WF02	F02_US88-65		US88-65	US88-65 (Howes)	wild accession, East Dennis, MA, 1880	diploid	American Cranberry	Marucci Center, NJ	N Vorsa	Y	No
VAC_155003_P001_WF03	F03_US88-114		US88-114	US88-114	wild accession, Chatsworth, NJ	diploid	American Cranberry	Marucci Center, NJ	N Vorsa	Y	No
VAC_155003_P001_WF04	F04_US92-23		US92-23	US92-23 (Beckwith)	Early Black x McFarlin	diploid	American Cranberry	Marucci Center, NJ	N Vorsa	Y	No
VAC_155003_P001_WF06	F06_NJ91-13-24		NJ91-13-24	NJ91-13-24	PILGRIM LAKE, MASS	diploid	American Cranberry	Marucci Center, NJ	N Vorsa	N	Yes
VAC_155003_P001_WF11	F11_Grygleski	PI 638768	Grygleski	Grygleski	NA	diploid	American Cranberry	Marucci Center, NJ	N Vorsa	Y	No
VAC_155003_P001_WG01	G01_US88-32		US88-32	US88-32 (Stevens)	McFarlin x Potter	diploid	American Cranberry	Marucci Center, NJ	N Vorsa	Y	No
VAC_155003_P001_WG03	G03_US89-3		US89-3	US89-3	Washington State	diploid	American Cranberry	Marucci Center, NJ	N Vorsa	N	Yes
VAC_155003_P001_WG04	G04_US92-59		US92-59	US92-59 (Aviator)	Mass. Cranberry Research Station, E. Wareham, collected 1992	diploid	American Cranberry	Marucci Center, NJ	N Vorsa	N	Yes
VAC_155003_P001_WG05	G05_US94-181		US94-181	US94-181	Chatsworth, NJ	diploid	American Cranberry	Marucci Center, NJ	N Vorsa	N	Yes
VAC_155003_P001_WG08	G08_CQ		Crimson Queen	Crimson Queen	Stevens x Ben Lear	diploid	American Cranberry	Marucci Center, NJ	N Vorsa	Y	No
VAC_155003_P001_WH01	H01_US88-33	PI 555013	US88-33	Searles	wild accession, Wisconsin Rapids, 1893	diploid	American Cranberry	Marucci Center, NJ	N Vorsa	Y	No
VAC_155003_P001_WH02	H02_US88-70		US88-70	US88-70	Dubay's Cranberry Co., Junction City, WI, collected 10/88	diploid	American Cranberry	Marucci Center, NJ	N Vorsa	N	Yes
VAC_155003_P001_WH03	H03_US89-5		US89-5	US89-5 (Prolific)	wild accession, Waltin, MI, 1904	diploid	American Cranberry	Marucci Center, NJ	N Vorsa	Y	No
VAC_155003_P001_WH05	H05_NJ91-7-4		NJ91-7-4	NJ91-7-4	ISLAND BEACH, NJ	diploid	American Cranberry	Marucci Center, NJ	N Vorsa	N	Yes
VAC_155003_P001_WH07	H07_NJ93-119-15		NJ93-119-15	NJ93-119-15	ONIEDA COUNTY, WI	diploid	American Cranberry	Marucci Center, NJ	N Vorsa	N	Yes
VAC_155003_P001_WH08	H08_MQ		Mullica Queen	Mullica Queen	Lemunyon x #35	diploid	American Cranberry	Marucci Center, NJ	N Vorsa	Y	No
VAC_155003_P002_WA02	A02_US88-28		US88-28	US88-28	Dubay's Cranberry Co., Junction City, WI, collected 10/88	diploid	American Cranberry	Marucci Center, NJ	N Vorsa	Y	No
VAC_155003_P002_WA05	A05_US88-71		US88-71	US88-71	Dubay's Cranberry Co., Junction City, WI, collected 10/88	diploid	American Cranberry	Marucci Center, NJ	N Vorsa	N	Yes
VAC_155003_P002_WA07	A07_US88-109		US88-109	US88-109	Marucci Center, Dr. Stone Bog 4 collection, 9/88	diploid	American Cranberry	Marucci Center, NJ	N Vorsa	N	Yes
VAC_155003_P002_WB02	B02_US88-29		US88-29	US88-29	Dubay's Cranberry Co., Junction City, WI, collected 10/88	diploid	American Cranberry	Marucci Center, NJ	N Vorsa	N	Yes
VAC_155003_P002_WB05	B05_US88-72		US88-72	US88-72	Dubay's Cranberry Co., Junction City, WI, collected 10/88	diploid	American Cranberry	Marucci Center, NJ	N Vorsa	Y	No
VAC_155003_P002_WB06	B06_US88-91		US88-91	US88-91	Mass. Cranberry Research Station, collected 10/22/88, Vorsa & Demoranville	diploid	American Cranberry	Marucci Center, NJ	N Vorsa	N	Yes
VAC_155003_P002_WC01	C01_US88-16		US88-16	US88-16	Dubay's Cranberry Co., Junction City, WI, collected 10/88	diploid	American Cranberry	Marucci Center, NJ	N Vorsa	Y	No
VAC_155003_P002_WD01	D01_US88-19		US88-19	US88-19	Dubay's Cranberry Co., Junction City, WI, collected 10/88	diploid	American Cranberry	Marucci Center, NJ	N Vorsa	N	Yes
VAC_155003_P002_WD06	D06_US88-96		US88-96	US88-96	Mass. Cranberry Research Station, collected 10/22/88, Vorsa & Demoranville	diploid	American Cranberry	Marucci Center, NJ	N Vorsa	N	Yes
VAC_155003_P002_WD11	D11_NJ93-53		NJ93-53	NJ93-53	HOUSE POND, NY	diploid	American Cranberry	Marucci Center, NJ	N Vorsa	N	Yes
VAC_155003_P002_WF01	F01_US88-21		US88-21	US88-21	Dubay's Cranberry Co., Junction City, WI, collected 10/88	diploid	American Cranberry	Marucci Center, NJ	N Vorsa	Y	No
VAC_155003_P002_WF03	F03_US88-52		US88-52	US88-52	Dubay's Cranberry Co., Junction City, WI, collected 10/88	diploid	American Cranberry	Marucci Center, NJ	N Vorsa	N	Yes
VAC_155003_P002_WF07	F07_US89-12		US89-12	US89-12	Washington State	diploid	American Cranberry	Marucci Center, NJ	N Vorsa	N	Yes
VAC_155003_P002_WF09	F09_US94-75		US94-75	US94-75	Bog 1, Marucci Center, Chatsworth, NJ	diploid	American Cranberry	Marucci Center, NJ	N Vorsa	N	Yes
VAC_155003_P002_WF11	F11_NJ93-59		NJ93-59	NJ93-59	HOUSE POND, NY	diploid	American Cranberry	Marucci Center, NJ	N Vorsa	N	Yes
VAC_155003_P002_WG01	G01_US88-26		US88-26	US88-26	Dubay's Cranberry Co., Junction City, WI, collected 10/88	diploid	American Cranberry	Marucci Center, NJ	N Vorsa	N	Yes
VAC_155003_P002_WH07	H07_US92-44		US92-44	US92-44	Andrews Bog, Plymouth MA	diploid	American Cranberry	Marucci Center, NJ	N Vorsa	N	Yes
VAC_155003_P002_WH10	H10_NJ91-10-4		NJ91-10-4	NJ91-10-4	PILGRIM LAKE, MASS	diploid	American Cranberry	Marucci Center, NJ	N Vorsa	N	Yes
		aSelection made to maximize the genetic diversity among the VacCAP germplasm pool using the CDmean method

## Sheet: Table S4
Supplemental Table S4. 353 marker loci removed from the raw “missing allele discovery count” (MADC) file for simplifying variant calling from partially overlapping microhaplotypes.
Marker loci
chr01_002479060
chr01_002701217
chr01_002977285
chr01_009400514
chr01_009840109
chr01_009840219
chr01_009906660
chr01_012694280
chr01_012694355
chr01_014370343
chr01_024823605
chr01_024823666
chr01_025999897
chr01_026475487
chr01_031537878
chr01_033605896
chr01_040683539
chr01_040683540
chr01_040683543
chr01_041360999
chr01_041658463
chr01_042305034
chr02_005082944
chr02_005604821
chr02_005604828
chr02_006304039
chr02_006304096
chr02_006304103
chr02_007636176
chr02_007636197
chr02_008073935
chr02_021038359
chr02_027020946
chr02_028271523
chr02_028271586
chr02_030574438
chr02_030574505
chr02_030832559
chr02_032894283
chr03_001873216
chr03_001873243
chr03_001873407
chr03_006304864
chr03_008690180
chr03_014476805
chr03_024235655
chr04_002346572
chr04_002471517
chr04_002471527
chr04_003075917
chr04_003075922
chr04_005922162
chr04_008464855
chr04_009366210
chr04_013350210
chr04_019039909
chr04_019040079
chr04_022358279
chr04_022358362
chr04_024191152
chr04_024611088
chr04_024611104
chr04_028547661
chr05_005483111
chr05_007195811
chr05_007195860
chr05_007195938
chr05_007564273
chr05_010951000
chr05_024093752
chr05_024093788
chr05_025685335
chr05_026926141
chr06_000487552
chr06_001448165
chr06_002304253
chr06_003603574
chr06_003676061
chr06_008128236
chr06_011306129
chr06_012377527
chr06_014999305
chr06_021634010
chr06_027605781
chr06_033423242
chr07_001270606
chr07_001270619
chr07_001270623
chr07_001733999
chr07_002897532
chr07_008046022
chr07_008046028
chr07_011854969
chr07_011855111
chr07_017980542
chr07_025472213
chr07_025472229
chr07_025472333
chr07_027497212
chr07_032818545
chr07_032818555
chr07_034428983
chr08_001021575
chr08_001393460
chr08_003123929
chr08_004013028
chr08_004592613
chr08_006800394
chr08_006800414
chr08_006800441
chr08_006800461
chr08_007528957
chr08_010683671
chr08_011020550
chr08_021034612
chr08_021034617
chr08_028879028
chr08_032276209
chr08_032594562
chr09_001914683
chr09_004567546
chr09_004708688
chr09_010314676
chr09_010314864
chr09_010314892
chr09_016887873
chr09_018404993
chr09_018405002
chr09_020668546
chr09_027669611
chr09_027669669
chr10_002696370
chr10_003331783
chr10_006137890
chr10_008787431
chr10_020483710
chr10_020483713
chr10_020805675
chr10_020805685
chr10_027804741
chr11_001812768
chr11_004360357
chr11_007076500
chr11_009603429
chr11_029278233
chr11_029865133
chr11_034466876
chr12_001323518
chr12_002433501
chr12_002433512
chr12_003587844
chr12_004000067
chr12_004322334
chr12_010462315
chr12_012243208
chr12_012243209
chr12_012453460
chr12_020868455
chr12_032163986
chr01_001450798
chr01_001450808
chr01_001450868
chr01_001450876
chr01_001450884
chr01_006014561
chr01_006162737
chr01_007643727
chr01_007643733
chr01_008468198
chr01_008468279
chr01_009108119
chr01_009212710
chr01_009556591
chr01_009840140
chr01_009840147
chr01_012382028
chr01_012382189
chr01_012382209
chr01_012382212
chr01_014317195
chr01_014370330
chr01_016169273
chr01_022660951
chr01_024823577
chr01_025999889
chr01_026549212
chr01_028062632
chr01_030316077
chr01_030316086
chr01_032392331
chr01_035833004
chr01_036925517
chr01_036941053
chr01_037756503
chr01_037756522
chr01_040341089
chr01_041658442
chr01_041658488
chr01_041720422
chr01_042305079
chr02_001602366
chr02_003262669
chr02_004632139
chr02_004856493
chr02_006304029
chr02_015149311
chr02_028271544
chr02_030574502
chr02_030574512
chr02_030832546
chr02_031384145
chr02_032652176
chr02_032916871
chr02_034662489
chr02_034662495
chr02_034662501
chr02_035185364
chr03_001118896
chr03_001873184
chr03_008002522
chr03_008690188
chr03_014476636
chr03_014476637
chr03_015520089
chr03_015520100
chr03_022998657
chr03_023451565
chr03_024235661
chr03_026866022
chr03_030052102
chr03_032155438
chr03_032155458
chr03_034448388
chr04_002471450
chr04_002592757
chr04_003075903
chr04_003682788
chr04_005477234
chr04_008774447
chr04_008894913
chr04_022358241
chr04_022358254
chr04_026848688
chr04_028547662
chr04_028547663
chr04_030843514
chr04_031346920
chr05_005362893
chr05_005483085
chr05_005483096
chr05_008882084
chr05_009794422
chr05_009794431
chr05_024093758
chr05_024746414
chr05_025685303
chr05_025685306
chr05_025685314
chr05_026926143
chr05_027473514
chr05_027473566
chr05_027473576
chr05_027746081
chr05_027746176
chr05_030200936
chr05_030560418
chr06_000197838
chr06_002304260
chr06_003603562
chr06_004257551
chr06_004257568
chr06_006255117
chr06_006255121
chr06_011306117
chr06_011938342
chr06_014999304
chr06_021634145
chr06_029229477
chr06_029229552
chr06_030365141
chr06_032976427
chr06_033423220
chr07_000800741
chr07_008046127
chr07_010866203
chr07_011854979
chr07_014519481
chr07_025472332
chr07_030708995
chr07_033021958
chr07_035291765
chr08_000576875
chr08_000943381
chr08_004592692
chr08_006800385
chr08_006800393
chr08_011020483
chr08_011251790
chr08_021034549
chr08_021034616
chr08_029682800
chr08_031848269
chr08_034708169
chr08_034814616
chr08_034814630
chr09_001255698
chr09_004377031
chr09_010314870
chr09_011604677
chr09_012838104
chr09_012838135
chr09_016887797
chr09_018404975
chr09_020668648
chr09_020668664
chr09_020928266
chr09_026408336
chr09_027670526
chr09_029693408
chr10_002696359
chr10_005286432
chr10_006137869
chr10_006137878
chr10_008787562
chr10_028362285
chr10_028362305
chr10_028362394
chr10_029269839
chr10_031935259
chr10_032758530
chr10_033208978
chr10_033251232
chr11_004952613
chr11_007076538
chr11_007758636
chr11_013263087
chr11_029345517
chr11_029345543
chr11_030118600
chr11_031156610
chr11_031156696
chr11_031598334
chr12_000086281
chr12_002433487
chr12_007400608
chr12_008763277
chr12_012243264
chr12_014231964
chr12_024488260
chr12_024488267
chr12_026457020
chr12_034955386
chr12_036816887

## Sheet: Table S5
Supplemental Table S5. Sample-based missing rate of the testing materials for the 3K blueberry and the 3K cranberry DArTag panels and sample ploidy level based on pedigree and Qploidy test.
Accession ID	Alias	Sample missing rate of the 3K Blueberry DArTag panel	Sample missing rate of the 3K Cranberry DArTag panel	Population	Expected sample-based ploidy level based on pedigree	Sample-based ploidy by Qploidy	Species	Note
CNJ16_45_70		0.592333	0.156319	F1: CNJ16-45 population	diploid	2	Vaccinium macrocarpon
CNJ16_45_71		0.590333	0.15558	F1: CNJ16-45 population	diploid	2	Vaccinium macrocarpon
CNJ16_45_72		0.592333	0.145233	F1: CNJ16-45 population	diploid	2	Vaccinium macrocarpon
CNJ16_45_73		0.589	0.159276	F1: CNJ16-45 population	diploid	2	Vaccinium macrocarpon
CNJ16_45_74		0.588	0.160754	F1: CNJ16-45 population	diploid	2	Vaccinium macrocarpon
CNJ16_45_75		0.596333	0.396896	F1: CNJ16-45 population	diploid	2	Vaccinium macrocarpon
CNJ16_45_76		0.595	0.150407	F1: CNJ16-45 population	diploid	2	Vaccinium macrocarpon
CNJ16_45_77		0.595	0.157797	F1: CNJ16-45 population	diploid	2	Vaccinium macrocarpon
CNJ16_45_78		0.588333	0.154841	F1: CNJ16-45 population	diploid	2	Vaccinium macrocarpon
CNJ16_45_18		0.589333	0.150037	F1: CNJ16-45 population	diploid	2	Vaccinium macrocarpon
CNJ16_45_19		0.591	0.132668	F1: CNJ16-45 population	diploid	2	Vaccinium macrocarpon
CNJ16_45_20		0.597667	0.15595	F1: CNJ16-45 population	diploid	2	Vaccinium macrocarpon
CNJ16_45_21		0.590333	0.161863	F1: CNJ16-45 population	diploid	2	Vaccinium macrocarpon
CNJ16_45_22		0.597333	0.15558	F1: CNJ16-45 population	diploid	2	Vaccinium macrocarpon
CNJ16_45_23		0.599667	0.137103	F1: CNJ16-45 population	diploid	2	Vaccinium macrocarpon
CNJ16_45_24	CNJ16-45-24	0.603667	0.151515	F1: CNJ16-45 population	diploid	2	Vaccinium macrocarpon
CNJ16_45_25		0.592667	0.163341	F1: CNJ16-45 population	diploid	2	Vaccinium macrocarpon
CNJ16_45_26	CNJ16-45-26	0.597667	0.157428	F1: CNJ16-45 population	diploid	2	Vaccinium macrocarpon
CNJ16_45_27		0.588333	0.156319	F1: CNJ16-45 population	diploid	2	Vaccinium macrocarpon
CNJ16_45_1		0.610333	0.150037	F1: CNJ16-45 population	diploid	2	Vaccinium macrocarpon
CNJ16_45_2		0.607	0.156319	F1: CNJ16-45 population	diploid	2	Vaccinium macrocarpon
CNJ16_45_4		0.593	0.170362	F1: CNJ16-45 population	diploid	2	Vaccinium macrocarpon
CNJ16_45_6		0.592667	0.154472	F1: CNJ16-45 population	diploid	2	Vaccinium macrocarpon
CNJ16_45_7		0.599	0.15558	F1: CNJ16-45 population	diploid	2	Vaccinium macrocarpon
CNJ16_45_8		0.594667	0.161123	F1: CNJ16-45 population	diploid	2	Vaccinium macrocarpon
CNJ16_45_10		0.598667	0.151146	F1: CNJ16-45 population	diploid	2	Vaccinium macrocarpon
CNJ16_45_11		0.604	0.158537	F1: CNJ16-45 population	diploid	2	Vaccinium macrocarpon
CNJ16_45_12		0.607	0.154841	F1: CNJ16-45 population	diploid	2	Vaccinium macrocarpon
CNJ16_45_13		0.594333	0.169623	F1: CNJ16-45 population	diploid	2	Vaccinium macrocarpon
CNJ16_45_14		0.605667	0.148928	F1: CNJ16-45 population	diploid	2	Vaccinium macrocarpon
CNJ16_45_17		0.595	0.15595	F1: CNJ16-45 population	diploid	2	Vaccinium macrocarpon
CNJ16_52_1		0.604333	0.151146	F1: CNJ16-45 population	diploid	2	Vaccinium macrocarpon
CNJ16_52_2		0.594667	0.158537	F1: CNJ16-45 population	diploid	2	Vaccinium macrocarpon
CNJ16_52_3		0.608333	0.154472	F1: CNJ16-45 population	diploid	2	Vaccinium macrocarpon
CNJ16_52_5		0.605	0.144124	F1: CNJ16-45 population	diploid	2	Vaccinium macrocarpon
CNJ16_52_6		0.600333	0.157428	F1: CNJ16-45 population	diploid	2	Vaccinium macrocarpon
CNJ16_52_8		0.597667	0.15558	F1: CNJ16-45 population	diploid	2	Vaccinium macrocarpon
CNJ16_52_11		0.596	0.151146	F1: CNJ16-45 population	diploid	2	Vaccinium macrocarpon
CNJ16_52_12		0.601667	0.154472	F1: CNJ16-45 population	diploid	2	Vaccinium macrocarpon
CNJ16_52_14		0.595	0.16408	F1: CNJ16-45 population	diploid	2	Vaccinium macrocarpon
CNJ16_52_15		0.591333	0.151146	F1: CNJ16-45 population	diploid	2	Vaccinium macrocarpon
CNJ16_52_16		0.592667	0.150407	F1: CNJ16-45 population	diploid	2	Vaccinium macrocarpon
CNJ16_52_17		0.601333	0.145972	F1: CNJ16-45 population	diploid	2	Vaccinium macrocarpon
CNJ16_52_19		0.597333	0.150776	F1: CNJ16-45 population	diploid	2	Vaccinium macrocarpon
CNJ16_52_20		0.595333	0.16371	F1: CNJ16-45 population	diploid	2	Vaccinium macrocarpon
CNJ16_52_21	CNJ16-52-21	0.589333	0.144494	F1: CNJ16-45 population	diploid	4	Vaccinium macrocarpon
CNJ16_52_27		0.586333	0.156689	F1: CNJ16-45 population	diploid	2	Vaccinium macrocarpon
CNJ16_52_37		0.595	0.171101	F1: CNJ16-45 population	diploid	2	Vaccinium macrocarpon
CNJ16_52_53		0.603333	0.157797	F1: CNJ16-45 population	diploid	2	Vaccinium macrocarpon
CNJ16_52_54		0.597667	0.152624	F1: CNJ16-45 population	diploid	2	Vaccinium macrocarpon
CNJ16_52_4		0.590667	0.15595	F1: CNJ16-45 population	diploid	2	Vaccinium macrocarpon
CNJ16_52_7		0.598333	0.169993	F1: CNJ16-45 population	diploid	2	Vaccinium macrocarpon
CNJ16_52_10		0.597333	0.148559	F1: CNJ16-45 population	diploid	2	Vaccinium macrocarpon
CNJ16_52_18		0.599333	0.150037	F1: CNJ16-45 population	diploid	2	Vaccinium macrocarpon
CNJ16_52_55		0.595333	0.156689	F1: CNJ16-45 population	diploid	2	Vaccinium macrocarpon
CNJ16_52_57		0.592333	1	F1: CNJ16-45 population	diploid	Removed due to a missing rate of 100%	Vaccinium macrocarpon
CNJ16_52_58		0.607333	0.159276	F1: CNJ16-45 population	diploid	2	Vaccinium macrocarpon
CNJ16_52_59		0.595	0.161123	F1: CNJ16-45 population	diploid	2	Vaccinium macrocarpon
CNJ16_52_60		0.593	0.142276	F1: CNJ16-45 population	diploid	2	Vaccinium macrocarpon
CNJ16_52_61		0.604667	0.162971	F1: CNJ16-45 population	diploid	2	Vaccinium macrocarpon
CNJ16_52_62		0.597	1	F1: CNJ16-45 population	diploid	Removed due to a missing rate of 100%	Vaccinium macrocarpon
CNJ16_52_64		0.603	0.154102	F1: CNJ16-45 population	diploid	2	Vaccinium macrocarpon
CNJ16_45_63		0.592	0.169993	F1: CNJ16-45 population	diploid	2	Vaccinium macrocarpon
CNJ16_45_64		0.596	0.181818	F1: CNJ16-45 population	diploid	2	Vaccinium macrocarpon
CNJ16_45_65		0.607	0.153732	F1: CNJ16-45 population	diploid	2	Vaccinium macrocarpon
CNJ16_45_66		0.595	0.150037	F1: CNJ16-45 population	diploid	2	Vaccinium macrocarpon
CNJ16_45_67		0.591667	0.154841	F1: CNJ16-45 population	diploid	2	Vaccinium macrocarpon
CNJ16_45_68		0.595667	0.158167	F1: CNJ16-45 population	diploid	2	Vaccinium macrocarpon
CNJ16_45_69		0.604	0.154472	F1: CNJ16-45 population	diploid	2	Vaccinium macrocarpon
CNJ16_41_1		0.593333	0.170732	F1: CNJ16-41 population	diploid	2	Vaccinium macrocarpon
CNJ16_41_2		0.605333	0.163341	F1: CNJ16-41 population	diploid	2	Vaccinium macrocarpon
CNJ16_41_3		0.596333	0.15558	F1: CNJ16-41 population	diploid	2	Vaccinium macrocarpon
CNJ16_41_4		0.601667	0.15558	F1: CNJ16-41 population	diploid	2	Vaccinium macrocarpon
CNJ16_41_5		0.595	0.149667	F1: CNJ16-41 population	diploid	2	Vaccinium macrocarpon
CNJ16_41_6		0.594333	0.159276	F1: CNJ16-41 population	diploid	2	Vaccinium macrocarpon
CNJ16_41_7		0.604667	0.16408	F1: CNJ16-41 population	diploid	2	Vaccinium macrocarpon
CNJ16_41_8		0.593667	0.167406	F1: CNJ16-41 population	diploid	2	Vaccinium macrocarpon
CNJ16_41_9		0.610333	0.165188	F1: CNJ16-41 population	diploid	2	Vaccinium macrocarpon
CNJ16_41_10		0.606	0.168145	F1: CNJ16-41 population	diploid	2	Vaccinium macrocarpon
CNJ16_41_11		0.601667	0.157428	F1: CNJ16-41 population	diploid	2	Vaccinium macrocarpon
CNJ16_41_12		0.609667	0.170732	F1: CNJ16-41 population	diploid	2	Vaccinium macrocarpon
CNJ16_41_13		0.600333	0.154102	F1: CNJ16-41 population	diploid	2	Vaccinium macrocarpon
CNJ16_41_14		0.603667	0.161493	F1: CNJ16-41 population	diploid	2	Vaccinium macrocarpon
CNJ16_41_15		0.604	0.16371	F1: CNJ16-41 population	diploid	2	Vaccinium macrocarpon
CNJ16_41_16		0.594	0.170732	F1: CNJ16-41 population	diploid	2	Vaccinium macrocarpon
CNJ16_41_17		0.600333	0.167406	F1: CNJ16-41 population	diploid	2	Vaccinium macrocarpon
CNJ16_41_18		0.605	0.175166	F1: CNJ16-41 population	diploid	2	Vaccinium macrocarpon
CNJ16_41_19		0.599	0.146711	F1: CNJ16-41 population	diploid	2	Vaccinium macrocarpon
CNJ16_41_20		0.597667	0.14745	F1: CNJ16-41 population	diploid	2	Vaccinium macrocarpon
CNJ16_41_21		0.620667	0.157428	F1: CNJ16-41 population	diploid	2	Vaccinium macrocarpon
CNJ16_41_22		0.599333	0.148928	F1: CNJ16-41 population	diploid	2	Vaccinium macrocarpon
CNJ16_41_23		0.6	0.165558	F1: CNJ16-41 population	diploid	2	Vaccinium macrocarpon
CNJ16_41_24		0.596667	0.165558	F1: CNJ16-41 population	diploid	2	Vaccinium macrocarpon
CNJ16_50_1		0.59	0.160015	F1: CNJ16-41 population	diploid	2	Vaccinium macrocarpon
CNJ16_50_2		0.599667	0.168884	F1: CNJ16-41 population	diploid	2	Vaccinium macrocarpon
CNJ16_50_3		0.595	0.160754	F1: CNJ16-41 population	diploid	2	Vaccinium macrocarpon
CNJ16_50_4		0.595	0.160754	F1: CNJ16-41 population	diploid	2	Vaccinium macrocarpon
CNJ16_50_5		0.597333	0.15558	F1: CNJ16-41 population	diploid	2	Vaccinium macrocarpon
CNJ16_41_25		0.594667	0.168884	F1: CNJ16-41 population	diploid	2	Vaccinium macrocarpon
CNJ16_41_26		0.597	0.160384	F1: CNJ16-41 population	diploid	2	Vaccinium macrocarpon
CNJ16_41_27		0.608333	0.160384	F1: CNJ16-41 population	diploid	2	Vaccinium macrocarpon
CNJ16_41_28		0.621667	0.167406	F1: CNJ16-41 population	diploid	2	Vaccinium macrocarpon
CNJ16_41_29		0.607667	0.160015	F1: CNJ16-41 population	diploid	2	Vaccinium macrocarpon
CNJ16_41_30		0.597	0.162232	F1: CNJ16-41 population	diploid	2	Vaccinium macrocarpon
CNJ16_41_31	CNJ16-41-31	0.603333	0.166297	F1: CNJ16-41 population	diploid	2	Vaccinium macrocarpon
CNJ16_41_32		0.597667	0.162232	F1: CNJ16-41 population	diploid	2	Vaccinium macrocarpon
CNJ16_50_6		0.591333	0.166667	F1: CNJ16-41 population	diploid	2	Vaccinium macrocarpon
CNJ16_50_7		0.6	0.16371	F1: CNJ16-41 population	diploid	2	Vaccinium macrocarpon
CNJ16_50_8		0.601333	0.161493	F1: CNJ16-41 population	diploid	2	Vaccinium macrocarpon
CNJ16_50_9		0.600667	0.15595	F1: CNJ16-41 population	diploid	2	Vaccinium macrocarpon
CNJ16_50_10		0.596667	0.154472	F1: CNJ16-41 population	diploid	2	Vaccinium macrocarpon
CNJ16_50_14		0.601	0.159276	F1: CNJ16-41 population	diploid	2	Vaccinium macrocarpon
CNJ16_50_15		0.597667	0.161493	F1: CNJ16-41 population	diploid	2	Vaccinium macrocarpon
CNJ16_50_16	CNJ16-50-16	0.59	0.14782	F1: CNJ16-41 population	diploid	2	Vaccinium macrocarpon
CNJ16_41_33		0.605333	0.16408	F1: CNJ16-41 population	diploid	2	Vaccinium macrocarpon
CNJ16_41_34		0.596333	0.151146	F1: CNJ16-41 population	diploid	2	Vaccinium macrocarpon
CNJ16_41_35		0.596667	0.164449	F1: CNJ16-41 population	diploid	2	Vaccinium macrocarpon
CNJ16_50_18	CNJ16-50-18	0.595	0.184035	F1: CNJ16-41 population	diploid	2	Vaccinium macrocarpon
CNJ16_50_19		0.595667	0.148928	F1: CNJ16-41 population	diploid	2	Vaccinium macrocarpon
CNJ16_50_20		0.595	0.164819	F1: CNJ16-41 population	diploid	2	Vaccinium macrocarpon
CNJ16_50_21		0.603	0.157058	F1: CNJ16-41 population	diploid	2	Vaccinium macrocarpon
CNJ16_50_22		0.603667	0.151515	F1: CNJ16-41 population	diploid	2	Vaccinium macrocarpon
CNJ16_50_23		0.600333	0.146711	F1: CNJ16-41 population	diploid	2	Vaccinium macrocarpon
CNJ16_50_24		0.590333	0.169993	F1: CNJ16-41 population	diploid	2	Vaccinium macrocarpon
CNJ16_50_25		0.602667	0.161493	F1: CNJ16-41 population	diploid	2	Vaccinium macrocarpon
CNJ16_50_27		0.59	0.177384	F1: CNJ16-41 population	diploid	2	Vaccinium macrocarpon
CNJ16_50_58		0.605333	0.198817	F1: CNJ16-41 population	diploid	2	Vaccinium macrocarpon
CNJ16_50_59		0.608333	0.152624	F1: CNJ16-41 population	diploid	2	Vaccinium macrocarpon
CNJ16_50_60		0.604667	0.162602	F1: CNJ16-41 population	diploid	2	Vaccinium macrocarpon
CNJ16_50_61		0.607667	0.158167	F1: CNJ16-41 population	diploid	2	Vaccinium macrocarpon
CNJ16_50_62		0.599667	0.140798	F1: CNJ16-41 population	diploid	2	Vaccinium macrocarpon
CNJ16_50_63	CNJ16-50-63	0.596333	0.112712	F1: CNJ16-41 population	diploid	4	Vaccinium macrocarpon
CNJ16_50_64		0.602	0.165188	F1: CNJ16-41 population	diploid	2	Vaccinium macrocarpon
NJS98_18	NJS98-18	0.598	0.15558	F1: parent of CNJ16-45 and CNJ16-41 population	diploid	2	Vaccinium macrocarpon
CNJ97_105_4	CNJ97-105-4; Mullica Queen	0.592667	0.144494	F1: parent of CNJ16-45 population	diploid	2	Vaccinium macrocarpon
CNJ99_9_96	CNJ99-9-96	0.59	0.151146	F1: parent of CNJ16-41 population	diploid	2	Vaccinium macrocarpon
NJ91_8_10		0.591	0.192166	diverse population	diploid	2	Vaccinium macrocarpon
CNJ05_83_25		0.595333	0.164819	diverse population	diploid	2	Vaccinium macrocarpon
NJS98_23	Crimson Queen	0.597667	0.12306	diverse population	diploid	2	Vaccinium macrocarpon
CNJ06_22_10		0.594667	0.164449	diverse population	diploid	2	Vaccinium macrocarpon
CNJ05_80_2		0.594	0.167775	diverse population	diploid	2	Vaccinium macrocarpon
CNJ99_21_79		0.591333	0.18071	diverse population	diploid	2	Vaccinium macrocarpon
Macro_01	#35	0.592667	0.159276	diverse population	diploid	2	Vaccinium macrocarpon
Macro_02	BE4	0.598	0.155211	diverse population	diploid	2	Vaccinium macrocarpon
Macro_03	Ben Lear	0.593333	0.190687	diverse population	diploid	2	Vaccinium macrocarpon
Macro_04	BG	0.621667	0.141537	diverse population	diploid	2	Vaccinium macrocarpon
Macro_05	Budd's Blues	0.590333	0.165188	diverse population	diploid	2	Vaccinium macrocarpon
Macro_06	Crimson Queen	0.596333	0.130081	diverse population	diploid	2	Vaccinium macrocarpon
Macro_07	Franklin	0.6	0.149667	diverse population	diploid	2	Vaccinium macrocarpon
Macro_08	GH1; Grygleski1	0.590333	0.143016	diverse population	diploid	2	Vaccinium macrocarpon
CNJ93_15_82		0.598333	0.111973	diverse population	diploid	2	Vaccinium macrocarpon
NJS98_35		0.598	0.159645	diverse population	diploid	2	Vaccinium macrocarpon
PI_555017		0.590333	0.15558	diverse population	diploid	2	Vaccinium macrocarpon
PI_554996		0.589333	0.13895	diverse population	diploid	2	Vaccinium macrocarpon
PI_618014		0.600333	0.203991	diverse population	diploid	2	Vaccinium macrocarpon
PI_554972		0.592667	0.172579	diverse population	diploid	2	Vaccinium macrocarpon
PI_554989		0.598333	0.211752	diverse population	diploid	2	Vaccinium macrocarpon
Macro_09	Howes	0.597	0.160754	diverse population	diploid	2	Vaccinium macrocarpon
Macro_10	HyRed	0.591333	0.117517	diverse population	diploid	2	Vaccinium macrocarpon	Slef of BenLear
Macro_11	Mullica Queen	0.586333	0.142646	diverse population	diploid	2	Vaccinium macrocarpon
Macro_12	Murphy's Green	0.598667	0.190687	diverse population	diploid	2	Vaccinium macrocarpon	Parent of Macro_21,22, 23, 24
Macro_13	Pilgrim	0.576	0.144863	diverse population	diploid	2	Vaccinium macrocarpon
Macro_14	Potter's Favorite	0.535667	0.11456	diverse population	diploid	2	Vaccinium macrocarpon
Macro_15	Ruby Sta	0.593667	0.143016	diverse population	diploid	2	Vaccinium macrocarpon
Macro_16	Stevens	0.597667	0.0698448	diverse population	diploid	2	Vaccinium macrocarpon
PI_555024		0.596667	0.165558	diverse population	diploid	2	Vaccinium macrocarpon
PI_555023		0.597667	0.168145	diverse population	diploid	2	Vaccinium macrocarpon
PI_555004		0.596333	0.159645	diverse population	diploid	2	Vaccinium macrocarpon
US94_13	Franklin	0.597333	0.152624	diverse population	diploid	2	Vaccinium macrocarpon
US93_19		0.599667	0.177384	diverse population	diploid	2	Vaccinium macrocarpon
US92_62		0.595333	0.16408	diverse population	diploid	2	Vaccinium macrocarpon
US92_1_10		0.593333	0.174058	diverse population	diploid	2	Vaccinium macrocarpon
US88_97		0.593667	0.168145	diverse population	diploid	2	Vaccinium macrocarpon
Macro_17	Sundance	0.598333	0.1966	diverse population	diploid	2	Vaccinium macrocarpon	Slef of BenLear
Macro_18	Sweetie	0.588333	0.12269	diverse population	diploid	2	Vaccinium macrocarpon	Slef of BenLear
Macro_19	WSU108	0.597333	0.13932	diverse population	diploid	2	Vaccinium macrocarpon
Macro_20	Yellow Bell	0.590333	0.215817	diverse population	diploid	2	Vaccinium macrocarpon
US88_87		0.599	0.136364	diverse population	diploid	2	Vaccinium macrocarpon
US88_73		0.595333	0.172949	diverse population	diploid	2	Vaccinium macrocarpon
US88_62		0.600667	0.159276	diverse population	diploid	2	Vaccinium macrocarpon
US88_19		0.597333	0.170362	diverse population	diploid	2	Vaccinium macrocarpon
US88_113		0.593	0.114191	diverse population	diploid	2	Vaccinium macrocarpon
US88_111		0.597	0.190318	diverse population	diploid	2	Vaccinium macrocarpon
NJ91_7_12		0.595	0.191426	diverse population	diploid	2	Vaccinium macrocarpon
CNJ99_51_44		0.596333	0.144124	diverse population	diploid	2	Vaccinium macrocarpon
CNJ99_51_15		0.587	0.152254	diverse population	diploid	2	Vaccinium macrocarpon
NJS98_13		0.598667	0.193274	diverse population	diploid	2	Vaccinium macrocarpon
CNJ06_31_24		0.609	0.145972	diverse population	diploid	2	Vaccinium macrocarpon
CNJ06_31_10		0.596667	0.145233	diverse population	diploid	2	Vaccinium macrocarpon
CNJ06_27_11		0.598	0.153732	diverse population	diploid	2	Vaccinium macrocarpon
CNJ06_23_11		0.6	0.162232	diverse population	diploid	2	Vaccinium macrocarpon
CNJ14_31_142		0.598	0.148189	diverse population	diploid	2	Vaccinium macrocarpon
US92_2_7		0.597667	0.169993	diverse population	diploid	2	Vaccinium macrocarpon
CNJ12_37_62		0.595667	0.168884	diverse population	diploid	2	Vaccinium macrocarpon
CNJ12_2_27		0.596667	0.146341	diverse population	diploid	2	Vaccinium macrocarpon
CNJ12_12_56		0.599	0.135994	diverse population	diploid	2	Vaccinium macrocarpon
CNJ97_86_45		0.616	0.106061	diverse population	diploid	2	Vaccinium macrocarpon
CNJ12_40_7		0.600333	0.151885	diverse population	diploid	2	Vaccinium macrocarpon
CNJ12_32_21		0.593333	0.141168	diverse population	diploid	2	Vaccinium macrocarpon
CNJ12_37_35		0.605667	0.164819	diverse population	diploid	2	Vaccinium macrocarpon
CNJ12_30_24		0.597	0.157797	diverse population	diploid	2	Vaccinium macrocarpon
US93_140		0.596333	0.225055	diverse population	diploid	2	Vaccinium macrocarpon
CNJ04_1_3		0.598	0.159276	diverse population	diploid	2	Vaccinium macrocarpon
CNJ04_2_27		0.594333	0.120103	diverse population	diploid	2	Vaccinium macrocarpon
CNJ04_20_8		0.598667	0.156319	diverse population	diploid	2	Vaccinium macrocarpon
Oxy2x_01	Micro_01	0.579	0.269771		diploid	2	Vaccinium microcarpum	self of Micro_11
CNJ04_20_13		0.599333	0.151146	diverse population	diploid	2	Vaccinium macrocarpon
Oxy2x_02	Micro_02	0.573333	0.283814		diploid	2	Vaccinium microcarpum	self of Micro_11
CNJ04_35_9		0.585667	0.151885	diverse population	diploid	2	Vaccinium macrocarpon
Oxy2x_03	Micro_03	0.572667	0.232816		diploid	2	Vaccinium microcarpum	self of Micro_11
CNJ04_35_11		0.598333	0.162971	diverse population	diploid	2	Vaccinium macrocarpon
Oxy2x_04	Micro_04	0.580667	0.315595		diploid	2	Vaccinium microcarpum	self of Micro_11
CNJ93_14_18		0.594	0.164449	diverse population	diploid	2	Vaccinium macrocarpon
CNJ93_13_7		0.6	0.178492	diverse population	diploid	2	Vaccinium macrocarpon
NJ93_117_12		0.602667	0.166297	diverse population	diploid	2	Vaccinium macrocarpon
NJ98_2_52		0.600667	0.168145	diverse population	diploid	2	Vaccinium macrocarpon
NJ93_57		0.599667	0.167775	diverse population	diploid	2	Vaccinium macrocarpon
US88_81		0.599	0.158167	diverse population	diploid	2	Vaccinium macrocarpon
US88_93	Pilgrim	0.597	0.140059	diverse population	diploid	2	Vaccinium macrocarpon
US88_58		0.594333	0.151515	diverse population	diploid	2	Vaccinium macrocarpon
CNJ04_36_11		0.596333	0.128973	diverse population	diploid	2	Vaccinium macrocarpon
Oxy2x_05	Micro_05	0.574667	0.313747		diploid	2	Vaccinium microcarpum	self of Micro_11
CNJ06_30_13		0.602	0.13895	diverse population	diploid	2	Vaccinium macrocarpon
Oxy2x_06	Micro_06	0.581667	0.268662		diploid	2	Vaccinium microcarpum	self of Micro_11
CNJ06_23_34		0.597667	0.194752	diverse population	diploid	2	Vaccinium macrocarpon
Oxy2x_07	Micro_07	0.581333	0.337768		diploid	2	Vaccinium microcarpum	self of Micro_11
CNJ06_22_4		0.601	0.158537	diverse population	diploid	2	Vaccinium macrocarpon
Oxy2x_08	Micro_08	0.574333	0.222099		diploid	2	Vaccinium microcarpum	self of Micro_11
CNJ12_30_39		0.597333	0.157797	diverse population	diploid	2	Vaccinium macrocarpon
Oxy2x_09	Micro_09	0.589333	0.325573		diploid	2	Vaccinium microcarpum	self of Micro_11
CNJ98_164_37		0.6	0.149667	diverse population	diploid	2	Vaccinium macrocarpon
Oxy2x_10	Micro_10	0.581333	0.261271		diploid	2	Vaccinium microcarpum	self of Micro_11
CNJ05_73_39		0.597667	0.145972	diverse population	diploid	2	Vaccinium macrocarpon
Oxy2x_11	Micro_11	0.561333	0.206948		diploid	2	Vaccinium microcarpum	original plant
US88_70		0.597	0.125647	diverse population	diploid	2	Vaccinium macrocarpon
US88_34		0.593333	0.161493	diverse population	diploid	2	Vaccinium macrocarpon
US88_13	Franklin	0.609333	0.145972	diverse population	diploid	2	Vaccinium macrocarpon
US88_65	Howes	0.600667	0.166297	diverse population	diploid	2	Vaccinium macrocarpon
US88_94		0.596333	0.161493	diverse population	diploid	2	Vaccinium macrocarpon
US88_18	Early Black	0.618667	0.161863	diverse population	diploid	2	Vaccinium macrocarpon
US88_24		0.600333	0.215817	diverse population	diploid	2	Vaccinium macrocarpon
US88_30	Budd's Blues	0.600667	0.162971	diverse population	diploid	2	Vaccinium macrocarpon
US89_5		0.590667	0.147081	diverse population	diploid	2	Vaccinium macrocarpon
CNJ06_3_1		0.600333	0.158167	diverse population	diploid	2	Vaccinium macrocarpon
CNJ93_8_9		0.604	0.174427	diverse population	diploid	2	Vaccinium macrocarpon
NJS98_21		0.594333	0.117886	diverse population	diploid	2	Vaccinium macrocarpon
CNJ08_103_20		0.593667	0.157058	diverse population	diploid	2	Vaccinium macrocarpon
CNJ95_20_20		0.601	0.120103	diverse population	diploid	2	Vaccinium macrocarpon
US88_55		0.600333	0.142276	diverse population	diploid	2	Vaccinium macrocarpon
CNJ05_73_11		0.589667	0.138581	diverse population	diploid	2	Vaccinium macrocarpon
NJS98_11		0.599667	0.175166	diverse population	diploid	2	Vaccinium macrocarpon
US89_3		0.6	0.167036	diverse population	diploid	2	Vaccinium macrocarpon
US88_116		0.597333	0.115299	diverse population	diploid	2	Vaccinium macrocarpon
US88_103		0.597333	0.152624	diverse population	diploid	2	Vaccinium macrocarpon
US88_101		0.594333	0.112712	diverse population	diploid	2	Vaccinium macrocarpon
US88_91		0.596	0.157058	diverse population	diploid	2	Vaccinium macrocarpon
US88_76		0.597	0.16371	diverse population	diploid	2	Vaccinium macrocarpon
US88_71		0.597667	0.152624	diverse population	diploid	2	Vaccinium macrocarpon
US88_56		0.586	0.121212	diverse population	diploid	2	Vaccinium macrocarpon
CNJ08_137_58		0.595333	0.148189	diverse population	diploid	2	Vaccinium macrocarpon
CNJ08_137_36		0.605	0.158906	diverse population	diploid	2	Vaccinium macrocarpon
CNJ04_4_14		0.597667	0.141168	diverse population	diploid	2	Vaccinium macrocarpon
CNJ05_85_25		0.599667	0.146711	diverse population	diploid	2	Vaccinium macrocarpon
NJS98_71		0.586333	0.154102	diverse population	diploid	2	Vaccinium macrocarpon
US92_23		0.602667	0.148559	diverse population	diploid	2	Vaccinium macrocarpon
US88_109		0.603333	0.177753	diverse population	diploid	2	Vaccinium macrocarpon
US88_51	#35	0.598333	0.301922	diverse population	diploid	2	Vaccinium macrocarpon
US88_67		0.602333	0.16371	diverse population	diploid	2	Vaccinium macrocarpon
US88_7		0.595333	0.154472	diverse population	diploid	2	Vaccinium macrocarpon
US93_71	Ben Lear	0.604	0.205469	diverse population	diploid	2	Vaccinium macrocarpon
US93_18		0.604667	0.170362	diverse population	diploid	2	Vaccinium macrocarpon
US93_85_4	McFarlin	0.592667	0.109756	diverse population	diploid	2	Vaccinium macrocarpon
US92_11_3		0.591333	0.157428	diverse population	diploid	2	Vaccinium macrocarpon
CNJ04_52_54		0.591333	0.153363	diverse population	diploid	2	Vaccinium macrocarpon
CNJ04_13_39		0.59	0.150407	diverse population	diploid	2	Vaccinium macrocarpon
CNJ05_64_9		0.593667	0.141168	diverse population	diploid	2	Vaccinium macrocarpon
CNJ04_30_34		0.592	0.156319	diverse population	diploid	2	Vaccinium macrocarpon
Macro_21		0.595	0.190318	diverse population	diploid	2	Vaccinium macrocarpon
US88_61		0.595333	0.160015	diverse population	diploid	2	Vaccinium macrocarpon
Macro_22		0.608333	0.192166	diverse population	diploid	2	Vaccinium macrocarpon
US88_28		0.597333	0.159276	diverse population	diploid	2	Vaccinium macrocarpon
Macro_23		0.599333	0.18071	diverse population	diploid	2	Vaccinium macrocarpon
US88_33		0.603333	0.193274	diverse population	diploid	2	Vaccinium macrocarpon
Macro_24		0.593	0.171471	diverse population	diploid	2	Vaccinium macrocarpon
CNJ05_74_28		0.602333	0.137472	diverse population	diploid	2	Vaccinium macrocarpon
WildMacro_01		0.603	0.212491	diverse population	diploid	2	Vaccinium macrocarpon
CNJ96_44_83		0.607	0.18071	diverse population	diploid	2	Vaccinium macrocarpon
WildMacro_02		0.613667	0.214339	diverse population	diploid	2	Vaccinium macrocarpon
NJ91_7_13		0.596333	0.194013	diverse population	diploid	2	Vaccinium macrocarpon
CNJ08_98_3		0.595	0.152624	diverse population	diploid	2	Vaccinium macrocarpon
CNJ04_52_46		0.593	0.151515	diverse population	diploid	2	Vaccinium macrocarpon
CNJ04_56_26		0.593667	0.150776	diverse population	diploid	2	Vaccinium macrocarpon
CNJ08_137_118		0.593667	0.141168	diverse population	diploid	2	Vaccinium macrocarpon
CNJ08_100_42		0.607	0.168514	diverse population	diploid	2	Vaccinium macrocarpon
CNJ06_20_17		0.596	0.146341	diverse population	diploid	2	Vaccinium macrocarpon
CNJ05_65_9		0.611667	0.168145	diverse population	diploid	2	Vaccinium macrocarpon
CNJ05_80_47		0.584667	0.164449	diverse population	diploid	2	Vaccinium macrocarpon
NJ91_7_10		0.593333	0.181818	diverse population	diploid	2	Vaccinium macrocarpon
WildMacro_04		0.595	0.192535	diverse population	diploid	2	Vaccinium macrocarpon
CNJ08_30_20		0.596333	0.174427	diverse population	diploid	2	Vaccinium macrocarpon
WildMacro_05		0.698333	0.188101	diverse population	diploid	2	Vaccinium macrocarpon
US92_59		0.601333	0.171471	diverse population	diploid	2	Vaccinium macrocarpon
WildMacro_06		0.596	0.174427	diverse population	diploid	2	Vaccinium macrocarpon
CNJ12_15_6		0.591667	0.160015	diverse population	diploid	2	Vaccinium macrocarpon
WildMacro_07		0.584333	0.175536	diverse population	diploid	2	Vaccinium macrocarpon
CNJ97_86_46		0.592667	0.116778	diverse population	diploid	2	Vaccinium macrocarpon
WildMacro_08		0.593	0.185883	diverse population	diploid	2	Vaccinium macrocarpon
US88_79		0.604	0.177753	diverse population	diploid	2	Vaccinium macrocarpon
WildMacro_09		0.588667	0.209904	diverse population	diploid	2	Vaccinium macrocarpon
CNJ04_59_47		0.600333	0.124169	diverse population	diploid	2	Vaccinium macrocarpon
WildMacro_10		0.592	0.238729	diverse population	diploid	2	Vaccinium macrocarpon
US88_32	Stevens	0.596667	0.0794531	diverse population	diploid	2	Vaccinium macrocarpon
WildMacro_11		0.594667	0.184035	diverse population	diploid	2	Vaccinium macrocarpon
CNJ05_73_1		0.6	0.152993	diverse population	diploid	2	Vaccinium macrocarpon
CNJ05_64_14		0.597	0.141168	diverse population	diploid	2	Vaccinium macrocarpon
CNJ06_21_43		0.6	0.137842	diverse population	diploid	2	Vaccinium macrocarpon
CNJ99_52_69		0.596	0.148559	diverse population	diploid	2	Vaccinium macrocarpon
CNJ99_9_25		0.594333	0.152993	diverse population	diploid	2	Vaccinium macrocarpon
CNJ99_21_10		0.601	0.174058	diverse population	diploid	2	Vaccinium macrocarpon
WildMacro_12		0.593333	0.196231	diverse population	diploid	2	Vaccinium macrocarpon
US88_114		0.598667	0.150407	diverse population	diploid	2	Vaccinium macrocarpon
WildMacro_13		0.599333	0.185144	diverse population	diploid	2	Vaccinium macrocarpon
CNJ99_52_15		0.597333	0.170732	diverse population	diploid	2	Vaccinium macrocarpon
WildMacro_14		0.597667	0.188101	diverse population	diploid	2	Vaccinium macrocarpon
US92_3_19		0.598	0.168884	diverse population	diploid	2	Vaccinium macrocarpon
WildMacro_15		0.594667	0.177014	diverse population	diploid	2	Vaccinium macrocarpon
US88_21		0.593	0.142646	diverse population	diploid	2	Vaccinium macrocarpon
WildMacro_16		0.598	0.200296	diverse population	diploid	2	Vaccinium macrocarpon
CNJ06_30_2		0.587	0.146711	diverse population	diploid	2	Vaccinium macrocarpon
WildMacro_17		0.600667	0.18847	diverse population	diploid	2	Vaccinium macrocarpon
Oxy4x_01		0.552	0.247228		autotetraploid	4	Vaccinium oxycoccos
Oxy4x_02		0.580333	0.266445		autotetraploid	4	Vaccinium oxycoccos
Oxy4x_03		0.576	0.318182		autotetraploid	4	Vaccinium oxycoccos
Oxy4x_04		0.565	0.285661		autotetraploid	4	Vaccinium oxycoccos
Oxy4x_05		0.562667	0.264967		autotetraploid	4	Vaccinium oxycoccos
Oxy4x_06		0.551	0.258684		autotetraploid	4	Vaccinium oxycoccos
Oxy4x_07		0.577	0.309682		autotetraploid	4	Vaccinium oxycoccos
Oxy4x_08		0.563333	0.249815		autotetraploid	4	Vaccinium oxycoccos
Oxy4x_09		0.569333	0.275314		autotetraploid	4	Vaccinium oxycoccos
Oxy4x_10		0.568333	0.267923		autotetraploid	4	Vaccinium oxycoccos
Oxy4x_11		-	0.280118		autotetraploid	4	Vaccinium oxycoccos	putative mother of Cranblue 02-06
Oxy4x_12		-	0.271988		autotetraploid	4	Vaccinium oxycoccos	putative mother of Cranblue 02-06
Oxy4x_13		-	0.27088		autotetraploid	4	Vaccinium oxycoccos	putative mother of Cranblue 02-06
Oxy4x_14		-	0.265706		autotetraploid	4	Vaccinium oxycoccos	putative mother of Cranblue 02-06
Oxy4x_15		-	0.263119		autotetraploid	4	Vaccinium oxycoccos
Oxy4x_16		-	0.268662		autotetraploid	4	Vaccinium oxycoccos
Oxy4x_17		-	0.297857		autotetraploid	4	Vaccinium oxycoccos
Oxy4x_18		-	0.236881		autotetraploid	4	Vaccinium oxycoccos
Macro4x_01		0.595667	0.0783444		autotetraploid	2	Vaccinium macrocarpon	colchicine-generated stevens
Macro4x_02		0.583667	0.120843		autotetraploid	4	Vaccinium macrocarpon	colchicine-generated parents crossed
Macro4x_03		0.591	0.152993		autotetraploid	4	Vaccinium macrocarpon	colchicine-generated parents crossed
Macro4x_04		-	0.13895		autotetraploid	2	Vaccinium macrocarpon	father of Cranblue 15-27, colchicine-generated
Cranblue_02		-	0.356615	interspecific hybrid	allotetraploid	2	Vaccinium oxycoccos × V. corymbosum
Cranblue_03		-	0.359571	interspecific hybrid	allotetraploid	2	Vaccinium oxycoccos × V. corymbosum
Cranblue_04		-	0.369549	interspecific hybrid	allotetraploid	2	Vaccinium oxycoccos × V. corymbosum
Cranblue_05		-	0.356615	interspecific hybrid	allotetraploid	2	Vaccinium oxycoccos × V. corymbosum
Cranblue_06		-	0.354028	interspecific hybrid	allotetraploid	2	Vaccinium oxycoccos × V. corymbosum
Cranblue_15		-	0.197709	interspecific hybrid	allotetraploid	2	Vaccinium meridionale × V. macrocarpon
Cranblue_16		-	0.185144	interspecific hybrid	allotetraploid	2	Vaccinium meridionale × V. macrocarpon
Cranblue_17		-	0.181818	interspecific hybrid	allotetraploid	2	Vaccinium meridionale × V. macrocarpon
Cranblue_18		-	0.185883	interspecific hybrid	allotetraploid	2	Vaccinium meridionale × V. macrocarpon
Cranblue_19		-	0.186622	interspecific hybrid	allotetraploid	2	Vaccinium meridionale × V. macrocarpon
Cranblue_20		-	0.184405	interspecific hybrid	allotetraploid	2	Vaccinium meridionale × V. macrocarpon
Cranblue_21		-	0.178123	interspecific hybrid	allotetraploid	2	Vaccinium meridionale × V. macrocarpon
Cranblue_22		-	0.181449	interspecific hybrid	allotetraploid	2	Vaccinium meridionale × V. macrocarpon
Cranblue_23		-	0.174797	interspecific hybrid	allotetraploid	2	Vaccinium meridionale × V. macrocarpon
Cranblue_24		-	0.178492	interspecific hybrid	allotetraploid	2	Vaccinium meridionale × V. macrocarpon
Cranblue_25		-	0.193644	interspecific hybrid	allotetraploid	2	Vaccinium meridionale × V. macrocarpon
Cranblue_26		-	0.201774	interspecific hybrid	allotetraploid	2	Vaccinium meridionale × V. macrocarpon
Cranblue_27		-	0.175536	interspecific hybrid	allotetraploid	2	Vaccinium meridionale × V. macrocarpon
Blueberry_01		-	0.890613		autotetraploid	hard to determine due to a high missing rate	Vaccinium corymbosum	blueberry (putative father of Cranblue 02-06)
Blueberry_02		-	0.89357		autotetraploid	hard to determine due to a high missing rate	Vaccinium meridionale	blueberry (mother of Cranblue 15-27)

## Sheet: Table S6
Supplemental Table S6. Marker-based missing rate of the 3K Cranberry DArTag panels across all testing samples and in each tested sample panel using genotype data points with >10 reads for Ref + Alt haplotypes.
SNP	Chromosome	Position on 'Stevens' reference genome (bp)	Missing rate
			All samples	F1: CNJ16-45	F1: CNJ16-41	Diploid	Autotetraploid	Interspecific hybrid	Blueberry
chr01_000008907	chr01	8907	0.181081	0.25	0.0153846	0.175258	0.227273	0.444444	1
chr01_000008984	chr01	8984	0.00540541	0	0	0	0	0	1
chr01_000175030	chr01	175030	0.0243243	0.0147059	0	0.0103093	0.0909091	0.111111	1
chr01_000175165	chr01	175165	0.0162162	0	0	0.00515464	0.0454545	0.111111	1
chr01_000723732	chr01	723732	1	-a	-	-	-	-	-
chr01_000723781	chr01	723781	1	-	-	-	-	-	-
chr01_000723871	chr01	723871	1	-	-	-	-	-	-
chr01_000949241	chr01	949241	0.0243243	0.0147059	0	0.0206186	0.0909091	0	1
chr01_001272907	chr01	1272907	0.027027	0.0147059	0	0	0.181818	0.166667	1
chr01_001273044	chr01	1273044	0.108108	0.0735294	0.0153846	0.0670103	0.681818	0.222222	1
chr01_001328316	chr01	1328316	0.00810811	0	0	0.00515464	0	0	1
chr01_001439331	chr01	1439331	0.935135	1	1	0.886598	0.954545	1	1
chr01_001439357	chr01	1439357	0.935135	1	1	0.886598	0.954545	1	1
chr01_001439376	chr01	1439376	0.0486486	0	0.0153846	0.0618557	0	0.166667	1
chr01_001450802	chr01	1450802	0.132432	0.0147059	0.2	0.0824742	0.545455	0.277778	1
chr01_001450867	chr01	1450867	0.935135	1	1	0.886598	0.954545	1	1
chr01_001459243	chr01	1459243	0.12973	0.0147059	0.2	0.0876289	0.5	0.277778	0.5
chr01_001465651	chr01	1465651	0.0108108	0	0	0.00515464	0	0.0555556	1
chr01_001831908	chr01	1831908	0.00810811	0	0	0.00515464	0	0	1
chr01_001974844	chr01	1974844	0.00810811	0	0	0.00515464	0	0	1
chr01_001974937	chr01	1974937	0.654054	0.985294	0.969231	0.443299	0.272727	0.944444	1
chr01_001974959	chr01	1974959	1	-	-	-	-	-	-
chr01_002304148	chr01	2304148	0.00810811	0	0	0.00515464	0	0	1
chr01_002446068	chr01	2446068	0.0243243	0	0	0.0154639	0.136364	0.0555556	1
chr01_002479044	chr01	2479044	0.0324324	0	0	0.0206186	0.181818	0.111111	1
chr01_002552514	chr01	2552514	0.878378	1	0.984615	0.783505	0.954545	1	1
chr01_002552552	chr01	2552552	0.878378	1	0.984615	0.783505	0.954545	1	1
chr01_002552573	chr01	2552573	0.932432	1	1	0.881443	0.954545	1	1
chr01_002659844	chr01	2659844	0.291892	0.264706	0.323077	0.268041	0.454545	0.222222	1
chr01_002659894	chr01	2659894	0.27027	0.264706	0.323077	0.231959	0.409091	0.222222	1
chr01_002701030	chr01	2701030	0.00810811	0	0	0.00515464	0	0	1
chr01_002701177	chr01	2701177	0.0135135	0	0	0.00515464	0.0454545	0.0555556	1
chr01_002701216	chr01	2701216	0.0702703	0.0147059	0	0.0463918	0.454545	0.222222	1
chr01_002749173	chr01	2749173	0.00810811	0	0	0.00515464	0.0454545	0	0.5
chr01_002750096	chr01	2750096	0.367568	0.294118	0.369231	0.402062	0.272727	0.333333	1
chr01_002977274	chr01	2977274	0.0135135	0.0147059	0	0.0103093	0	0	1
chr01_002977356	chr01	2977356	1	-	-	-	-	-	-
chr01_002977411	chr01	2977411	0.0513514	0	0	0.0309278	0.363636	0.166667	1
chr01_003092865	chr01	3092865	0.0027027	0	0	0	0	0	0.5
chr01_003284498	chr01	3284498	1	-	-	-	-	-	-
chr01_003422355	chr01	3422355	0.456757	0.0588235	0.953846	0.371134	0.909091	0.555556	1
chr01_004138065	chr01	4138065	0.0540541	0.0147059	0.0153846	0.0309278	0.363636	0.111111	1
chr01_004138170	chr01	4138170	0.248649	0.147059	0.461538	0.149485	0.636364	0.388889	1
chr01_004152821	chr01	4152821	0.0351351	0	0	0.00515464	0.318182	0.166667	1
chr01_004152842	chr01	4152842	0.0648649	0	0	0.0412371	0.454545	0.222222	1
chr01_004186267	chr01	4186267	0.00540541	0.0147059	0	0.00515464	0	0	0
chr01_004186329	chr01	4186329	0.354054	0.985294	0.492308	0.154639	0.0454545	0.0555556	0
chr01_004244686	chr01	4244686	0.678378	0.485294	0.492308	0.752577	0.863636	1	1
chr01_004522927	chr01	4522927	0.0135135	0	0	0.0103093	0	0.0555556	1
chr01_005397257	chr01	5397257	1	-	-	-	-	-	-
chr01_005647029	chr01	5647029	0.972973	-	-	-	-	-	-
chr01_005647196	chr01	5647196	0.0135135	0	0	0.0103093	0	0.0555556	1
chr01_005681105	chr01	5681105	0.00810811	0.0147059	0	0	0	0	1
chr01_005908846	chr01	5908846	0.0216216	0	0	0.0103093	0.0909091	0.111111	1
chr01_005908969	chr01	5908969	0.0513514	0	0	0.056701	0.0454545	0.277778	1
chr01_006014568	chr01	6014568	0.57027	0.705882	0.584615	0.5	0.409091	0.944444	1
chr01_006014664	chr01	6014664	0.0108108	0	0	0.0103093	0	0	1
chr01_006128452	chr01	6128452	0.167568	0.235294	0.492308	0.0463918	0	0.166667	1
chr01_006162681	chr01	6162681	0.189189	0.0147059	0.0153846	0.242268	0.636364	0.277778	1
chr01_006162715	chr01	6162715	0.137838	0.0441176	0.0153846	0.128866	0.681818	0.277778	1
chr01_006162733	chr01	6162733	0.175676	0	0	0.231959	0.590909	0.277778	1
chr01_006165162	chr01	6165162	0.0459459	0.0147059	0	0.0206186	0.272727	0.222222	1
chr01_006165219	chr01	6165219	0.845946	1	0.984615	0.737113	0.818182	1	1
chr01_006165235	chr01	6165235	1	-	-	-	-	-	-
chr01_006426192	chr01	6426192	0.0189189	0	0	0.0154639	0.0454545	0.0555556	1
chr01_006546394	chr01	6546394	0.124324	0.0294118	0.0307692	0.0824742	0.681818	0.5	1
chr01_006546413	chr01	6546413	0.367568	0.308824	0.169231	0.360825	0.636364	1	1
chr01_006630067	chr01	6630067	0.251351	0.0147059	0.215385	0.273196	0.636364	0.5	1
chr01_006718155	chr01	6718155	0.0459459	0	0	0.0103093	0.363636	0.277778	1
chr01_006718243	chr01	6718243	0.0648649	0.0294118	0.0153846	0.0360825	0.409091	0.222222	0.5
chr01_006718262	chr01	6718262	0.0648649	0.0294118	0.0153846	0.0257732	0.409091	0.333333	0.5
chr01_006773129	chr01	6773129	0.0189189	0.0147059	0	0.0154639	0	0.0555556	1
chr01_007386534	chr01	7386534	0.0216216	0	0	0.0154639	0.0454545	0.111111	1
chr01_007643666	chr01	7643666	0.0432432	0	0	0.0360825	0.227273	0.111111	1
chr01_007643741	chr01	7643741	0.0648649	0.0147059	0	0.0360825	0.454545	0.222222	1
chr01_007856610	chr01	7856610	1	-	-	-	-	-	-
chr01_008013059	chr01	8013059	0.00810811	0.0147059	0	0	0	0	1
chr01_008028758	chr01	8028758	0.0108108	0.0147059	0	0.00515464	0	0	1
chr01_008028790	chr01	8028790	0.0432432	0	0	0.056701	0	0.166667	1
chr01_008186582	chr01	8186582	1	-	-	-	-	-	-
chr01_008258331	chr01	8258331	0.0405405	0	0	0.0154639	0.272727	0.222222	1
chr01_008258375	chr01	8258375	0.427027	0.5	0.476923	0.386598	0.5	0.277778	1
chr01_008260218	chr01	8260218	0.0216216	0.0147059	0	0.0154639	0.0454545	0.0555556	1
chr01_008260282	chr01	8260282	0.0918919	0.0735294	0.0769231	0.0412371	0.454545	0.222222	1
chr01_008260320	chr01	8260320	0.0216216	0.0147059	0	0.0103093	0.0454545	0.111111	1
chr01_008379038	chr01	8379038	0.0108108	0	0	0	0.0454545	0.0555556	1
chr01_008390494	chr01	8390494	0.0432432	0.0147059	0	0.0103093	0.318182	0.222222	1
chr01_008390536	chr01	8390536	0.0324324	0	0	0.0103093	0.272727	0.111111	1
chr01_008430160	chr01	8430160	0.0297297	0	0	0.0103093	0.227273	0.111111	1
chr01_008430234	chr01	8430234	0.0135135	0	0	0	0.0454545	0.111111	1
chr01_008468099	chr01	8468099	0.4	0	0.492308	0.458763	0.818182	0.388889	1
chr01_008468208	chr01	8468208	0.589189	0.485294	0.969231	0.546392	0.0454545	0.722222	1
chr01_008468286	chr01	8468286	0.505405	0.0294118	0.953846	0.556701	0.409091	0.277778	1
chr01_008514828	chr01	8514828	0.0756757	0.0441176	0	0.0670103	0.227273	0.277778	1
chr01_008514882	chr01	8514882	0.0162162	0	0	0.0103093	0.0454545	0.0555556	1
chr01_008716868	chr01	8716868	1	-	-	-	-	-	-
chr01_009056051	chr01	9056051	0.0108108	0	0	0.0103093	0	0	1
chr01_009108118	chr01	9108118	1	-	-	-	-	-	-
chr01_009121550	chr01	9121550	0.483784	0.470588	0.615385	0.360825	0.863636	0.888889	1
chr01_009121636	chr01	9121636	0.0135135	0.0147059	0	0.0103093	0	0	1
chr01_009159741	chr01	9159741	0.737838	1	0.8	0.608247	0.681818	0.944444	1
chr01_009159801	chr01	9159801	1	-	-	-	-	-	-
chr01_009212668	chr01	9212668	0	0	0	0	0	0	0
chr01_009212708	chr01	9212708	0.186486	0.0147059	0.507692	0.170103	0	0.0555556	1
chr01_009234526	chr01	9234526	0.256757	0.235294	0.523077	0.14433	0.0454545	0.722222	1
chr01_009400321	chr01	9400321	0.145946	0.132353	0.138462	0.108247	0.363636	0.277778	1
chr01_009400411	chr01	9400411	0.0567568	0.0147059	0	0.0309278	0.363636	0.222222	1
chr01_009400470	chr01	9400470	0.0216216	0	0	0.0103093	0.0909091	0.111111	1
chr01_009400509	chr01	9400509	0.875676	0.897059	0.815385	0.907216	0.590909	1	1
chr01_009556567	chr01	9556567	0.116216	0.0147059	0.0153846	0.185567	0	0.166667	1
chr01_009556596	chr01	9556596	0.116216	0.0147059	0.0153846	0.185567	0	0.166667	1
chr01_009564291	chr01	9564291	0.0135135	0	0	0.0103093	0	0.0555556	1
chr01_009564360	chr01	9564360	0.178378	0	0.215385	0.242268	0.0454545	0.111111	1
chr01_009596934	chr01	9596934	0.00540541	0	0	0	0	0	1
chr01_009697854	chr01	9697854	1	-	-	-	-	-	-
chr01_009840105	chr01	9840105	1	-	-	-	-	-	-
chr01_009840153	chr01	9840153	0.232432	0.0588235	0.307692	0.231959	0.454545	0.277778	1
chr01_009840218	chr01	9840218	0.0540541	0	0	0.0670103	0.136364	0.111111	1
chr01_009840234	chr01	9840234	0.0459459	0	0	0.0670103	0	0.111111	1
chr01_009898221	chr01	9898221	0.0135135	0	0	0.0103093	0	0.0555556	1
chr01_009906648	chr01	9906648	0.183784	0.5	0.0153846	0.154639	0	0.0555556	1
chr01_009906675	chr01	9906675	0.348649	0.514706	0.507692	0.28866	0.0454545	0.111111	1
chr01_010565071	chr01	10565071	0.0513514	0	0	0.0154639	0.454545	0.222222	1
chr01_010565264	chr01	10565264	1	-	-	-	-	-	-
chr01_010565284	chr01	10565284	1	-	-	-	-	-	-
chr01_010651550	chr01	10651550	0.0378378	0	0	0.0103093	0.272727	0.222222	1
chr01_010670530	chr01	10670530	0.0513514	0.0147059	0	0.0154639	0.409091	0.222222	1
chr01_010670558	chr01	10670558	0.0324324	0	0	0.0103093	0.272727	0.166667	0.5
chr01_010987670	chr01	10987670	0.972973	-	-	-	-	-	-
chr01_010987715	chr01	10987715	0.308108	0.220588	0.353846	0.324742	0.227273	0.333333	1
chr01_011095491	chr01	11095491	0.0351351	0	0	0.0309278	0.136364	0.111111	1
chr01_011095525	chr01	11095525	0.0540541	0	0	0.0463918	0.272727	0.166667	1
chr01_011400143	chr01	11400143	0.0378378	0.0147059	0.0153846	0.0463918	0	0.0555556	1
chr01_011523011	chr01	11523011	0.494595	0.985294	0.569231	0.304124	0.545455	0.333333	1
chr01_011638343	chr01	11638343	0.0702703	0	0	0.0876289	0.181818	0.166667	1
chr01_012301670	chr01	12301670	0.0108108	0	0	0.0103093	0	0	1
chr01_012381458	chr01	12381458	0.0135135	0	0	0.0154639	0	0	1
chr01_012382003	chr01	12382003	0.278378	0.0588235	0.4	0.195876	0.681818	1	1
chr01_012382020	chr01	12382020	0.235135	0.0147059	0.353846	0.149485	0.636364	1	1
chr01_012382096	chr01	12382096	0.213514	0.0147059	0.353846	0.123711	0.5	1	1
chr01_012382131	chr01	12382131	0.337838	0.0735294	0.461538	0.262887	0.863636	1	1
chr01_012382200	chr01	12382200	0.202703	0	0.353846	0.118557	0.409091	1	1
chr01_012668171	chr01	12668171	0.0189189	0	0	0.0103093	0.0909091	0.0555556	1
chr01_012694249	chr01	12694249	0.00540541	0	0	0	0	0	1
chr01_012694267	chr01	12694267	0.0567568	0	0	0.0257732	0.0909091	0.666667	1
chr01_012694294	chr01	12694294	0.351351	0.558824	0.461538	0.190722	0.681818	0.388889	1
chr01_012694335	chr01	12694335	0.0351351	0	0	0.0103093	0.227273	0.222222	1
chr01_012697575	chr01	12697575	0.118919	0.0147059	0	0.134021	0.0454545	0.777778	1
chr01_013009652	chr01	13009652	0.167568	0.308824	0	0.154639	0.318182	0.111111	1
chr01_013584471	chr01	13584471	1	-	-	-	-	-	-
chr01_013584570	chr01	13584570	1	-	-	-	-	-	-
chr01_014024643	chr01	14024643	0.0108108	0	0	0.0103093	0	0	1
chr01_014024669	chr01	14024669	0.883784	1	0.661538	0.896907	0.954545	1	1
chr01_014317206	chr01	14317206	0.0621622	0	0	0.103093	0	0.0555556	1
chr01_014317369	chr01	14317369	0.0135135	0	0	0.0103093	0	0.0555556	1
chr01_014370339	chr01	14370339	0.802703	0.985294	0.584615	0.835052	0.909091	0.388889	1
chr01_015161370	chr01	15161370	0.32973	0.5	0.569231	0.226804	0.0909091	0.166667	1
chr01_015173326	chr01	15173326	0.0378378	0.0147059	0.0153846	0.0309278	0.136364	0.0555556	1
chr01_015260368	chr01	15260368	0.00540541	0	0	0	0	0	1
chr01_015534097	chr01	15534097	0.00540541	0	0	0	0	0	1
chr01_015556074	chr01	15556074	0.0162162	0	0	0.0103093	0.0454545	0.0555556	1
chr01_015556114	chr01	15556114	0.0162162	0	0	0.0103093	0.0454545	0.0555556	1
chr01_016074913	chr01	16074913	0.0351351	0.0147059	0.0153846	0.0154639	0.181818	0.111111	1
chr01_016169213	chr01	16169213	0.0189189	0	0	0.0154639	0.0454545	0.0555556	1
chr01_016169287	chr01	16169287	0.027027	0	0	0.0360825	0.0454545	0	1
chr01_016174641	chr01	16174641	0.0216216	0	0	0.0257732	0.0454545	0	1
chr01_016174740	chr01	16174740	0.0216216	0	0	0.0257732	0.0454545	0	1
chr01_016174797	chr01	16174797	0.0243243	0.0147059	0	0.0257732	0.0454545	0	1
chr01_016918798	chr01	16918798	0.286486	0.176471	0.415385	0.28866	0.181818	0.277778	1
chr01_017196294	chr01	17196294	0.0162162	0	0	0.0154639	0.0454545	0	1
chr01_017196397	chr01	17196397	0.0162162	0	0	0.0103093	0.0454545	0.0555556	1
chr01_017196423	chr01	17196423	0.508108	0.0294118	0.984615	0.494845	0.454545	0.833333	1
chr01_017481133	chr01	17481133	0.0162162	0	0	0.0103093	0	0.111111	1
chr01_017687057	chr01	17687057	0.0324324	0.0147059	0.0307692	0.0309278	0.0454545	0	1
chr01_018666185	chr01	18666185	0.945946	0.882353	0.876923	0.984536	0.954545	1	1
chr01_018666325	chr01	18666325	1	-	-	-	-	-	-
chr01_018734158	chr01	18734158	0.0216216	0	0	0.0103093	0.0909091	0.111111	1
chr01_018734260	chr01	18734260	0.778378	0.985294	0.6	0.742268	0.818182	0.944444	1
chr01_019297521	chr01	19297521	0.0216216	0	0	0.0103093	0.0909091	0.111111	1
chr01_019440627	chr01	19440627	0.0216216	0	0	0.0103093	0.0909091	0.111111	1
chr01_020084630	chr01	20084630	0.0216216	0	0	0.0103093	0.0909091	0.111111	1
chr01_021147142	chr01	21147142	0	0	0	0	0	0	0
chr01_021506097	chr01	21506097	0.575676	0.985294	0.0461538	0.56701	0.636364	0.944444	1
chr01_021506207	chr01	21506207	0.813514	0.529412	0.984615	0.829897	0.909091	1	1
chr01_021509091	chr01	21509091	0.0243243	0	0	0.0103093	0.0909091	0.166667	1
chr01_021509151	chr01	21509151	1	-	-	-	-	-	-
chr01_021509175	chr01	21509175	0.440541	0.0147059	0.984615	0.381443	0.272727	0.944444	1
chr01_022318355	chr01	22318355	0.0189189	0.0147059	0	0.0154639	0.0454545	0	1
chr01_022318457	chr01	22318457	0.0189189	0	0	0.0103093	0.0909091	0.0555556	1
chr01_022318519	chr01	22318519	0.0189189	0	0	0.0103093	0.0909091	0.0555556	1
chr01_022460583	chr01	22460583	0.0189189	0	0	0.0103093	0.0909091	0.0555556	1
chr01_022660963	chr01	22660963	0.410811	0.441176	0.384615	0.402062	0.5	0.277778	1
chr01_022674801	chr01	22674801	0.0162162	0	0	0.0103093	0.0454545	0.111111	0.5
chr01_022792171	chr01	22792171	0.0189189	0	0	0.0103093	0.0454545	0.111111	1
chr01_023092666	chr01	23092666	0.0405405	0.0147059	0	0.0154639	0.318182	0.111111	1
chr01_023128018	chr01	23128018	0.00810811	0.0147059	0	0	0	0	1
chr01_023358064	chr01	23358064	0.0162162	0	0	0.0103093	0.0454545	0.0555556	1
chr01_023358151	chr01	23358151	0.0108108	0	0	0.0103093	0	0	1
chr01_023604552	chr01	23604552	0.0216216	0	0	0.0103093	0.0909091	0.111111	1
chr01_023640059	chr01	23640059	0.00540541	0	0	0.0103093	0	0	0
chr01_023640129	chr01	23640129	0.0108108	0	0	0.0103093	0	0	1
chr01_023651321	chr01	23651321	0.00540541	0	0	0	0	0	1
chr01_023651350	chr01	23651350	0.0648649	0.0294118	0	0.0876289	0.0454545	0.111111	1
chr01_023653711	chr01	23653711	0.0486486	0	0	0.0773196	0	0.0555556	1
chr01_023761878	chr01	23761878	0.0108108	0	0	0.0103093	0	0	1
chr01_023798068	chr01	23798068	0.00540541	0	0	0	0	0	1
chr01_023800643	chr01	23800643	0.0324324	0	0	0.0206186	0	0.333333	1
chr01_023800778	chr01	23800778	0.0108108	0	0	0.0103093	0	0	1
chr01_024464273	chr01	24464273	0.0189189	0	0	0.0103093	0.0454545	0.111111	1
chr01_024823549	chr01	24823549	0.308108	0.0294118	0.0307692	0.396907	0.727273	0.888889	1
chr01_024823569	chr01	24823569	0.318919	0.0294118	0.0461538	0.391753	0.818182	1	1
chr01_024823665	chr01	24823665	0.994595	-	-	-	-	-	-
chr01_025103462	chr01	25103462	0.0351351	0.0147059	0	0.0309278	0	0.222222	1
chr01_025103486	chr01	25103486	0.362162	0.573529	0.0307692	0.314433	0.590909	0.944444	1
chr01_025472146	chr01	25472146	0.0108108	0	0	0.0103093	0	0	1
chr01_025972164	chr01	25972164	1	-	-	-	-	-	-
chr01_025999896	chr01	25999896	0.994595	-	-	-	-	-	-
chr01_026008411	chr01	26008411	0.997297	-	-	-	-	-	-
chr01_026246353	chr01	26246353	0.00540541	0	0	0	0	0	1
chr01_026246387	chr01	26246387	0.00540541	0	0	0	0	0	1
chr01_026475375	chr01	26475375	0.00540541	0	0	0	0	0	1
chr01_026475423	chr01	26475423	1	-	-	-	-	-	-
chr01_026475463	chr01	26475463	1	-	-	-	-	-	-
chr01_026475584	chr01	26475584	0.00540541	0	0	0	0	0	1
chr01_026491438	chr01	26491438	0.0648649	0	0	0.0773196	0.227273	0.111111	1
chr01_026491587	chr01	26491587	0.0243243	0	0	0.0103093	0.136364	0.111111	1
chr01_026549108	chr01	26549108	0.456757	0.25	0.553846	0.463918	0.772727	0.388889	1
chr01_026549199	chr01	26549199	0.0243243	0	0.0153846	0.0309278	0	0	1
chr01_026636907	chr01	26636907	0.456757	0.0147059	0.984615	0.438144	0.136364	0.833333	1
chr01_027031571	chr01	27031571	0.778378	0.632353	1	0.726804	0.863636	1	1
chr01_027031610	chr01	27031610	0.0189189	0	0	0.0103093	0.0454545	0.111111	1
chr01_028014493	chr01	28014493	0.0108108	0	0	0.0103093	0	0	1
chr01_028014577	chr01	28014577	0.0108108	0	0	0.0103093	0	0	1
chr01_028062583	chr01	28062583	0.0108108	0	0	0.0103093	0	0	1
chr01_028062629	chr01	28062629	0.162162	0.308824	0.261538	0.103093	0	0	1
chr01_028062739	chr01	28062739	0.243243	0.220588	0.353846	0.139175	0.5	0.666667	1
chr01_028192744	chr01	28192744	0.0108108	0	0	0.0103093	0	0	1
chr01_028912415	chr01	28912415	0.497297	0.323529	0.784615	0.412371	0.545455	0.944444	1
chr01_028912435	chr01	28912435	0.0135135	0.0147059	0	0.0103093	0	0	1
chr01_029184283	chr01	29184283	0.0027027	0.0147059	0	0	0	0	0
chr01_029389567	chr01	29389567	0.0324324	0.0147059	0	0.0154639	0.227273	0.111111	0.5
chr01_029556091	chr01	29556091	0.0108108	0	0	0.0103093	0	0	1
chr01_029558344	chr01	29558344	0.308108	0.117647	0.4	0.298969	0.5	0.555556	1
chr01_029877619	chr01	29877619	0.0135135	0	0	0.0103093	0	0.0555556	1
chr01_029877717	chr01	29877717	0.0405405	0.0294118	0.0153846	0.0257732	0.136364	0.111111	1
chr01_029877744	chr01	29877744	0.0540541	0.0147059	0	0.0309278	0.363636	0.166667	1
chr01_030263914	chr01	30263914	0.0243243	0	0	0.0103093	0.136364	0.111111	1
chr01_030316071	chr01	30316071	0.0162162	0	0	0.0103093	0.0454545	0.0555556	1
chr01_030316138	chr01	30316138	0.483784	0.367647	0.123077	0.546392	0.954545	0.888889	1
chr01_030741122	chr01	30741122	0.0459459	0.0147059	0	0.0360825	0.136364	0.222222	1
chr01_030742341	chr01	30742341	0.0297297	0.0147059	0	0.0154639	0.0909091	0.222222	0.5
chr01_030742405	chr01	30742405	0.0297297	0.0147059	0	0.0154639	0.0454545	0.222222	1
chr01_030742444	chr01	30742444	0.0297297	0	0	0.0103093	0.136364	0.222222	1
chr01_031162161	chr01	31162161	0.0486486	0.0147059	0.0153846	0.00515464	0.409091	0.222222	1
chr01_031352977	chr01	31352977	0.224324	0.264706	0	0.170103	0.590909	0.944444	1
chr01_031537857	chr01	31537857	1	-	-	-	-	-	-
chr01_031700436	chr01	31700436	0.656757	0.794118	0.769231	0.597938	0.727273	0.222222	1
chr01_031700541	chr01	31700541	0.0243243	0	0	0.0103093	0.136364	0.111111	1
chr01_031794634	chr01	31794634	0.0162162	0	0	0.0154639	0	0.0555556	1
chr01_031797284	chr01	31797284	0.0783784	0	0	0.113402	0.136364	0.111111	1
chr01_032392319	chr01	32392319	0.0108108	0.0147059	0	0.0103093	0	0.0555556	0
chr01_032392390	chr01	32392390	0.0108108	0.0147059	0	0.00515464	0	0	1
chr01_032392487	chr01	32392487	0.0027027	0	0	0	0	0	0.5
chr01_033320787	chr01	33320787	0.0378378	0.0147059	0	0.0103093	0.318182	0.111111	1
chr01_033605889	chr01	33605889	0.424324	0.558824	0.446154	0.278351	0.772727	1	1
chr01_033605915	chr01	33605915	0.432432	0.573529	0.446154	0.283505	0.772727	1	1
chr01_033606040	chr01	33606040	0.0162162	0.0147059	0	0.0154639	0	0	1
chr01_033767903	chr01	33767903	0.0189189	0	0	0.0154639	0	0.166667	0.5
chr01_033768022	chr01	33768022	0.0243243	0	0	0.0206186	0.0454545	0.111111	1
chr01_033806827	chr01	33806827	0.0972973	0.0294118	0.0153846	0.139175	0.272727	0	0
chr01_034311779	chr01	34311779	0.0405405	0.0147059	0.0153846	0.0154639	0.181818	0.222222	1
chr01_034520148	chr01	34520148	0.408108	0.294118	0.461538	0.417526	0.590909	0.277778	1
chr01_034619411	chr01	34619411	0.00540541	0	0	0	0	0	1
chr01_034832858	chr01	34832858	0.0135135	0	0	0.0154639	0	0	1
chr01_035121599	chr01	35121599	0.0351351	0	0	0.00515464	0.318182	0.166667	1
chr01_035264260	chr01	35264260	0.781081	1	0.553846	0.742268	0.954545	1	1
chr01_035403686	chr01	35403686	0	0	0	0	0	0	0
chr01_035633764	chr01	35633764	0.0621622	0.0147059	0	0.0103093	0.590909	0.277778	1
chr01_035653398	chr01	35653398	0.00540541	0	0	0	0	0	1
chr01_035653510	chr01	35653510	0.0135135	0.0147059	0	0.0103093	0	0	1
chr01_035653573	chr01	35653573	0.0108108	0	0	0.00515464	0	0.0555556	1
chr01_035832998	chr01	35832998	0.191892	0.529412	0.0153846	0.164948	0.0454545	0	1
chr01_035833075	chr01	35833075	0.00540541	0	0	0	0	0	1
chr01_036364677	chr01	36364677	0.805405	0.573529	0.984615	0.809278	0.863636	1	1
chr01_036685024	chr01	36685024	0.00810811	0	0	0	0	0.0555556	1
chr01_036723205	chr01	36723205	0.0297297	0	0	0	0.318182	0.111111	1
chr01_036925318	chr01	36925318	0.218919	0.220588	0.307692	0.0927835	0.818182	0.444444	1
chr01_036925419	chr01	36925419	0.997297	-	-	-	-	-	-
chr01_036925504	chr01	36925504	0.00810811	0	0	0	0.0454545	0	1
chr01_036939785	chr01	36939785	0.0486486	0	0	0.0927835	0	0	0
chr01_036939832	chr01	36939832	0.0513514	0	0	0.0927835	0	0	0.5
chr01_036941014	chr01	36941014	0.00540541	0	0	0	0	0	1
chr01_036941040	chr01	36941040	0.0783784	0	0	0.134021	0	0.0555556	1
chr01_037753942	chr01	37753942	0.105405	0.308824	0	0.0721649	0.0909091	0	1
chr01_037756427	chr01	37756427	0.0162162	0.0294118	0	0.0154639	0	0	0.5
chr01_037756444	chr01	37756444	0.132432	0.529412	0.0153846	0.0360825	0.0454545	0.166667	0.5
chr01_037756510	chr01	37756510	0.127027	0.338235	0	0.0257732	0.590909	0.222222	1
chr01_037756579	chr01	37756579	0.110811	0.338235	0.0307692	0.0412371	0.227273	0.0555556	1
chr01_037756604	chr01	37756604	0.0864865	0.323529	0	0.0309278	0.0909091	0	1
chr01_037876277	chr01	37876277	0.0027027	0	0	0	0	0	0.5
chr01_037940139	chr01	37940139	0.0027027	0	0	0	0	0	0.5
chr01_039082143	chr01	39082143	0.0594595	0	0	0.0876289	0	0.166667	1
chr01_039082182	chr01	39082182	0.00540541	0	0	0	0	0	1
chr01_039097109	chr01	39097109	0.959459	-	-	-	-	-	-
chr01_039120985	chr01	39120985	0.00810811	0	0	0	0	0.0555556	1
chr01_039308781	chr01	39308781	0.0108108	0	0	0	0.0909091	0	1
chr01_039343429	chr01	39343429	0.0216216	0	0	0	0.272727	0	1
chr01_040079858	chr01	40079858	0.00810811	0.0147059	0	0.0103093	0	0	0
chr01_040172977	chr01	40172977	0.0756757	0.0294118	0	0.056701	0.409091	0.222222	1
chr01_040303398	chr01	40303398	0.116216	0	0.2	0.0824742	0.318182	0.277778	1
chr01_040341049	chr01	40341049	0.237838	0.441176	0.0307692	0.268041	0.0454545	0.111111	1
chr01_040341099	chr01	40341099	0.272973	0.426471	0.0307692	0.304124	0.227273	0.277778	1
chr01_040348232	chr01	40348232	1	-	-	-	-	-	-
chr01_040348300	chr01	40348300	0.0216216	0.0294118	0	0.00515464	0.0454545	0.111111	1
chr01_040683530	chr01	40683530	0.1	0	0	0.128866	0.318182	0.166667	1
chr01_040725824	chr01	40725824	0.0135135	0	0	0	0.0909091	0.0555556	1
chr01_040725903	chr01	40725903	0.0108108	0.0147059	0	0	0	0.0555556	1
chr01_040791087	chr01	40791087	0.0027027	0	0	0	0	0.0555556	0
chr01_040791267	chr01	40791267	0.0972973	0.0882353	0.107692	0.056701	0.227273	0.277778	1
chr01_040860638	chr01	40860638	0.0027027	0	0	0	0	0	0.5
chr01_041160086	chr01	41160086	0.0189189	0.0147059	0	0.0103093	0	0.111111	1
chr01_041160194	chr01	41160194	0.605405	0.985294	0.553846	0.463918	0.863636	0.5	1
chr01_041360992	chr01	41360992	0.0243243	0	0	0.0257732	0	0.111111	1
chr01_041369530	chr01	41369530	1	-	-	-	-	-	-
chr01_041564970	chr01	41564970	0.0027027	0	0	0.00515464	0	0	0
chr01_041606144	chr01	41606144	0.0351351	0.0147059	0.0153846	0.00515464	0.181818	0.222222	1
chr01_041635548	chr01	41635548	0.481081	0.985294	0.507692	0.376289	0.0454545	0.111111	1
chr01_041658421	chr01	41658421	0.486486	0.573529	0.246154	0.556701	0.0909091	0.722222	1
chr01_041658451	chr01	41658451	0.00540541	0	0	0	0	0	1
chr01_041658478	chr01	41658478	0.508108	0.588235	0.246154	0.556701	0.272727	0.888889	1
chr01_041658515	chr01	41658515	0.518919	0.573529	0.246154	0.556701	0.409091	1	1
chr01_041720437	chr01	41720437	0.0756757	0	0.2	0.0360825	0.363636	0	0
chr01_042113433	chr01	42113433	0.0243243	0.0147059	0	0	0.181818	0.111111	1
chr01_042305029	chr01	42305029	0.427027	0.558824	0.476923	0.314433	0.681818	0.611111	1
chr01_042305086	chr01	42305086	0.289189	0.529412	0.476923	0.0979381	0.681818	0.277778	1
chr01_042546361	chr01	42546361	0.0027027	0	0	0	0	0	0.5
chr01_042831102	chr01	42831102	0.986486	-	-	-	-	-	-
chr01_043317317	chr01	43317317	0.0027027	0	0	0	0	0	0.5
chr01_043321344	chr01	43321344	0.00540541	0	0	0	0	0	1
chr01_043564813	chr01	43564813	0.0162162	0	0	0.0103093	0	0.111111	1
chr01_043609797	chr01	43609797	0.0297297	0	0	0.0103093	0.227273	0.111111	1
chr01_043789377	chr01	43789377	0.0297297	0	0	0.0103093	0.181818	0.166667	1
chr01_043789426	chr01	43789426	0.308108	0.25	0.0153846	0.365979	0.272727	0.944444	1
chr01_043895404	chr01	43895404	0.0108108	0	0	0.0103093	0	0	1
chr01_044035175	chr01	44035175	1	-	-	-	-	-	-
chr01_044261400	chr01	44261400	0.0027027	0	0	0	0	0	0.5
chr01_045320095	chr01	45320095	0.00540541	0	0	0	0	0	1
chr01_046041731	chr01	46041731	0.0135135	0	0	0	0.0454545	0.111111	1
chr01_046311201	chr01	46311201	0.721622	0.882353	0.861538	0.56701	0.909091	1	1
chr01_046505152	chr01	46505152	0.0162162	0	0	0.0154639	0	0.0555556	1
chr01_046505272	chr01	46505272	0.0108108	0	0	0.0154639	0	0	0.5
chr01_046507151	chr01	46507151	0.0135135	0	0	0.0154639	0	0	1
chr01_046890114	chr01	46890114	0	0	0	0	0	0	0
chr01_046952789	chr01	46952789	0.0135135	0	0	0.0103093	0	0.0555556	1
chr01_046952882	chr01	46952882	0.0513514	0.0147059	0.0153846	0.0463918	0.0909091	0.222222	1
chr01_047185671	chr01	47185671	0.0108108	0	0	0.0103093	0	0	1
chr01_047188043	chr01	47188043	0	0	0	0	0	0	0
chr01_047188102	chr01	47188102	0.172973	0.0441176	0	0.226804	0.454545	0.277778	1
chr01_047188152	chr01	47188152	0.181081	0.0441176	0.0153846	0.231959	0.5	0.277778	1
chr01_047582078	chr01	47582078	0.00540541	0	0	0	0	0	1
chr01_047674607	chr01	47674607	1	-	-	-	-	-	-
chr01_047676044	chr01	47676044	0.0810811	0	0	0.0360825	0.545455	0.5	1
chr01_047676137	chr01	47676137	0.297297	0.191176	0.169231	0.340206	0.545455	0.333333	1
chr01_047733281	chr01	47733281	0.0027027	0	0	0	0	0	0.5
chr01_047974958	chr01	47974958	0.00540541	0	0	0	0	0	1
chr01_047981156	chr01	47981156	0.0027027	0	0	0.00515464	0	0	0
chr01_048463286	chr01	48463286	0	0	0	0	0	0	0
chr01_048522389	chr01	48522389	0.00540541	0	0	0	0	0	1
chr01_048623341	chr01	48623341	1	-	-	-	-	-	-
chr01_048995696	chr01	48995696	0.0162162	0	0	0.0154639	0	0.0555556	1
chr02_000342231	chr02	342231	0.00540541	0	0	0	0	0	1
chr02_000411350	chr02	411350	0.0135135	0	0	0.0103093	0	0.0555556	1
chr02_000448546	chr02	448546	0.156757	0.0147059	0.0153846	0.221649	0.227273	0.333333	1
chr02_000964056	chr02	964056	0.00540541	0	0	0	0	0	1
chr02_001457361	chr02	1457361	0.0189189	0	0	0.0103093	0.0909091	0.0555556	1
chr02_001457415	chr02	1457415	0.0837838	0.0147059	0.0153846	0.0927835	0.136364	0.333333	1
chr02_001602372	chr02	1602372	0.186486	0.0147059	0.0307692	0.226804	0.681818	0.333333	1
chr02_001693396	chr02	1693396	0.0459459	0.0147059	0	0.0206186	0.272727	0.222222	1
chr02_001799990	chr02	1799990	1	-	-	-	-	-	-
chr02_001916425	chr02	1916425	0.210811	0.0147059	0.446154	0.252577	0	0	0
chr02_002114419	chr02	2114419	0.0378378	0.0147059	0.0153846	0.0309278	0.136364	0.0555556	1
chr02_002124059	chr02	2124059	0.00810811	0.0147059	0	0	0	0	1
chr02_002361795	chr02	2361795	0.00540541	0	0	0	0	0	1
chr02_002364388	chr02	2364388	0.0378378	0	0	0.0154639	0.363636	0.0555556	1
chr02_002765594	chr02	2765594	0.00810811	0	0	0	0	0.0555556	1
chr02_002766483	chr02	2766483	0.862162	1	0.984615	0.762887	0.818182	1	1
chr02_003090428	chr02	3090428	0.0027027	0	0	0	0	0	0.5
chr02_003262682	chr02	3262682	0.00810811	0	0	0	0.0454545	0	1
chr02_003374238	chr02	3374238	0	0	0	0	0	0	0
chr02_003933260	chr02	3933260	0.186486	0	0.246154	0.247423	0.0454545	0.111111	1
chr02_004069514	chr02	4069514	0.359459	0.382353	0.338462	0.252577	0.863636	0.777778	1
chr02_004632097	chr02	4632097	0.867568	0.867647	0.876923	0.902062	0.636364	0.777778	1
chr02_004632118	chr02	4632118	0.0459459	0	0	0.0154639	0.409091	0.166667	1
chr02_004632149	chr02	4632149	0.0486486	0	0	0.0206186	0.409091	0.166667	1
chr02_004856486	chr02	4856486	0.991892	-	-	-	-	-	-
chr02_004856523	chr02	4856523	0.37027	0.411765	0.430769	0.314433	0.318182	0.555556	1
chr02_004938348	chr02	4938348	0.0135135	0.0147059	0	0.0103093	0	0	1
chr02_004938364	chr02	4938364	0.0216216	0.0147059	0	0.0257732	0	0	1
chr02_004998040	chr02	4998040	0.0243243	0	0	0.0103093	0.0909091	0.166667	1
chr02_005031306	chr02	5031306	0.0162162	0	0	0.0103093	0.0454545	0.0555556	1
chr02_005078769	chr02	5078769	0.0135135	0.0147059	0.0153846	0.00515464	0	0	1
chr02_005078815	chr02	5078815	0.935135	0.970588	0.892308	0.927835	1	0.944444	1
chr02_005082930	chr02	5082930	0.164865	0.294118	0.0153846	0.206186	0	0	0
chr02_005082971	chr02	5082971	0.164865	0.294118	0.0153846	0.206186	0	0	0
chr02_005083121	chr02	5083121	0.00810811	0	0	0.0103093	0.0454545	0	0
chr02_005333201	chr02	5333201	0.00810811	0	0	0.0103093	0	0	0.5
chr02_005604751	chr02	5604751	0.0324324	0	0	0.0103093	0.227273	0.166667	1
chr02_005604808	chr02	5604808	0.191892	0	0.0153846	0.262887	0.363636	0.5	1
chr02_005799327	chr02	5799327	0.0108108	0	0	0.0103093	0	0	1
chr02_005799465	chr02	5799465	0.00540541	0	0	0	0	0	1
chr02_005799490	chr02	5799490	0.0108108	0.0147059	0	0.0103093	0	0	0.5
chr02_005955564	chr02	5955564	0.321622	0.0147059	0.0153846	0.515464	0.545455	0.166667	1
chr02_005955744	chr02	5955744	0.0027027	0	0	0	0	0	0.5
chr02_005961316	chr02	5961316	0.0189189	0	0	0.0103093	0.136364	0.0555556	0.5
chr02_006303971	chr02	6303971	0.810811	0.911765	0.907692	0.773196	0.909091	0.333333	1
chr02_006304021	chr02	6304021	0.443243	0.279412	0.246154	0.525773	0.863636	0.333333	1
chr02_006304084	chr02	6304084	0.443243	0.279412	0.246154	0.525773	0.863636	0.333333	1
chr02_006320758	chr02	6320758	0.00540541	0	0	0	0	0	1
chr02_006322991	chr02	6322991	0	0	0	0	0	0	0
chr02_006638238	chr02	6638238	0.724324	0.985294	0.584615	0.628866	0.954545	1	1
chr02_006731901	chr02	6731901	0.0216216	0	0	0.0103093	0.136364	0.0555556	1
chr02_006882335	chr02	6882335	0.0162162	0	0	0.0103093	0	0.111111	1
chr02_006882480	chr02	6882480	0.00540541	0	0	0	0	0	1
chr02_006912172	chr02	6912172	1	-	-	-	-	-	-
chr02_007188123	chr02	7188123	0.0135135	0.0147059	0	0.00515464	0.0454545	0	1
chr02_007636084	chr02	7636084	0.00540541	0	0	0	0	0	1
chr02_007636175	chr02	7636175	0.748649	0.544118	0.569231	0.871134	0.636364	0.944444	1
chr02_007636205	chr02	7636205	0.77027	0.544118	0.569231	0.871134	0.954545	1	1
chr02_007734861	chr02	7734861	0.0135135	0	0	0.0154639	0	0	1
chr02_007990055	chr02	7990055	0.0378378	0	0	0.0154639	0.318182	0.111111	1
chr02_008073933	chr02	8073933	0.0243243	0	0.0153846	0.0309278	0	0	1
chr02_008341392	chr02	8341392	0.0162162	0	0	0.0154639	0.0454545	0	1
chr02_008410309	chr02	8410309	0.240541	0.0147059	0.246154	0.350515	0.0454545	0.0555556	1
chr02_008458332	chr02	8458332	0.00540541	0	0	0	0	0	1
chr02_008484621	chr02	8484621	0.0243243	0	0	0.0154639	0.136364	0.0555556	1
chr02_008699099	chr02	8699099	0.0108108	0	0	0.0154639	0	0.0555556	0
chr02_008778693	chr02	8778693	0.0189189	0	0	0.0154639	0.0454545	0.0555556	1
chr02_008835722	chr02	8835722	0.0513514	0	0.0153846	0.0670103	0.0454545	0.111111	1
chr02_008835784	chr02	8835784	0.0162162	0.0147059	0.0153846	0.0103093	0	0	1
chr02_008835842	chr02	8835842	0.00540541	0	0	0	0	0	1
chr02_008855143	chr02	8855143	0.0216216	0.0147059	0	0.0154639	0.0454545	0.0555556	1
chr02_009115504	chr02	9115504	0.0918919	0.0147059	0.0153846	0.123711	0	0.333333	1
chr02_009166445	chr02	9166445	0.0135135	0	0	0.0154639	0	0	1
chr02_009167112	chr02	9167112	0.00540541	0	0	0	0	0	1
chr02_009551395	chr02	9551395	0	0	0	0	0	0	0
chr02_010178124	chr02	10178124	0.245946	0.132353	0.184615	0.206186	0.772727	0.611111	1
chr02_010178207	chr02	10178207	0.0351351	0.0147059	0	0.0309278	0.181818	0	1
chr02_010589428	chr02	10589428	0.516216	0.235294	0.507692	0.634021	0.136364	0.777778	1
chr02_010589497	chr02	10589497	0.0432432	0	0	0.0206186	0.272727	0.222222	1
chr02_010589532	chr02	10589532	0.0243243	0	0	0	0.0454545	0.333333	1
chr02_010927625	chr02	10927625	0.00540541	0	0	0	0	0	1
chr02_011191395	chr02	11191395	0.527027	0.220588	0.569231	0.561856	0.590909	1	1
chr02_011263944	chr02	11263944	0.00540541	0	0	0	0	0	1
chr02_011264074	chr02	11264074	0.0297297	0	0	0.0154639	0.227273	0.111111	0.5
chr02_011323538	chr02	11323538	0.0189189	0	0	0.0206186	0.0454545	0	1
chr02_011409656	chr02	11409656	0.0135135	0	0	0.0154639	0	0	1
chr02_011579440	chr02	11579440	0.0351351	0	0	0.0154639	0.272727	0.111111	1
chr02_011602187	chr02	11602187	0.027027	0	0	0.0154639	0.136364	0.111111	1
chr02_011730619	chr02	11730619	0.00540541	0	0	0	0	0	1
chr02_011741724	chr02	11741724	0.0351351	0.0147059	0.0153846	0.0309278	0.136364	0	1
chr02_011741882	chr02	11741882	0.00540541	0	0	0	0	0	1
chr02_011750556	chr02	11750556	0.027027	0	0	0.0257732	0.0454545	0.111111	1
chr02_012176279	chr02	12176279	0.0027027	0	0	0	0	0	0.5
chr02_012774276	chr02	12774276	0.00540541	0.0147059	0	0	0	0	0.5
chr02_013405618	chr02	13405618	0.975676	-	-	-	-	-	-
chr02_013405677	chr02	13405677	1	-	-	-	-	-	-
chr02_013483139	chr02	13483139	0.0162162	0	0	0.0154639	0	0.0555556	1
chr02_013654261	chr02	13654261	0.0594595	0	0	0.0206186	0.545455	0.222222	1
chr02_013654329	chr02	13654329	0.0594595	0	0	0.0206186	0.545455	0.222222	1
chr02_013727826	chr02	13727826	0.0405405	0	0	0.0618557	0	0.0555556	1
chr02_013769419	chr02	13769419	0.0189189	0	0	0.0206186	0	0.0555556	1
chr02_014243169	chr02	14243169	0.178378	0.117647	0.153846	0.134021	0.5	0.444444	1
chr02_014716098	chr02	14716098	0.572973	0.544118	0.492308	0.587629	0.909091	0.388889	1
chr02_014716150	chr02	14716150	0.132432	0.0147059	0	0.170103	0.363636	0.277778	1
chr02_015007978	chr02	15007978	0.0162162	0	0	0.0206186	0	0	1
chr02_015008159	chr02	15008159	1	-	-	-	-	-	-
chr02_015096663	chr02	15096663	0.0189189	0	0.0153846	0.0206186	0	0	1
chr02_015149323	chr02	15149323	0.716216	0.470588	0.538462	0.809278	0.863636	1	1
chr02_015414824	chr02	15414824	0.0216216	0	0	0.0206186	0.0454545	0.0555556	1
chr02_015414906	chr02	15414906	0.0513514	0	0	0.0206186	0.590909	0.0555556	0.5
chr02_015414929	chr02	15414929	0.710811	0.985294	0.523077	0.649485	0.772727	1	0.5
chr02_016369950	chr02	16369950	0.0324324	0	0	0.0257732	0.0909091	0.166667	1
chr02_016562161	chr02	16562161	0.0216216	0	0	0.0257732	0.0909091	0	0.5
chr02_017109149	chr02	17109149	0.0108108	0.0147059	0	0.00515464	0	0	1
chr02_017345602	chr02	17345602	0.0621622	0.0147059	0	0.0257732	0.545455	0.166667	1
chr02_017636880	chr02	17636880	0.467568	0.573529	0.276923	0.510309	0.636364	0.166667	0
chr02_017636914	chr02	17636914	1	-	-	-	-	-	-
chr02_017760463	chr02	17760463	0.0567568	0	0	0	0.681818	0.277778	0.5
chr02_017760493	chr02	17760493	0.259459	0.294118	0.276923	0.278351	0	0.111111	1
chr02_018169881	chr02	18169881	0.0486486	0	0	0.0257732	0.363636	0.166667	1
chr02_018887712	chr02	18887712	0.0648649	0	0	0.0309278	0.545455	0.222222	1
chr02_019150104	chr02	19150104	0.072973	0	0	0.0257732	0.681818	0.277778	1
chr02_019908339	chr02	19908339	0.072973	0	0	0.0257732	0.681818	0.277778	1
chr02_021038289	chr02	21038289	0.0675676	0	0	0.0206186	0.636364	0.277778	1
chr02_021038347	chr02	21038347	0.00810811	0.0147059	0	0	0	0	1
chr02_021167457	chr02	21167457	0.0216216	0	0	0.00515464	0.136364	0.111111	1
chr02_021441855	chr02	21441855	0.0297297	0	0.0153846	0.0515464	0	0	0
chr02_022058065	chr02	22058065	0.027027	0	0	0.0309278	0	0.111111	1
chr02_022554245	chr02	22554245	0.0351351	0	0	0.0360825	0.136364	0.0555556	1
chr02_023441529	chr02	23441529	0.0108108	0.0147059	0	0.00515464	0	0	1
chr02_023441563	chr02	23441563	0.875676	0.838235	0.969231	0.835052	0.954545	1	1
chr02_023916119	chr02	23916119	0.0189189	0	0	0.0257732	0	0	1
chr02_024050222	chr02	24050222	0.0432432	0	0	0.0206186	0.363636	0.111111	1
chr02_024076170	chr02	24076170	0.0162162	0.0147059	0	0.0206186	0.0454545	0	0
chr02_024425393	chr02	24425393	0.0108108	0	0	0.0206186	0	0	0
chr02_024888319	chr02	24888319	0.0162162	0	0	0.0206186	0	0	1
chr02_025752929	chr02	25752929	0.0918919	0.0294118	0	0.154639	0	0	1
chr02_025844269	chr02	25844269	0.0135135	0	0	0	0	0.166667	1
chr02_026202722	chr02	26202722	0.027027	0.0147059	0	0.0154639	0.0909091	0.111111	1
chr02_026753556	chr02	26753556	0.027027	0	0	0.0412371	0	0	1
chr02_027015707	chr02	27015707	0.00540541	0	0	0	0	0	1
chr02_027020941	chr02	27020941	0.027027	0.0147059	0	0.0360825	0	0	1
chr02_027021015	chr02	27021015	0.494595	0.5	0.230769	0.561856	0.818182	0.277778	1
chr02_027075905	chr02	27075905	0.32973	0.191176	0.153846	0.371134	0.727273	0.5	1
chr02_027381410	chr02	27381410	0.00810811	0	0	0.00515464	0	0	1
chr02_027382144	chr02	27382144	0.0189189	0	0	0.0154639	0.0909091	0.0555556	0.5
chr02_027973850	chr02	27973850	0.00540541	0	0	0.0103093	0	0	0
chr02_028271516	chr02	28271516	0.0351351	0	0.0153846	0.0206186	0.0909091	0.222222	1
chr02_028271554	chr02	28271554	0.0351351	0	0.0153846	0.0206186	0.0909091	0.222222	1
chr02_028271581	chr02	28271581	0.910811	1	0.738462	0.938144	0.863636	0.944444	1
chr02_028651939	chr02	28651939	0.616216	0.382353	0.507692	0.680412	0.863636	0.833333	1
chr02_029280624	chr02	29280624	0.0675676	0.0147059	0.0153846	0.0515464	0.272727	0.277778	1
chr02_029418075	chr02	29418075	0.0189189	0	0	0.0154639	0	0.111111	1
chr02_029437919	chr02	29437919	0.00810811	0.0147059	0	0	0	0	1
chr02_029693120	chr02	29693120	0.0621622	0	0	0.056701	0.363636	0.111111	1
chr02_029807791	chr02	29807791	0.00810811	0	0	0.0103093	0	0	0.5
chr02_029821059	chr02	29821059	0.0108108	0	0	0.0103093	0	0	1
chr02_029823143	chr02	29823143	0.437838	0.279412	0.476923	0.412371	0.636364	0.833333	1
chr02_030170426	chr02	30170426	0.0783784	0.0147059	0.107692	0.0412371	0.409091	0.111111	1
chr02_030548194	chr02	30548194	0.772973	0.985294	1	0.685567	0.545455	0.333333	1
chr02_030574416	chr02	30574416	0.0135135	0	0	0	0.0454545	0.111111	1
chr02_030574437	chr02	30574437	0.137838	0.0735294	0.153846	0.0824742	0.5	0.388889	1
chr02_030574526	chr02	30574526	0.178378	0.102941	0.261538	0.0824742	0.545455	0.666667	1
chr02_030812795	chr02	30812795	0.00540541	0	0	0	0	0	1
chr02_030832430	chr02	30832430	0.0027027	0	0	0	0	0	0.5
chr02_030832537	chr02	30832537	0.0675676	0.0147059	0	0.0670103	0.363636	0.0555556	1
chr02_030966022	chr02	30966022	0.00810811	0	0	0.00515464	0	0	1
chr02_030966117	chr02	30966117	0.143243	0.0147059	0.2	0.123711	0.363636	0.277778	1
chr02_031384151	chr02	31384151	0.0378378	0	0	0.0309278	0.136364	0.166667	1
chr02_031384173	chr02	31384173	0.0378378	0	0	0.0309278	0.136364	0.166667	1
chr02_031508817	chr02	31508817	0.105405	0	0	0.139175	0.409091	0.0555556	1
chr02_031848846	chr02	31848846	0.0189189	0.0147059	0	0.0154639	0.0454545	0	1
chr02_031848884	chr02	31848884	0.510811	0.514706	0.430769	0.603093	0.136364	0.166667	1
chr02_032251451	chr02	32251451	0.0162162	0	0	0.0103093	0.0454545	0.0555556	1
chr02_032251507	chr02	32251507	0.118919	0	0	0.134021	0.545455	0.222222	1
chr02_032251546	chr02	32251546	0.0945946	0	0	0.118557	0.318182	0.166667	1
chr02_032251584	chr02	32251584	0.1	0	0	0.134021	0.272727	0.166667	1
chr02_032652008	chr02	32652008	0.827027	1	1	0.773196	0.272727	0.833333	1
chr02_032652039	chr02	32652039	0.964865	-	-	-	-	-	-
chr02_032652134	chr02	32652134	1	-	-	-	-	-	-
chr02_032652172	chr02	32652172	1	-	-	-	-	-	-
chr02_032652200	chr02	32652200	1	-	-	-	-	-	-
chr02_032894268	chr02	32894268	0.0324324	0	0	0.0463918	0.0454545	0	1
chr02_032894325	chr02	32894325	0.0297297	0	0	0.0412371	0.0454545	0	1
chr02_032916864	chr02	32916864	0.221622	0.132353	0	0.257732	0.772727	0.222222	1
chr02_032916910	chr02	32916910	0.0351351	0	0	0.0154639	0.272727	0.111111	1
chr02_033057973	chr02	33057973	0.0243243	0	0	0.00515464	0.136364	0.166667	1
chr02_033791781	chr02	33791781	0.316216	0.235294	0.230769	0.329897	0.636364	0.277778	1
chr02_033791882	chr02	33791882	1	-	-	-	-	-	-
chr02_033791944	chr02	33791944	0.00540541	0.0147059	0	0.00515464	0	0	0
chr02_033903550	chr02	33903550	0.0108108	0.0147059	0	0.00515464	0	0	1
chr02_033931247	chr02	33931247	0.0432432	0.0294118	0.0307692	0.0309278	0.0909091	0.111111	1
chr02_034048173	chr02	34048173	0.1	0.132353	0.0461538	0.0927835	0.0909091	0.166667	1
chr02_034114251	chr02	34114251	0.832432	1	0.630769	0.865979	0.909091	0.444444	1
chr02_034214976	chr02	34214976	0.0135135	0	0	0.00515464	0	0.111111	1
chr02_034662499	chr02	34662499	0.0135135	0.0147059	0	0.0103093	0	0	1
chr02_034961557	chr02	34961557	0.0108108	0	0	0.0103093	0	0	1
chr02_034961595	chr02	34961595	0.251351	0.25	0.461538	0.185567	0.0909091	0.333333	1
chr02_034961740	chr02	34961740	0.00810811	0.0147059	0	0	0	0	1
chr02_035003827	chr02	35003827	0	0	0	0	0	0	0
chr02_035003851	chr02	35003851	0	0	0	0	0	0	0
chr02_035008127	chr02	35008127	0.383784	0.191176	0.138462	0.469072	0.863636	0.444444	1
chr02_035019750	chr02	35019750	0.0108108	0	0	0.0103093	0	0	1
chr02_035185310	chr02	35185310	0.0351351	0	0	0.0103093	0.318182	0.111111	1
chr02_035185377	chr02	35185377	0.194595	0.235294	0.169231	0.134021	0.409091	0.444444	1
chr02_035504039	chr02	35504039	0.0189189	0.0147059	0	0.0154639	0	0.0555556	1
chr02_036143226	chr02	36143226	0.0108108	0	0	0.0103093	0	0	1
chr02_036143301	chr02	36143301	0.00540541	0	0	0	0	0	1
chr02_036582174	chr02	36582174	0.108108	0	0	0.134021	0.363636	0.222222	1
chr02_037447361	chr02	37447361	0.0189189	0.0147059	0	0.0154639	0.0454545	0	1
chr02_037729930	chr02	37729930	0.0756757	0.0294118	0.0153846	0.0670103	0.272727	0.222222	1
chr02_037754301	chr02	37754301	0.0891892	0.0294118	0.0461538	0.0670103	0.272727	0.388889	1
chr02_038292141	chr02	38292141	0	0	0	0	0	0	0
chr02_038575814	chr02	38575814	0.0351351	0	0	0.00515464	0.318182	0.166667	1
chr02_039073674	chr02	39073674	0.00540541	0	0	0	0	0	1
chr02_039480065	chr02	39480065	0.0594595	0	0	0.0103093	0.590909	0.277778	1
chr02_040124310	chr02	40124310	0.0243243	0.0147059	0	0.0103093	0.181818	0	1
chr03_000059682	chr03	59682	0.00540541	0	0	0	0	0	1
chr03_000281604	chr03	281604	0.0027027	0	0	0	0	0	0.5
chr03_000281698	chr03	281698	0.0351351	0	0	0.00515464	0.363636	0.111111	1
chr03_000826444	chr03	826444	0.0108108	0.0147059	0	0.00515464	0	0	1
chr03_001072073	chr03	1072073	0.313514	0.470588	0	0.28866	0.318182	1	1
chr03_001072117	chr03	1072117	0.359459	0.485294	0.0307692	0.365979	0.272727	1	1
chr03_001118887	chr03	1118887	0.0324324	0	0	0.0309278	0.181818	0	1
chr03_001337870	chr03	1337870	0.0297297	0.0147059	0	0.00515464	0.272727	0.111111	0.5
chr03_001346486	chr03	1346486	0.0189189	0	0	0.0206186	0.0454545	0	1
chr03_001346528	chr03	1346528	0.362162	0.985294	0.0153846	0.247423	0.0909091	0.777778	1
chr03_001346562	chr03	1346562	0.678378	0.985294	0.584615	0.592784	0.590909	0.888889	1
chr03_001528328	chr03	1528328	0.0243243	0.0147059	0	0.00515464	0.181818	0.0555556	1
chr03_001628334	chr03	1628334	0.859459	0.985294	0.984615	0.757732	0.863636	1	1
chr03_001632089	chr03	1632089	0.0108108	0	0	0	0.0454545	0.0555556	1
chr03_001873190	chr03	1873190	0.116216	0.0147059	0.0153846	0.139175	0.227273	0.388889	1
chr03_001873393	chr03	1873393	0.508108	0.485294	0.369231	0.510309	0.5	1	1
chr03_001910384	chr03	1910384	0.0216216	0	0	0	0.181818	0.111111	1
chr03_001960943	chr03	1960943	0.0027027	0	0	0	0	0	0.5
chr03_002219376	chr03	2219376	0.764865	0.985294	0.984615	0.752577	0.181818	0.0555556	0
chr03_002219522	chr03	2219522	0.959459	-	-	-	-	-	-
chr03_002448239	chr03	2448239	0.0135135	0.0147059	0	0.00515464	0	0.0555556	1
chr03_003415470	chr03	3415470	0	0	0	0	0	0	0
chr03_003440421	chr03	3440421	0.0135135	0.0147059	0	0.0103093	0.0454545	0	0.5
chr03_003444121	chr03	3444121	0.0108108	0	0	0	0.0454545	0.0555556	1
chr03_003765841	chr03	3765841	0.0162162	0.0147059	0	0.00515464	0.136364	0.0555556	0
chr03_003766732	chr03	3766732	0.524324	0.470588	0.584615	0.525773	0.863636	0.222222	0
chr03_003977446	chr03	3977446	0.00540541	0	0	0	0	0	1
chr03_004293528	chr03	4293528	0.0216216	0	0	0	0.0454545	0.277778	1
chr03_004751471	chr03	4751471	0.0108108	0	0	0	0.0909091	0	1
chr03_004751524	chr03	4751524	0.0108108	0	0	0	0.0909091	0	1
chr03_004816697	chr03	4816697	0.00540541	0	0	0	0	0	1
chr03_004818036	chr03	4818036	0.0135135	0	0	0	0.0454545	0.111111	1
chr03_004822657	chr03	4822657	0	0	0	0	0	0	0
chr03_005135213	chr03	5135213	0.264865	0.558824	0.0307692	0.21134	0.454545	0.222222	1
chr03_005258295	chr03	5258295	0.00540541	0	0	0	0	0	1
chr03_005693184	chr03	5693184	0.0135135	0.0147059	0	0.0103093	0	0	1
chr03_005693367	chr03	5693367	0.0027027	0	0	0	0	0	0.5
chr03_006057159	chr03	6057159	0.456757	0.558824	0.553846	0.438144	0.227273	0.222222	1
chr03_006304857	chr03	6304857	0.12973	0.0147059	0	0.21134	0.0909091	0.111111	1
chr03_006304906	chr03	6304906	0.137838	0	0	0.206186	0.272727	0.166667	1
chr03_006304931	chr03	6304931	0.175676	0	0	0.237113	0.590909	0.222222	1
chr03_006591500	chr03	6591500	0.310811	0.132353	0.307692	0.278351	0.681818	0.833333	1
chr03_006786456	chr03	6786456	0.0135135	0.0147059	0	0.0103093	0	0	1
chr03_006790950	chr03	6790950	0.235135	0	0	0.345361	0.590909	0.277778	1
chr03_006843937	chr03	6843937	1	-	-	-	-	-	-
chr03_007079961	chr03	7079961	0.0162162	0	0.0307692	0.00515464	0	0.0555556	1
chr03_007109519	chr03	7109519	0.00810811	0	0	0	0	0.0555556	1
chr03_007109600	chr03	7109600	1	-	-	-	-	-	-
chr03_007109647	chr03	7109647	0.0297297	0.0147059	0.0307692	0.00515464	0.0454545	0.222222	1
chr03_007109681	chr03	7109681	0.00540541	0	0	0	0	0	1
chr03_007265091	chr03	7265091	0.624324	0.441176	1	0.525773	0.681818	1	1
chr03_007690352	chr03	7690352	0.0216216	0	0	0.0103093	0.0454545	0.166667	1
chr03_008002369	chr03	8002369	0.0216216	0.0147059	0	0.0103093	0.0909091	0.0555556	1
chr03_008002420	chr03	8002420	0.456757	0.573529	0.492308	0.340206	0.636364	0.944444	1
chr03_008002459	chr03	8002459	0.0162162	0	0	0.0154639	0	0.0555556	1
chr03_008002478	chr03	8002478	0.451351	0.573529	0.492308	0.335052	0.590909	0.944444	1
chr03_008002516	chr03	8002516	0.305405	0.352941	0.276923	0.257732	0.227273	0.777778	1
chr03_008230786	chr03	8230786	0.975676	-	-	-	-	-	-
chr03_008690157	chr03	8690157	0.127027	0.0147059	0	0.175258	0.318182	0.166667	1
chr03_008690174	chr03	8690174	0.140541	0	0	0.175258	0.5	0.277778	1
chr03_008805496	chr03	8805496	0.0135135	0	0	0	0.0909091	0.0555556	1
chr03_009167023	chr03	9167023	0.0486486	0	0	0.0154639	0.409091	0.222222	1
chr03_009517631	chr03	9517631	0.0405405	0	0	0	0.409091	0.222222	1
chr03_010131436	chr03	10131436	0.181081	0.220588	0.215385	0.185567	0	0	1
chr03_010154368	chr03	10154368	0.0108108	0	0	0	0.0454545	0.0555556	1
chr03_010334277	chr03	10334277	0.337838	0.352941	0.276923	0.298969	0.772727	0.333333	1
chr03_010614989	chr03	10614989	0.00540541	0	0	0	0	0	1
chr03_011013029	chr03	11013029	0.0027027	0	0	0	0	0	0.5
chr03_011155236	chr03	11155236	0.0594595	0.0147059	0	0.0670103	0.136364	0.166667	1
chr03_011236871	chr03	11236871	0.0621622	0	0.0153846	0.056701	0.227273	0.222222	1
chr03_011236889	chr03	11236889	0.0432432	0	0	0.0257732	0.272727	0.166667	1
chr03_011612060	chr03	11612060	0.00540541	0	0	0	0	0	1
chr03_011934996	chr03	11934996	0.0027027	0	0	0	0.0454545	0	0
chr03_012524539	chr03	12524539	0.00810811	0.0147059	0	0	0	0	1
chr03_013008327	chr03	13008327	0.00540541	0	0	0	0	0	1
chr03_013143638	chr03	13143638	0.0513514	0	0	0.0463918	0.272727	0.111111	1
chr03_013511587	chr03	13511587	0	0	0	0	0	0	0
chr03_013919007	chr03	13919007	0.0135135	0.0147059	0	0.00515464	0	0.0555556	1
chr03_014132286	chr03	14132286	0.00540541	0	0	0	0	0	1
chr03_014225898	chr03	14225898	0.00540541	0	0	0	0	0	1
chr03_014302649	chr03	14302649	0.00540541	0	0	0	0	0	1
chr03_014476621	chr03	14476621	0.118919	0.0147059	0.0153846	0.175258	0.181818	0.166667	1
chr03_014476759	chr03	14476759	0.0027027	0	0	0	0	0	0.5
chr03_014476787	chr03	14476787	0.135135	0	0	0.154639	0.590909	0.277778	1
chr03_015027014	chr03	15027014	0.0324324	0.0147059	0	0.00515464	0.272727	0.111111	1
chr03_015027053	chr03	15027053	0.108108	0	0	0.0927835	0.681818	0.277778	1
chr03_015520108	chr03	15520108	0.0567568	0	0	0.0412371	0.318182	0.222222	1
chr03_015706835	chr03	15706835	0	0	0	0	0	0	0
chr03_016120497	chr03	16120497	1	-	-	-	-	-	-
chr03_016347115	chr03	16347115	0.00810811	0	0	0	0	0.0555556	1
chr03_016347226	chr03	16347226	0.124324	0.294118	0.184615	0.0618557	0	0	1
chr03_016347251	chr03	16347251	1	-	-	-	-	-	-
chr03_016612426	chr03	16612426	0.00810811	0	0	0	0.0454545	0	1
chr03_017192073	chr03	17192073	0.00540541	0	0	0	0	0	1
chr03_017277730	chr03	17277730	0.0027027	0	0	0	0	0	0.5
chr03_017894631	chr03	17894631	1	-	-	-	-	-	-
chr03_018227227	chr03	18227227	0.0108108	0	0	0	0	0.111111	1
chr03_018624912	chr03	18624912	0.00540541	0	0	0	0	0	1
chr03_018730739	chr03	18730739	0.0108108	0	0	0	0.0454545	0.0555556	1
chr03_018981987	chr03	18981987	0	0	0	0	0	0	0
chr03_019001366	chr03	19001366	0.00540541	0	0	0	0	0	1
chr03_019062058	chr03	19062058	0.00540541	0.0147059	0	0.00515464	0	0	0
chr03_019590642	chr03	19590642	0.0189189	0	0	0.0257732	0	0	1
chr03_020158089	chr03	20158089	0.00540541	0	0	0	0	0	1
chr03_020158230	chr03	20158230	0.740541	0.647059	0.953846	0.716495	0.909091	0.388889	1
chr03_020282880	chr03	20282880	0.0108108	0	0	0	0.0454545	0.0555556	1
chr03_020339031	chr03	20339031	0.027027	0.0147059	0.0153846	0.0257732	0	0.111111	0.5
chr03_020346303	chr03	20346303	0.0108108	0	0	0	0.0454545	0.0555556	1
chr03_020704405	chr03	20704405	0.467568	0.220588	0.292308	0.572165	0.863636	0.388889	1
chr03_020984675	chr03	20984675	0.0189189	0.0147059	0	0.00515464	0.0909091	0.0555556	1
chr03_021344748	chr03	21344748	0.00540541	0	0	0	0	0	1
chr03_021606826	chr03	21606826	0.00810811	0.0147059	0	0	0	0	1
chr03_022098058	chr03	22098058	0	0	0	0	0	0	0
chr03_022303164	chr03	22303164	0.0405405	0	0	0.056701	0.0909091	0	1
chr03_022852144	chr03	22852144	0.0027027	0	0	0	0	0	0.5
chr03_022998646	chr03	22998646	0.443243	0.338235	0.492308	0.381443	0.727273	0.888889	1
chr03_023052626	chr03	23052626	0.0216216	0	0	0	0.136364	0.166667	1
chr03_023052670	chr03	23052670	0.0675676	0	0	0.0515464	0.409091	0.222222	1
chr03_023432708	chr03	23432708	0.102703	0.0147059	0.307692	0.0721649	0	0.0555556	1
chr03_023451579	chr03	23451579	0.975676	-	-	-	-	-	-
chr03_023451655	chr03	23451655	0.0027027	0	0	0.00515464	0	0	0
chr03_023872840	chr03	23872840	0.0162162	0	0	0	0.0909091	0.111111	1
chr03_024235625	chr03	24235625	0.00810811	0.0147059	0	0.00515464	0	0	0.5
chr03_024235654	chr03	24235654	0.0378378	0	0	0.0257732	0.181818	0.166667	1
chr03_024235760	chr03	24235760	0.00540541	0	0	0	0	0	1
chr03_024235832	chr03	24235832	0.0027027	0	0	0	0	0	0.5
chr03_024310225	chr03	24310225	0.0108108	0	0	0	0	0.111111	1
chr03_024310313	chr03	24310313	0.0027027	0	0	0	0	0	0.5
chr03_024405170	chr03	24405170	1	-	-	-	-	-	-
chr03_024405222	chr03	24405222	1	-	-	-	-	-	-
chr03_024644041	chr03	24644041	0.00540541	0	0	0	0	0	1
chr03_025023783	chr03	25023783	0.489189	0.25	0.276923	0.551546	0.863636	1	1
chr03_025302434	chr03	25302434	0.0756757	0.117647	0.0769231	0.0206186	0.5	0	0
chr03_025592266	chr03	25592266	0.00810811	0	0	0	0	0.0555556	1
chr03_025871375	chr03	25871375	0.0837838	0	0	0.0927835	0.318182	0.222222	1
chr03_026047967	chr03	26047967	0.116216	0	0	0.170103	0.181818	0.222222	1
chr03_026322717	chr03	26322717	0.00540541	0	0	0	0	0	1
chr03_026500531	chr03	26500531	0.00810811	0	0	0	0	0.0555556	1
chr03_026852215	chr03	26852215	0.00540541	0	0	0	0	0	1
chr03_026866013	chr03	26866013	0.0594595	0	0.0153846	0.0927835	0.0454545	0	1
chr03_027132796	chr03	27132796	0.0216216	0	0	0	0.136364	0.166667	1
chr03_027449581	chr03	27449581	0.00810811	0	0	0.0154639	0	0	0
chr03_027542326	chr03	27542326	0.0108108	0	0	0	0	0.111111	1
chr03_028181180	chr03	28181180	0.0135135	0	0	0	0.0909091	0.0555556	1
chr03_028282723	chr03	28282723	0.786486	0.632353	0.984615	0.798969	0.909091	0.333333	1
chr03_028294150	chr03	28294150	0.00810811	0.0147059	0	0	0	0	1
chr03_028406897	chr03	28406897	0.137838	0.0294118	0	0.170103	0.454545	0.222222	1
chr03_028585873	chr03	28585873	0.0108108	0	0	0.0103093	0	0	1
chr03_029096387	chr03	29096387	0.0135135	0	0	0	0	0.166667	1
chr03_029096424	chr03	29096424	0.181081	0.102941	0.123077	0.14433	0.5	0.611111	1
chr03_029096518	chr03	29096518	0.0108108	0	0	0	0	0.166667	0.5
chr03_029282349	chr03	29282349	0.00540541	0	0	0	0	0	1
chr03_029384806	chr03	29384806	0.00810811	0	0	0	0.0454545	0.0555556	0.5
chr03_029581024	chr03	29581024	0.686486	0.676471	0.676923	0.71134	0.363636	0.833333	1
chr03_029581066	chr03	29581066	0.591892	0.544118	0.538462	0.618557	0.363636	0.888889	1
chr03_029640731	chr03	29640731	0.0351351	0.0147059	0.0153846	0.0360825	0.0454545	0.0555556	1
chr03_030010506	chr03	30010506	0.0567568	0	0	0	0.636364	0.277778	1
chr03_030052012	chr03	30052012	0.572973	0.5	0.553846	0.695876	0.0909091	0.277778	0
chr03_030052054	chr03	30052054	0.851351	0.735294	0.753846	0.886598	1	1	1
chr03_030052087	chr03	30052087	0.681081	0.5	0.553846	0.731959	0.909091	1	1
chr03_030142101	chr03	30142101	1	-	-	-	-	-	-
chr03_030194409	chr03	30194409	0.543243	0.338235	0.553846	0.582474	0.909091	0.388889	1
chr03_030194445	chr03	30194445	1	-	-	-	-	-	-
chr03_030502290	chr03	30502290	0.0405405	0	0	0.0670103	0	0	1
chr03_030880775	chr03	30880775	0.0243243	0	0	0	0.227273	0.111111	1
chr03_031096283	chr03	31096283	0.0162162	0	0	0	0.0909091	0.111111	1
chr03_031096300	chr03	31096300	0.0513514	0	0.0153846	0	0.5	0.277778	1
chr03_031426486	chr03	31426486	0.0351351	0.0147059	0.0153846	0.00515464	0.318182	0.0555556	1
chr03_031426633	chr03	31426633	0.0108108	0	0	0	0.0909091	0	1
chr03_031488599	chr03	31488599	0.0378378	0	0	0	0.409091	0.166667	1
chr03_031887928	chr03	31887928	0.0027027	0	0	0	0	0	0.5
chr03_031887982	chr03	31887982	0.00540541	0	0	0	0	0	1
chr03_031888055	chr03	31888055	0.00810811	0	0	0	0	0.0555556	1
chr03_032155334	chr03	32155334	0.00810811	0	0	0	0	0.0555556	1
chr03_032155380	chr03	32155380	0.0702703	0	0	0.0876289	0.227273	0.166667	0.5
chr03_032155434	chr03	32155434	0.0513514	0	0	0.0876289	0	0	1
chr03_032155467	chr03	32155467	0.0837838	0	0	0.103093	0.272727	0.166667	1
chr03_032161138	chr03	32161138	0.00810811	0	0	0	0	0.111111	0.5
chr03_032346429	chr03	32346429	0.00810811	0	0	0	0.0454545	0	1
chr03_032632400	chr03	32632400	0.00540541	0	0	0	0	0	1
chr03_032688865	chr03	32688865	0.00810811	0.0147059	0	0	0	0	1
chr03_032690067	chr03	32690067	0.0405405	0	0	0	0.454545	0.166667	1
chr03_032703445	chr03	32703445	0.0027027	0	0	0	0	0	0.5
chr03_032703508	chr03	32703508	0.0567568	0.0147059	0	0.0206186	0.5	0.166667	1
chr03_032935526	chr03	32935526	0.0027027	0	0	0	0	0	0.5
chr03_033276230	chr03	33276230	0.00540541	0	0	0	0	0	1
chr03_033702179	chr03	33702179	0.00810811	0.0147059	0	0	0	0	1
chr03_033827450	chr03	33827450	0.00810811	0.0147059	0	0	0	0.0555556	0.5
chr03_033827495	chr03	33827495	0.1	0	0.0153846	0.175258	0	0	1
chr03_033827649	chr03	33827649	0.00540541	0	0	0	0	0	1
chr03_034002981	chr03	34002981	0.027027	0	0	0.00515464	0.227273	0.111111	1
chr03_034003093	chr03	34003093	0.0027027	0	0	0	0	0	0.5
chr03_034448287	chr03	34448287	0.0594595	0.0441176	0.0461538	0.0154639	0.409091	0.111111	1
chr03_034448315	chr03	34448315	0.00540541	0	0	0	0	0	1
chr03_034448344	chr03	34448344	0.0162162	0	0	0	0.136364	0.0555556	1
chr03_034448393	chr03	34448393	0.0243243	0.0147059	0	0	0.227273	0.0555556	1
chr03_034620174	chr03	34620174	0.935135	0.926471	0.984615	0.907216	1	1	1
chr03_035013866	chr03	35013866	0.00540541	0	0	0	0	0	1
chr03_035108771	chr03	35108771	0	0	0	0	0	0	0
chr03_035523338	chr03	35523338	0.0135135	0	0	0.00515464	0.0454545	0.0555556	1
chr03_035523453	chr03	35523453	0.0135135	0	0	0.00515464	0.0454545	0.0555556	1
chr03_035523478	chr03	35523478	0.456757	0.279412	0.492308	0.438144	0.590909	1	1
chr03_035906951	chr03	35906951	0.00540541	0	0	0	0	0	1
chr03_035909856	chr03	35909856	0.00540541	0	0	0	0	0	1
chr03_036236252	chr03	36236252	0.0189189	0	0	0.00515464	0.0909091	0.111111	1
chr03_036618909	chr03	36618909	0.00540541	0	0	0	0	0	1
chr04_000422237	chr04	422237	0.0486486	0	0	0.056701	0.0909091	0.166667	1
chr04_000488486	chr04	488486	0.0162162	0	0	0.0103093	0.0454545	0.0555556	1
chr04_000629600	chr04	629600	0.940541	0.911765	0.892308	0.953608	1	1	1
chr04_000629659	chr04	629659	0.00540541	0	0	0	0	0	1
chr04_000847438	chr04	847438	0.00810811	0	0	0	0	0.0555556	1
chr04_000976297	chr04	976297	0.0108108	0	0	0.0103093	0	0	1
chr04_001452200	chr04	1452200	0.0783784	0.0147059	0	0.0618557	0.454545	0.222222	1
chr04_001789934	chr04	1789934	0.243243	0.147059	0.0153846	0.293814	0.545455	0.444444	1
chr04_001956986	chr04	1956986	0.00540541	0	0	0	0	0	1
chr04_001957006	chr04	1957006	0.0027027	0	0	0.00515464	0	0	0
chr04_001986490	chr04	1986490	0.0594595	0.0147059	0	0.0824742	0.0909091	0.0555556	1
chr04_002201495	chr04	2201495	0.0108108	0.0147059	0	0.0103093	0	0	0.5
chr04_002345551	chr04	2345551	0.0297297	0	0	0.0154639	0.227273	0.0555556	1
chr04_002345618	chr04	2345618	0.0162162	0	0	0.0103093	0.0454545	0.0555556	1
chr04_002346498	chr04	2346498	0.0216216	0.0147059	0	0.0154639	0.0454545	0.0555556	1
chr04_002346571	chr04	2346571	1	-	-	-	-	-	-
chr04_002407024	chr04	2407024	0.0351351	0	0	0.0103093	0.318182	0.111111	1
chr04_002436363	chr04	2436363	0.0162162	0.0147059	0	0.0154639	0	0	1
chr04_002436506	chr04	2436506	0.843243	0.735294	0.784615	0.907216	0.954545	0.611111	1
chr04_002436549	chr04	2436549	0.705405	0.455882	0.630769	0.809278	0.909091	0.5	1
chr04_002436571	chr04	2436571	0.664865	0.367647	0.553846	0.798969	0.909091	0.5	1
chr04_002471441	chr04	2471441	0.027027	0.0147059	0	0.0206186	0.0909091	0.0555556	1
chr04_002471511	chr04	2471511	0.164865	0.0147059	0.0307692	0.190722	0.5	0.444444	1
chr04_002576971	chr04	2576971	0	0	0	0	0	0	0
chr04_002590750	chr04	2590750	1	-	-	-	-	-	-
chr04_002592756	chr04	2592756	0.0324324	0	0	0.0515464	0	0	1
chr04_002592859	chr04	2592859	0.00810811	0	0	0	0	0.0555556	1
chr04_002592919	chr04	2592919	0.0108108	0	0	0.0103093	0	0	1
chr04_002694804	chr04	2694804	0.0324324	0	0	0.0103093	0.272727	0.111111	1
chr04_003075775	chr04	3075775	0.0324324	0.0147059	0	0.0412371	0	0.0555556	1
chr04_003075916	chr04	3075916	0.0351351	0	0	0.0515464	0	0.0555556	1
chr04_003133030	chr04	3133030	0.251351	0.132353	0.0153846	0.314433	0.545455	0.444444	1
chr04_003133075	chr04	3133075	0.251351	0.132353	0.0153846	0.314433	0.545455	0.444444	1
chr04_003408188	chr04	3408188	0.0297297	0	0	0.056701	0	0	0
chr04_003408393	chr04	3408393	0	0	0	0	0	0	0
chr04_003408577	chr04	3408577	0.00540541	0	0	0	0	0	1
chr04_003588119	chr04	3588119	0.0324324	0.0147059	0	0.0154639	0.136364	0.166667	1
chr04_003590487	chr04	3590487	0.0243243	0	0	0.0103093	0.136364	0.111111	1
chr04_003653089	chr04	3653089	0.0108108	0.0147059	0.0153846	0.0103093	0	0	0
chr04_003682800	chr04	3682800	0.310811	0.0147059	0.0153846	0.546392	0.0909091	0.166667	1
chr04_003683243	chr04	3683243	0.0027027	0	0	0	0	0	0.5
chr04_003833820	chr04	3833820	0	0	0	0	0	0	0
chr04_003930171	chr04	3930171	0.00540541	0	0	0	0	0	1
chr04_003933996	chr04	3933996	0	0	0	0	0	0	0
chr04_003934053	chr04	3934053	0	0	0	0	0	0	0
chr04_004233955	chr04	4233955	0.00810811	0.0147059	0	0	0	0	1
chr04_004238292	chr04	4238292	0.0216216	0	0	0.0103093	0.0909091	0.111111	1
chr04_004667613	chr04	4667613	0.0459459	0	0	0.0103093	0.409091	0.222222	1
chr04_005170255	chr04	5170255	0.664865	0.397059	0.507692	0.798969	0.909091	0.555556	1
chr04_005477225	chr04	5477225	0.464865	0.544118	0.323077	0.402062	0.727273	1	1
chr04_005480937	chr04	5480937	0.0513514	0.0147059	0	0.0463918	0.181818	0.166667	1
chr04_005482022	chr04	5482022	0.0135135	0	0	0.0103093	0.0454545	0	1
chr04_005528839	chr04	5528839	0.0243243	0.0147059	0	0.0206186	0.0454545	0.0555556	1
chr04_005896622	chr04	5896622	0.0162162	0	0	0.0103093	0.0454545	0.0555556	1
chr04_005922133	chr04	5922133	0.1	0.0147059	0.0307692	0.0721649	0.409091	0.5	1
chr04_005922155	chr04	5922155	0.0675676	0	0	0.0670103	0.136364	0.388889	1
chr04_006515091	chr04	6515091	0.0027027	0	0	0	0	0	0.5
chr04_006557529	chr04	6557529	0.027027	0	0	0.0154639	0.0909091	0.166667	1
chr04_006678351	chr04	6678351	0.0162162	0	0	0.0103093	0	0.111111	1
chr04_006678409	chr04	6678409	0.0108108	0	0	0	0	0.111111	1
chr04_006700385	chr04	6700385	0.00540541	0	0	0.0103093	0	0	0
chr04_006719136	chr04	6719136	0.00810811	0	0	0.00515464	0	0.0555556	0.5
chr04_006748165	chr04	6748165	0.154054	0.323529	0.0153846	0.0927835	0.0454545	0.722222	1
chr04_006748357	chr04	6748357	0.00810811	0	0	0	0.0454545	0	1
chr04_006748382	chr04	6748382	0.689189	1	0.507692	0.649485	0.409091	0.944444	1
chr04_006765223	chr04	6765223	0.0621622	0	0	0.0927835	0.0909091	0.0555556	1
chr04_006958475	chr04	6958475	0.497297	0.397059	0.523077	0.525773	0.545455	0.444444	1
chr04_007274404	chr04	7274404	0.154054	0	0.0153846	0.242268	0.0909091	0.277778	1
chr04_007550755	chr04	7550755	0.00810811	0.0147059	0	0	0	0	1
chr04_007550836	chr04	7550836	0.0108108	0	0	0.0103093	0	0	1
chr04_008048981	chr04	8048981	0	0	0	0	0	0	0
chr04_008367746	chr04	8367746	0.0108108	0	0	0.0103093	0	0	1
chr04_008367846	chr04	8367846	0.0108108	0	0	0.0103093	0	0	1
chr04_008464853	chr04	8464853	0.508108	0.382353	0.461538	0.5	0.681818	0.944444	1
chr04_008464995	chr04	8464995	0.027027	0	0	0.0103093	0.136364	0.166667	1
chr04_008465013	chr04	8465013	0.0891892	0	0.0153846	0.14433	0.0454545	0.111111	0.5
chr04_008472478	chr04	8472478	0.497297	0.985294	0.0307692	0.536082	0.227273	0.222222	1
chr04_008472669	chr04	8472669	0.0108108	0	0	0.0103093	0	0	1
chr04_008592045	chr04	8592045	0.116216	0	0.230769	0.0927835	0.0454545	0.388889	1
chr04_008592094	chr04	8592094	0.0594595	0	0	0.0618557	0.0454545	0.388889	1
chr04_008774461	chr04	8774461	0.475676	0.397059	0.507692	0.546392	0.136364	0.333333	1
chr04_008894914	chr04	8894914	0.0108108	0	0	0.00515464	0	0.0555556	1
chr04_008894970	chr04	8894970	0.00540541	0	0	0	0	0	1
chr04_008895070	chr04	8895070	0.0432432	0	0	0.0721649	0	0	1
chr04_008895117	chr04	8895117	0.0108108	0	0	0.0103093	0	0	1
chr04_009366192	chr04	9366192	0.0891892	0	0.215385	0.0309278	0.409091	0.111111	1
chr04_009366306	chr04	9366306	0.0027027	0	0	0	0	0	0.5
chr04_009584740	chr04	9584740	0.00540541	0	0	0	0	0	1
chr04_009760802	chr04	9760802	0	0	0	0	0	0	0
chr04_010262869	chr04	10262869	0.00540541	0	0	0	0	0	1
chr04_010267155	chr04	10267155	0.0162162	0	0	0.0103093	0.0454545	0.0555556	1
chr04_011129236	chr04	11129236	0.0351351	0	0	0.0257732	0.227273	0.0555556	1
chr04_011237347	chr04	11237347	0.0297297	0	0	0.00515464	0.272727	0.111111	1
chr04_011913319	chr04	11913319	0.481081	0.0147059	0.984615	0.443299	0.772727	0.444444	1
chr04_012139484	chr04	12139484	0.00540541	0	0	0.00515464	0.0454545	0	0
chr04_012140979	chr04	12140979	0.00540541	0	0	0	0	0	1
chr04_012546630	chr04	12546630	0.702703	0.544118	0.661538	0.747423	0.818182	0.833333	1
chr04_012566505	chr04	12566505	0.00810811	0	0	0.00515464	0	0	1
chr04_012633210	chr04	12633210	0.00810811	0	0	0.00515464	0	0	1
chr04_013350018	chr04	13350018	0.118919	0.0147059	0.446154	0.0463918	0.0454545	0.166667	1
chr04_013350194	chr04	13350194	0.0351351	0.0441176	0.0153846	0.0154639	0.0909091	0.222222	0
chr04_013382966	chr04	13382966	0.0243243	0	0	0.0103093	0.136364	0.111111	1
chr04_013456446	chr04	13456446	0.0135135	0	0	0.00515464	0.0454545	0.0555556	1
chr04_014625652	chr04	14625652	0.0405405	0	0	0.00515464	0.363636	0.222222	1
chr04_015584655	chr04	15584655	0	0	0	0	0	0	0
chr04_015886598	chr04	15886598	0.0189189	0	0	0	0.136364	0.111111	1
chr04_015886649	chr04	15886649	0.159459	0.205882	0.138462	0.0360825	0.636364	0.722222	1
chr04_016990270	chr04	16990270	0.0108108	0	0	0	0.0909091	0	1
chr04_017098678	chr04	17098678	0.0108108	0	0	0.0103093	0	0	1
chr04_018279693	chr04	18279693	0.0378378	0	0	0.00515464	0.318182	0.222222	1
chr04_018279851	chr04	18279851	0.0432432	0.0147059	0	0	0.363636	0.277778	1
chr04_018660390	chr04	18660390	0.0675676	0	0	0.108247	0	0.111111	1
chr04_018665615	chr04	18665615	0.0648649	0.0588235	0.0153846	0.0257732	0.409091	0.166667	1
chr04_018685139	chr04	18685139	0.0378378	0	0	0.00515464	0.363636	0.166667	1
chr04_019039872	chr04	19039872	0.0216216	0	0	0.00515464	0.136364	0.111111	1
chr04_019039902	chr04	19039902	0.0486486	0	0	0.0721649	0	0.111111	1
chr04_019039984	chr04	19039984	0.0351351	0.0294118	0.0153846	0.0257732	0	0.166667	1
chr04_019040070	chr04	19040070	0.00810811	0	0	0.00515464	0	0	1
chr04_019397441	chr04	19397441	0.00540541	0	0	0	0	0	1
chr04_019914195	chr04	19914195	0.0162162	0	0	0.0103093	0.0454545	0.0555556	1
chr04_020400572	chr04	20400572	0.027027	0	0	0.0103093	0.181818	0.111111	1
chr04_020916095	chr04	20916095	0.00540541	0	0	0	0	0	1
chr04_021939272	chr04	21939272	0.935135	1	0.907692	0.927835	0.863636	0.944444	1
chr04_022358197	chr04	22358197	0.797297	0.955882	1	0.726804	0.272727	0.833333	1
chr04_022358222	chr04	22358222	0.805405	1	1	0.737113	0.181818	0.833333	1
chr04_022358269	chr04	22358269	0.805405	1	1	0.737113	0.181818	0.833333	1
chr04_022358348	chr04	22358348	0.854054	1	1	0.78866	0.5	0.888889	1
chr04_022505399	chr04	22505399	0.00540541	0	0	0	0	0	1
chr04_022623167	chr04	22623167	0.232432	0.132353	0.169231	0.231959	0.545455	0.388889	1
chr04_023024557	chr04	23024557	0.0027027	0	0	0.00515464	0	0	0
chr04_024191050	chr04	24191050	0.0513514	0.0294118	0.0307692	0.0515464	0.0909091	0.0555556	1
chr04_024191075	chr04	24191075	0.8	1	0.984615	0.639175	0.909091	0.944444	1
chr04_024191133	chr04	24191133	0.764865	1	1	0.675258	0.136364	0.722222	1
chr04_024191151	chr04	24191151	0.767568	1	1	0.680412	0.136364	0.722222	1
chr04_024252554	chr04	24252554	0.00810811	0.0147059	0	0.00515464	0	0	0.5
chr04_024610965	chr04	24610965	0.116216	0.0147059	0.0923077	0.0979381	0.5	0.222222	1
chr04_024611083	chr04	24611083	0.6	0.661765	0.738462	0.525773	0.772727	0.444444	1
chr04_024996093	chr04	24996093	0.00540541	0	0	0	0	0	1
chr04_025112157	chr04	25112157	0.0108108	0	0	0.00515464	0.0454545	0	1
chr04_025112181	chr04	25112181	0.181081	0.308824	0.215385	0.123711	0.0454545	0.277778	1
chr04_025274056	chr04	25274056	0.00810811	0	0	0.00515464	0	0	1
chr04_025376659	chr04	25376659	0.00810811	0	0	0.00515464	0	0	1
chr04_025379138	chr04	25379138	0.0162162	0	0	0.00515464	0.0454545	0.111111	1
chr04_025821586	chr04	25821586	0.00810811	0.0147059	0	0	0	0	1
chr04_025821709	chr04	25821709	0.00540541	0	0	0	0	0	1
chr04_025862464	chr04	25862464	0.0243243	0	0	0.0154639	0.0454545	0.166667	1
chr04_026375013	chr04	26375013	0.00540541	0	0	0	0	0	1
chr04_026748307	chr04	26748307	0.00810811	0	0	0.00515464	0	0	1
chr04_026748328	chr04	26748328	0.0108108	0	0	0.0103093	0	0	1
chr04_026748347	chr04	26748347	0.072973	0	0	0.0670103	0.409091	0.166667	1
chr04_026848687	chr04	26848687	0.47027	0.279412	0.323077	0.592784	0.454545	0.388889	1
chr04_026848734	chr04	26848734	0.467568	0.264706	0.323077	0.592784	0.454545	0.388889	1
chr04_026901109	chr04	26901109	0.424324	0.441176	0.415385	0.453608	0.181818	0.333333	1
chr04_026902977	chr04	26902977	0.237838	0.205882	0.2	0.268041	0	0.333333	1
chr04_027470101	chr04	27470101	0.00540541	0	0	0	0	0	1
chr04_027534397	chr04	27534397	0.0162162	0	0	0	0.0909091	0.111111	1
chr04_027534483	chr04	27534483	0.4	0.323529	0.353846	0.360825	0.636364	0.888889	1
chr04_027755679	chr04	27755679	0.0135135	0.0147059	0	0.0103093	0	0	1
chr04_027755699	chr04	27755699	0.272973	0.411765	0.446154	0.185567	0.0454545	0.277778	1
chr04_028334542	chr04	28334542	0.00540541	0	0	0	0	0	1
chr04_028381405	chr04	28381405	0.00540541	0	0	0	0	0	1
chr04_028381436	chr04	28381436	0.918919	1	1	0.85567	0.909091	1	1
chr04_028547626	chr04	28547626	0.140541	0.0147059	0	0.159794	0.636364	0.222222	1
chr04_028547652	chr04	28547652	0.137838	0	0	0.159794	0.636364	0.222222	1
chr04_028779073	chr04	28779073	0.0162162	0	0	0	0	0.222222	1
chr04_029424843	chr04	29424843	0.0135135	0.0147059	0	0.00515464	0.0454545	0	1
chr04_029424994	chr04	29424994	0.0702703	0.0735294	0.138462	0.0412371	0	0.111111	1
chr04_029611178	chr04	29611178	0.0135135	0.0147059	0	0.00515464	0	0.0555556	1
chr04_029943956	chr04	29943956	0.0189189	0.0147059	0	0.00515464	0.0909091	0.0555556	1
chr04_029943983	chr04	29943983	0.0324324	0.0147059	0	0.0154639	0.318182	0	0.5
chr04_030073526	chr04	30073526	0.216216	0	0.323077	0.226804	0.0454545	0.722222	0.5
chr04_030495237	chr04	30495237	0.740541	1	1	0.592784	0.727273	0.444444	1
chr04_030541160	chr04	30541160	0.0459459	0	0	0.0103093	0.5	0.111111	1
chr04_030822144	chr04	30822144	0.359459	0.220588	0.507692	0.329897	0.454545	0.444444	1
chr04_030822181	chr04	30822181	0.359459	0.220588	0.507692	0.329897	0.454545	0.444444	1
chr04_030843505	chr04	30843505	0.0324324	0	0	0.0463918	0.0454545	0.0555556	0.5
chr04_030843560	chr04	30843560	0.0459459	0.0147059	0	0.0515464	0.0454545	0.166667	1
chr04_030843676	chr04	30843676	0.0432432	0.0147059	0	0.0463918	0.0454545	0.166667	1
chr04_031240655	chr04	31240655	0.108108	0.132353	0.107692	0.0670103	0.363636	0.111111	0.5
chr04_031346865	chr04	31346865	0.486486	0.485294	0.969231	0.319588	0.5	0.5	1
chr04_031346928	chr04	31346928	0.464865	0.5	0.969231	0.319588	0.181818	0.388889	1
chr04_031346966	chr04	31346966	0.47027	0.485294	0.969231	0.324742	0.272727	0.388889	1
chr04_031347014	chr04	31347014	1	-	-	-	-	-	-
chr04_031521590	chr04	31521590	1	-	-	-	-	-	-
chr04_031546210	chr04	31546210	0.00540541	0.0147059	0	0.00515464	0	0	0
chr04_031546254	chr04	31546254	0.87027	1	1	0.768041	0.863636	1	1
chr04_031943082	chr04	31943082	0.0162162	0	0	0.0154639	0	0.0555556	1
chr04_032236327	chr04	32236327	0.591892	0.632353	0.984615	0.438144	0.590909	0.611111	1
chr04_032250699	chr04	32250699	0.00540541	0	0	0	0	0	1
chr04_032250770	chr04	32250770	0.00540541	0	0	0	0	0	1
chr04_032465807	chr04	32465807	0.0108108	0	0	0.0103093	0	0	1
chr04_032466998	chr04	32466998	0.00540541	0	0	0	0	0	1
chr04_033004241	chr04	33004241	0.0135135	0	0	0.0154639	0	0	1
chr04_033320705	chr04	33320705	0.0162162	0	0	0.0103093	0.0454545	0.0555556	1
chr04_033354334	chr04	33354334	0.00540541	0	0	0	0	0	1
chr04_033543459	chr04	33543459	0.00540541	0	0	0	0	0	1
chr04_033854913	chr04	33854913	0.283784	0.176471	0.507692	0.262887	0.136364	0.222222	1
chr04_033854938	chr04	33854938	0.510811	0.455882	0.969231	0.391753	0.136364	0.722222	1
chr04_034392819	chr04	34392819	0.0162162	0	0	0.0154639	0	0.0555556	1
chr04_035499346	chr04	35499346	0.0027027	0	0	0	0	0	0.5
chr04_035944546	chr04	35944546	0.0135135	0	0	0.0154639	0	0	1
chr04_036321735	chr04	36321735	0.00810811	0.0147059	0	0	0	0	1
chr04_036734071	chr04	36734071	0.0135135	0.0147059	0	0.0154639	0	0	0.5
chr05_000142049	chr05	142049	0.0135135	0	0	0.0154639	0	0	1
chr05_000142187	chr05	142187	0.00540541	0	0	0	0	0	1
chr05_000375385	chr05	375385	0.0135135	0	0	0.0154639	0	0	1
chr05_000932858	chr05	932858	0	0	0	0	0	0	0
chr05_000932945	chr05	932945	0.0189189	0	0	0.0154639	0.0454545	0.0555556	1
chr05_001057379	chr05	1057379	0.0108108	0	0	0.0154639	0	0	0.5
chr05_001057395	chr05	1057395	0.0135135	0	0	0.0154639	0	0	1
chr05_001291662	chr05	1291662	0.00540541	0	0	0	0	0	1
chr05_001422004	chr05	1422004	0.0027027	0	0	0	0	0	0.5
chr05_001422111	chr05	1422111	0	0	0	0	0	0	0
chr05_001424374	chr05	1424374	0.0297297	0.0147059	0	0.0154639	0.181818	0.0555556	1
chr05_001625255	chr05	1625255	0.0108108	0.0147059	0	0.00515464	0	0	1
chr05_001786537	chr05	1786537	0.359459	0.279412	0.215385	0.381443	0.363636	0.888889	1
chr05_002021754	chr05	2021754	0.0540541	0	0	0.0154639	0.5	0.222222	1
chr05_002076245	chr05	2076245	0.0189189	0	0	0.0154639	0.0454545	0.0555556	1
chr05_002084719	chr05	2084719	0.624324	0.647059	0.8	0.541237	0.863636	0.444444	1
chr05_002161121	chr05	2161121	0.0243243	0	0	0.0154639	0.136364	0.0555556	1
chr05_002161168	chr05	2161168	0.12973	0	0.184615	0.149485	0.0454545	0.222222	1
chr05_002164301	chr05	2164301	0.00810811	0	0	0.0154639	0	0	0
chr05_002164321	chr05	2164321	0.1	0	0.184615	0.123711	0.0454545	0	0
chr05_002442039	chr05	2442039	0.0459459	0	0	0.0257732	0.272727	0.222222	1
chr05_002534966	chr05	2534966	0.386486	0.323529	0.215385	0.43299	0.681818	0.333333	1
chr05_002535012	chr05	2535012	0.381081	0.308824	0.215385	0.427835	0.681818	0.333333	1
chr05_002535079	chr05	2535079	0.359459	0.308824	0.230769	0.427835	0.318182	0.277778	1
chr05_002535139	chr05	2535139	0.410811	0.294118	0.215385	0.489691	0.681818	0.333333	1
chr05_002544960	chr05	2544960	0.0162162	0	0	0.0154639	0.0454545	0	1
chr05_002567882	chr05	2567882	0.0243243	0.0147059	0	0.0206186	0.0909091	0	1
chr05_002694477	chr05	2694477	0.00540541	0	0	0	0	0	1
chr05_002694535	chr05	2694535	0.0594595	0	0.0153846	0.0979381	0.0454545	0	0.5
chr05_002694553	chr05	2694553	0.0243243	0.0294118	0	0.0154639	0.0909091	0	1
chr05_002699189	chr05	2699189	0.391892	0.588235	0.430769	0.293814	0.454545	0.388889	1
chr05_002860392	chr05	2860392	0.891892	1	1	0.865979	0.909091	0.388889	1
chr05_002860471	chr05	2860471	0.00540541	0	0	0	0	0	1
chr05_002860494	chr05	2860494	0.145946	0.0147059	0.184615	0.103093	0.545455	0.388889	1
chr05_002860515	chr05	2860515	0.143243	0.0147059	0.184615	0.0979381	0.545455	0.388889	1
chr05_002937714	chr05	2937714	0.483784	0.5	0.507692	0.448454	0.772727	0.388889	1
chr05_003200172	chr05	3200172	0.00810811	0	0	0.00515464	0	0	1
chr05_003311254	chr05	3311254	0.0540541	0	0.0153846	0.0257732	0.409091	0.166667	1
chr05_003334150	chr05	3334150	0.00810811	0	0	0	0	0.0555556	1
chr05_003620367	chr05	3620367	0.0108108	0	0	0	0.0454545	0.0555556	1
chr05_003704038	chr05	3704038	0.0027027	0	0	0	0	0	0.5
chr05_004429761	chr05	4429761	0.827027	1	0.984615	0.690722	0.909091	1	1
chr05_004586294	chr05	4586294	0.0486486	0	0	0.0309278	0.181818	0.333333	1
chr05_004586327	chr05	4586327	0.0486486	0	0	0.0309278	0.181818	0.333333	1
chr05_005362905	chr05	5362905	0.191892	0	0.0153846	0.278351	0.318182	0.388889	1
chr05_005362947	chr05	5362947	0.0189189	0	0	0.0154639	0.0454545	0.0555556	1
chr05_005404797	chr05	5404797	0.0162162	0	0	0.0154639	0.0454545	0	1
chr05_005404827	chr05	5404827	0.0162162	0	0	0.0154639	0.0454545	0	1
chr05_005429642	chr05	5429642	0.435135	0.264706	0.461538	0.469072	0.636364	0.277778	1
chr05_005483090	chr05	5483090	0.410811	0.294118	0.2	0.407216	0.909091	1	1
chr05_005483318	chr05	5483318	0.0621622	0	0	0.0154639	0.636364	0.222222	1
chr05_005620832	chr05	5620832	0.0135135	0	0	0.0154639	0	0	1
chr05_006598078	chr05	6598078	0.00540541	0	0	0	0	0	1
chr05_006598158	chr05	6598158	0.0162162	0	0	0.0206186	0	0.0555556	0.5
chr05_006612936	chr05	6612936	0.0027027	0	0	0	0	0	0.5
chr05_006613086	chr05	6613086	0.0162162	0	0	0.0206186	0	0	1
chr05_006840110	chr05	6840110	0.0108108	0	0	0.0154639	0	0	0.5
chr05_007148030	chr05	7148030	0.0351351	0	0	0.0206186	0.318182	0.0555556	0.5
chr05_007192119	chr05	7192119	0.686486	0.529412	0.476923	0.752577	0.909091	1	1
chr05_007195805	chr05	7195805	0.0513514	0	0	0.0876289	0	0	1
chr05_007195848	chr05	7195848	0.0513514	0	0	0.0876289	0	0	1
chr05_007195929	chr05	7195929	0.0702703	0.0147059	0	0.118557	0.0454545	0	0.5
chr05_007198316	chr05	7198316	0.0351351	0	0	0.0257732	0.227273	0.0555556	1
chr05_007198402	chr05	7198402	1	-	-	-	-	-	-
chr05_007564099	chr05	7564099	0.0135135	0	0	0.0206186	0	0	0.5
chr05_007564251	chr05	7564251	0.0162162	0.0147059	0	0.00515464	0.0909091	0	1
chr05_007612787	chr05	7612787	0.0648649	0	0	0.0206186	0.681818	0.166667	1
chr05_007612893	chr05	7612893	0.159459	0.132353	0.0153846	0.123711	0.772727	0.277778	1
chr05_007612910	chr05	7612910	0.705405	0.867647	0.692308	0.608247	0.954545	0.833333	1
chr05_007957700	chr05	7957700	0.148649	0.0294118	0.0153846	0.159794	0.636364	0.277778	1
chr05_008723187	chr05	8723187	0.00540541	0	0	0	0	0	1
chr05_008723212	chr05	8723212	0.0297297	0	0	0.0206186	0.0909091	0.166667	1
chr05_008723242	chr05	8723242	0.0297297	0.0147059	0	0.0154639	0.0909091	0.166667	1
chr05_008723320	chr05	8723320	0.0378378	0.0147059	0	0.0257732	0.136364	0.166667	1
chr05_008723360	chr05	8723360	0.0351351	0	0	0.056701	0	0	1
chr05_008723385	chr05	8723385	0.00540541	0	0	0	0	0	1
chr05_008882053	chr05	8882053	0.0567568	0	0	0.0206186	0.545455	0.166667	1
chr05_008882098	chr05	8882098	0.0891892	0.0147059	0	0.0618557	0.636364	0.222222	1
chr05_009179853	chr05	9179853	0.0108108	0	0	0	0.0454545	0.0555556	1
chr05_009403316	chr05	9403316	0.0027027	0	0	0	0	0	0.5
chr05_009794297	chr05	9794297	0.00540541	0	0	0	0	0	1
chr05_009794327	chr05	9794327	0.464865	0.205882	0.584615	0.57732	0.0909091	0.222222	1
chr05_009794400	chr05	9794400	0.0135135	0.0147059	0	0.0103093	0	0	1
chr05_009794428	chr05	9794428	0.189189	0.5	0.415385	0.0309278	0	0.111111	1
chr05_009816026	chr05	9816026	0.00810811	0	0	0	0	0.0555556	1
chr05_010024484	chr05	10024484	1	-	-	-	-	-	-
chr05_010024641	chr05	10024641	0.0108108	0	0	0	0.0454545	0.0555556	1
chr05_010024682	chr05	10024682	0.0621622	0.0147059	0	0.0773196	0.136364	0.111111	1
chr05_010024702	chr05	10024702	0.0594595	0.0147059	0.0153846	0.0618557	0.0454545	0.277778	1
chr05_010616179	chr05	10616179	0.0378378	0	0	0.0206186	0.227273	0.166667	1
chr05_010631569	chr05	10631569	0.345946	0.441176	0.169231	0.376289	0.272727	0.333333	1
chr05_010631623	chr05	10631623	0.0432432	0.0147059	0	0.0206186	0.272727	0.166667	1
chr05_010631772	chr05	10631772	0.405405	0.514706	0.2	0.489691	0.0454545	0.222222	1
chr05_010947758	chr05	10947758	0.00540541	0	0	0	0	0	1
chr05_010950993	chr05	10950993	0.456757	0.5	0.0153846	0.484536	0.863636	1	1
chr05_010951091	chr05	10951091	0.248649	0.132353	0.2	0.21134	0.727273	0.611111	1
chr05_011027285	chr05	11027285	0.00540541	0	0	0	0	0	1
chr05_011027457	chr05	11027457	0.0189189	0	0	0.0154639	0	0.166667	0.5
chr05_011035453	chr05	11035453	0.0108108	0	0	0	0.136364	0.0555556	0
chr05_011342128	chr05	11342128	0.0486486	0	0	0.0154639	0.409091	0.222222	1
chr05_011759994	chr05	11759994	0.0162162	0	0	0.0206186	0	0	1
chr05_011876981	chr05	11876981	0.245946	0.176471	0.0153846	0.268041	0.727273	0.444444	1
chr05_012182477	chr05	12182477	0.0027027	0	0	0	0	0	0.5
chr05_012200221	chr05	12200221	0.32973	0.205882	0.230769	0.365979	0.409091	0.611111	1
chr05_012706893	chr05	12706893	0.0162162	0.0147059	0	0.00515464	0.0454545	0.0555556	1
chr05_012706921	chr05	12706921	0.102703	0.0147059	0.0153846	0.128866	0.136364	0.333333	1
chr05_012706974	chr05	12706974	0.0162162	0.0147059	0	0	0.136364	0	1
chr05_012707007	chr05	12707007	0.0756757	0	0.0153846	0.113402	0	0.166667	1
chr05_013322599	chr05	13322599	0.616216	0.514706	0.584615	0.628866	0.545455	1	1
chr05_013955040	chr05	13955040	1	-	-	-	-	-	-
chr05_014456106	chr05	14456106	0.372973	0.382353	0.0153846	0.407216	0.590909	0.944444	1
chr05_015381202	chr05	15381202	0.027027	0.0147059	0.0153846	0.0103093	0.0909091	0.111111	1
chr05_016062426	chr05	16062426	0.00540541	0	0	0	0	0	1
chr05_017066492	chr05	17066492	0.0189189	0	0	0.0206186	0	0.0555556	1
chr05_017092581	chr05	17092581	0.0243243	0	0	0.0309278	0	0.0555556	1
chr05_017693069	chr05	17693069	0.378378	0.794118	0.184615	0.242268	0.5	0.722222	1
chr05_018395452	chr05	18395452	0.0459459	0	0	0.0206186	0.363636	0.166667	1
chr05_018740621	chr05	18740621	0.0567568	0	0	0.0360825	0.454545	0.111111	1
chr05_019320437	chr05	19320437	0.0162162	0	0	0.0206186	0	0	1
chr05_020012129	chr05	20012129	0.0216216	0.0147059	0	0.0257732	0	0	1
chr05_020500788	chr05	20500788	0.397297	0.0147059	0.553846	0.484536	0.5	0.222222	1
chr05_020500929	chr05	20500929	0.397297	0.0147059	0.553846	0.484536	0.5	0.222222	1
chr05_021466997	chr05	21466997	0.302703	0.25	0.415385	0.273196	0.409091	0.166667	1
chr05_021649494	chr05	21649494	0.00540541	0	0	0	0	0	1
chr05_021649641	chr05	21649641	0.0162162	0	0	0.0206186	0	0	1
chr05_022614172	chr05	22614172	0.0162162	0	0	0.0206186	0	0	1
chr05_022965046	chr05	22965046	0.57027	0.470588	0.984615	0.463918	0.409091	0.777778	1
chr05_022990985	chr05	22990985	0.0378378	0.0147059	0	0.0257732	0.181818	0.111111	1
chr05_023753596	chr05	23753596	0.027027	0.0147059	0	0.0154639	0.227273	0.0555556	0
chr05_023774043	chr05	23774043	0.0189189	0	0	0.0154639	0.0454545	0.0555556	1
chr05_023833024	chr05	23833024	0.0702703	0	0	0.0979381	0.181818	0.0555556	1
chr05_024093647	chr05	24093647	0.0135135	0.0147059	0	0.0154639	0	0	0.5
chr05_024093668	chr05	24093668	0.2	0.632353	0.0153846	0.108247	0.0909091	0.277778	1
chr05_024093706	chr05	24093706	0.218919	0.661765	0.0153846	0.118557	0.227273	0.277778	1
chr05_024093743	chr05	24093743	0.516216	1	0.461538	0.309278	0.636364	0.944444	1
chr05_024093794	chr05	24093794	0.224324	0.661765	0.0153846	0.108247	0.318182	0.388889	1
chr05_024095355	chr05	24095355	0.2	0.632353	0.0153846	0.108247	0.0909091	0.277778	1
chr05_024152160	chr05	24152160	0.00810811	0.0147059	0	0.00515464	0	0	0.5
chr05_024152211	chr05	24152211	0.0972973	0.0147059	0	0.0773196	0.5	0.388889	1
chr05_024152240	chr05	24152240	0.105405	0.0147059	0	0.0773196	0.636364	0.388889	1
chr05_024154343	chr05	24154343	0.0135135	0	0	0.0154639	0	0	1
chr05_024746401	chr05	24746401	0.0324324	0	0	0.0412371	0.0454545	0.0555556	1
chr05_024776288	chr05	24776288	0.105405	0	0	0.128866	0.181818	0.444444	1
chr05_024776317	chr05	24776317	0.275676	0.558824	0	0.190722	0.409091	0.888889	1
chr05_024790533	chr05	24790533	0.00810811	0	0	0	0	0.0555556	1
chr05_025502129	chr05	25502129	0.0108108	0.0147059	0	0.00515464	0	0	1
chr05_025644178	chr05	25644178	0	0	0	0	0	0	0
chr05_025685218	chr05	25685218	0	0	0	0	0	0	0
chr05_025685290	chr05	25685290	1	-	-	-	-	-	-
chr05_025685367	chr05	25685367	0.248649	0.470588	0.0461538	0.221649	0.318182	0.333333	1
chr05_026015593	chr05	26015593	0.0648649	0.0294118	0	0.0979381	0	0.0555556	1
chr05_026015623	chr05	26015623	0.0594595	0	0	0.0927835	0.0454545	0.0555556	1
chr05_026015688	chr05	26015688	0.0297297	0.0147059	0	0.0412371	0	0	1
chr05_026052101	chr05	26052101	0.0243243	0	0	0.00515464	0.136364	0.166667	1
chr05_026052220	chr05	26052220	0	0	0	0	0	0	0
chr05_026052303	chr05	26052303	0.0027027	0.0147059	0	0	0	0	0
chr05_026126432	chr05	26126432	0.0189189	0.0147059	0.0153846	0.0103093	0.0454545	0.0555556	0.5
chr05_026571850	chr05	26571850	0.0243243	0	0	0.00515464	0.181818	0.111111	1
chr05_026586947	chr05	26586947	0.00810811	0	0	0	0	0.0555556	1
chr05_026926140	chr05	26926140	0.237838	0.25	0.0153846	0.221649	0.772727	0.444444	1
chr05_027466108	chr05	27466108	0.0351351	0.0147059	0.0153846	0.0360825	0.0454545	0.0555556	1
chr05_027466209	chr05	27466209	0.0189189	0	0.0153846	0.0206186	0	0	1
chr05_027473386	chr05	27473386	0.275676	0.0294118	0.446154	0.231959	0.454545	0.833333	1
chr05_027473429	chr05	27473429	0.240541	0.0294118	0.446154	0.221649	0.0454545	0.722222	1
chr05_027473504	chr05	27473504	0.27027	0.0294118	0.446154	0.226804	0.409091	0.833333	1
chr05_027473584	chr05	27473584	0.264865	0.0147059	0.446154	0.221649	0.409091	0.833333	1
chr05_027746062	chr05	27746062	0.232432	0.426471	0.0307692	0.247423	0.0909091	0.222222	1
chr05_027746078	chr05	27746078	0.259459	0.441176	0.0307692	0.28866	0.136364	0.222222	1
chr05_027746163	chr05	27746163	0.232432	0.426471	0.0307692	0.247423	0.0909091	0.222222	1
chr05_027860363	chr05	27860363	0.0324324	0.0147059	0	0.0154639	0.181818	0.111111	1
chr05_027894180	chr05	27894180	0.00540541	0	0	0	0	0	1
chr05_027894216	chr05	27894216	0.916216	0.941176	0.907692	0.93299	0.909091	0.666667	1
chr05_027894236	chr05	27894236	0.397297	0.176471	0.276923	0.536082	0.318182	0.222222	1
chr05_028399352	chr05	28399352	0.00540541	0	0	0	0	0	1
chr05_028399461	chr05	28399461	0.0702703	0.0147059	0	0.056701	0.227273	0.388889	1
chr05_028807067	chr05	28807067	0.0567568	0.0294118	0	0.0824742	0	0.0555556	1
chr05_029327001	chr05	29327001	0.00540541	0	0	0	0	0	1
chr05_029758914	chr05	29758914	0.0864865	0	0	0.0721649	0.454545	0.333333	1
chr05_029759004	chr05	29759004	0.072973	0	0	0.0670103	0.409091	0.166667	1
chr05_029951087	chr05	29951087	0.0135135	0	0	0.0154639	0	0	1
chr05_030200929	chr05	30200929	0.00540541	0	0	0	0	0	1
chr05_030201038	chr05	30201038	0.00540541	0	0	0	0	0	1
chr05_030201104	chr05	30201104	0.00540541	0	0	0	0	0	1
chr05_030205493	chr05	30205493	0.0162162	0	0	0	0.136364	0.0555556	1
chr05_030205620	chr05	30205620	0.00540541	0	0	0	0.0454545	0	0.5
chr05_030351362	chr05	30351362	0.00810811	0	0	0	0	0.0555556	1
chr05_030351513	chr05	30351513	0.0216216	0	0	0.0154639	0.0909091	0.0555556	1
chr05_030410220	chr05	30410220	0.335135	0.161765	0.276923	0.35567	0.409091	0.777778	1
chr05_030439740	chr05	30439740	0.340541	0.470588	0.476923	0.309278	0.181818	0	0
chr05_030496551	chr05	30496551	0.0135135	0	0	0	0.0909091	0.0555556	1
chr05_030496574	chr05	30496574	0.272973	0.0294118	0.0307692	0.453608	0.0909091	0.277778	1
chr05_030496615	chr05	30496615	0.327027	0.0588235	0.0461538	0.458763	0.681818	0.444444	1
chr05_030496641	chr05	30496641	0.994595	-	-	-	-	-	-
chr05_030496749	chr05	30496749	0.00810811	0	0	0	0	0.0555556	1
chr05_030560427	chr05	30560427	0.0378378	0	0.0153846	0.0103093	0.181818	0.277778	1
chr05_030879566	chr05	30879566	0.00810811	0	0	0.0103093	0	0	0.5
chr05_030905635	chr05	30905635	0.0027027	0	0	0	0	0	0.5
chr05_030920699	chr05	30920699	0.00810811	0.0147059	0	0	0	0	1
chr05_030983784	chr05	30983784	0.00810811	0	0	0.00515464	0.0909091	0	0
chr05_030985074	chr05	30985074	0.00540541	0	0	0	0	0	1
chr05_030985124	chr05	30985124	0.0216216	0.0147059	0	0.0206186	0.0454545	0	1
chr05_032125011	chr05	32125011	0.0243243	0	0	0	0.181818	0.166667	1
chr05_032131430	chr05	32131430	0.00810811	0	0	0	0	0.111111	0.5
chr05_032131563	chr05	32131563	0.267568	0.0441176	0.0153846	0.340206	0.818182	0.5	1
chr05_033003747	chr05	33003747	0.0135135	0	0	0	0.0454545	0.111111	1
chr06_000197825	chr06	197825	0.0135135	0.0147059	0	0.0103093	0	0	1
chr06_000197937	chr06	197937	0.0189189	0	0	0.0103093	0.0454545	0.111111	1
chr06_000245224	chr06	245224	0.00540541	0	0	0	0	0	1
chr06_000261901	chr06	261901	0.0108108	0	0	0.0103093	0	0	1
chr06_000261923	chr06	261923	0.427027	0.441176	0.307692	0.402062	0.909091	0.444444	1
chr06_000487462	chr06	487462	0.00810811	0.0147059	0	0	0	0	1
chr06_000487549	chr06	487549	1	-	-	-	-	-	-
chr06_000770717	chr06	770717	0.00810811	0.0147059	0	0	0	0	1
chr06_000796191	chr06	796191	0.00540541	0	0	0	0	0	1
chr06_000926253	chr06	926253	0.00540541	0	0	0	0	0	1
chr06_001251920	chr06	1251920	0.475676	0.558824	0.569231	0.365979	0.681818	0.611111	1
chr06_001448143	chr06	1448143	0.0324324	0.0147059	0	0.0309278	0.0909091	0.0555556	1
chr06_001448212	chr06	1448212	0.0918919	0.0294118	0	0.0670103	0.590909	0.222222	1
chr06_001594538	chr06	1594538	0.0108108	0	0	0.00515464	0.0454545	0	1
chr06_001594728	chr06	1594728	0.991892	-	-	-	-	-	-
chr06_001598047	chr06	1598047	0.0162162	0	0	0.0103093	0.0454545	0.0555556	1
chr06_002058272	chr06	2058272	0	0	0	0	0	0	0
chr06_002123611	chr06	2123611	0.0216216	0	0	0.00515464	0.181818	0.0555556	1
chr06_002304250	chr06	2304250	0.00810811	0	0	0.0103093	0	0	0.5
chr06_002482038	chr06	2482038	0.0135135	0	0	0.0103093	0	0.0555556	1
chr06_002886330	chr06	2886330	0.00540541	0.0147059	0	0.00515464	0	0	0
chr06_003325915	chr06	3325915	0.00540541	0	0	0	0	0	1
chr06_003473667	chr06	3473667	0.140541	0.0147059	0	0.139175	0.545455	0.555556	1
chr06_003473732	chr06	3473732	0	0	0	0	0	0	0
chr06_003580553	chr06	3580553	0.0297297	0	0	0.0103093	0.318182	0.111111	0
chr06_003585798	chr06	3585798	0.0216216	0.0294118	0	0.0103093	0.0454545	0.0555556	1
chr06_003603571	chr06	3603571	0.027027	0.0294118	0	0.00515464	0.136364	0.111111	1
chr06_003603603	chr06	3603603	0.0459459	0.0588235	0	0.00515464	0.272727	0.222222	1
chr06_003614925	chr06	3614925	0.0162162	0	0	0.0103093	0.0909091	0	1
chr06_003615066	chr06	3615066	0.245946	0	0.0307692	0.386598	0.409091	0.166667	1
chr06_003676060	chr06	3676060	0.027027	0	0	0.0103093	0.272727	0	1
chr06_004094679	chr06	4094679	0.0027027	0	0	0	0	0	0.5
chr06_004222640	chr06	4222640	0.32973	0.205882	0.369231	0.376289	0.227273	0.166667	1
chr06_004226496	chr06	4226496	0.0027027	0	0	0	0	0	0.5
chr06_004257555	chr06	4257555	0.156757	0	0.0153846	0.185567	0.454545	0.5	1
chr06_004356702	chr06	4356702	0.00540541	0	0	0.0103093	0	0	0
chr06_004364028	chr06	4364028	0.0162162	0	0	0.0103093	0.0909091	0	1
chr06_004364177	chr06	4364177	0.00540541	0	0	0	0	0	1
chr06_004609418	chr06	4609418	0.0108108	0	0	0.0103093	0	0	1
chr06_004720381	chr06	4720381	0	0	0	0	0	0	0
chr06_004965663	chr06	4965663	0.00810811	0.0147059	0	0	0	0	1
chr06_005064218	chr06	5064218	0.0891892	0.0441176	0.0153846	0.0463918	0.454545	0.444444	1
chr06_005092307	chr06	5092307	0	0	0	0	0	0	0
chr06_005772416	chr06	5772416	0.0918919	0	0	0.0876289	0.5	0.222222	1
chr06_005772449	chr06	5772449	0.656757	0.544118	0.338462	0.742268	0.909091	1	1
chr06_005897749	chr06	5897749	0.0432432	0	0	0.00515464	0.409091	0.222222	1
chr06_005935935	chr06	5935935	0.894595	1	0.984615	0.860825	0.909091	0.5	1
chr06_006037095	chr06	6037095	0.00540541	0	0	0	0	0	1
chr06_006037182	chr06	6037182	1	-	-	-	-	-	-
chr06_006181707	chr06	6181707	0.0189189	0	0	0.00515464	0.0454545	0.166667	1
chr06_006255097	chr06	6255097	0.378378	0.367647	0.184615	0.360825	0.863636	0.611111	1
chr06_006255130	chr06	6255130	0.0648649	0.0147059	0	0.0257732	0.545455	0.222222	1
chr06_006390580	chr06	6390580	0.0351351	0.0147059	0	0.0154639	0.227273	0.111111	1
chr06_006390622	chr06	6390622	0.0189189	0	0	0.00515464	0.136364	0.0555556	1
chr06_006390719	chr06	6390719	0.262162	0.235294	0.353846	0.242268	0.318182	0.111111	1
chr06_006625071	chr06	6625071	0.0594595	0	0	0.0670103	0.136364	0.222222	1
chr06_006750670	chr06	6750670	0.0486486	0	0	0.0103093	0.454545	0.222222	1
chr06_007430546	chr06	7430546	0.0189189	0	0	0.00515464	0.0909091	0.111111	1
chr06_007931867	chr06	7931867	0.0135135	0	0	0.00515464	0	0.111111	1
chr06_008128049	chr06	8128049	0.2	0.0441176	0.323077	0.185567	0.181818	0.5	1
chr06_008128232	chr06	8128232	0.156757	0.0147059	0.230769	0.159794	0.181818	0.277778	1
chr06_008580059	chr06	8580059	0.0540541	0	0	0.0154639	0.409091	0.333333	1
chr06_008800070	chr06	8800070	0.00810811	0	0	0.00515464	0	0	1
chr06_008800103	chr06	8800103	0.0675676	0	0	0.0979381	0.0454545	0.166667	1
chr06_009059061	chr06	9059061	0.0351351	0	0	0.00515464	0.272727	0.222222	1
chr06_009375615	chr06	9375615	0.297297	0.25	0.169231	0.226804	0.818182	1	1
chr06_009402314	chr06	9402314	0.0540541	0.0147059	0	0.00515464	0.5	0.277778	1
chr06_009780406	chr06	9780406	0.00540541	0	0	0	0	0	1
chr06_009906520	chr06	9906520	1	-	-	-	-	-	-
chr06_010144506	chr06	10144506	0.0027027	0	0	0	0	0	0.5
chr06_010632680	chr06	10632680	0.0135135	0	0	0.00515464	0.0454545	0.0555556	1
chr06_011048637	chr06	11048637	0.00810811	0	0	0.00515464	0	0	1
chr06_011305979	chr06	11305979	0.0027027	0	0	0	0	0.0555556	0
chr06_011306037	chr06	11306037	0.00540541	0.0147059	0	0.00515464	0	0	0
chr06_011306120	chr06	11306120	0.2	0.5	0.0153846	0.180412	0	0.222222	0
chr06_011582568	chr06	11582568	0.716216	0.514706	0.969231	0.659794	0.863636	1	1
chr06_011938347	chr06	11938347	0.586486	1	0.492308	0.474227	0.681818	0.388889	1
chr06_012377501	chr06	12377501	0.335135	0.470588	0.446154	0.252577	0.5	0.111111	0
chr06_012377521	chr06	12377521	0.359459	0.485294	0.461538	0.257732	0.545455	0.333333	1
chr06_012452171	chr06	12452171	0.989189	-	-	-	-	-	-
chr06_012452356	chr06	12452356	0.0459459	0.0294118	0.0153846	0.0257732	0.227273	0.111111	1
chr06_012510129	chr06	12510129	0.0216216	0.0147059	0	0.0154639	0.0909091	0	1
chr06_012628617	chr06	12628617	0.0108108	0	0	0.0103093	0	0	1
chr06_012837292	chr06	12837292	0.0027027	0	0	0	0	0	0.5
chr06_013205959	chr06	13205959	0	0	0	0	0	0	0
chr06_013609992	chr06	13609992	0.22973	0.573529	0.0461538	0.164948	0.136364	0.333333	1
chr06_013934005	chr06	13934005	0.0162162	0	0	0.0154639	0	0.0555556	1
chr06_014435074	chr06	14435074	0.0189189	0	0	0.0103093	0.0909091	0.0555556	1
chr06_014999303	chr06	14999303	0.0756757	0.0735294	0.0769231	0.0618557	0.136364	0.0555556	1
chr06_015367890	chr06	15367890	0.0351351	0	0	0.0103093	0.227273	0.222222	1
chr06_015367929	chr06	15367929	0.00810811	0	0	0.00515464	0	0	1
chr06_015368966	chr06	15368966	0.0459459	0.0147059	0	0.0154639	0.318182	0.222222	1
chr06_015584382	chr06	15584382	1	-	-	-	-	-	-
chr06_015976994	chr06	15976994	0.00540541	0	0	0	0	0	1
chr06_016124158	chr06	16124158	0.0162162	0	0	0.0103093	0	0.111111	1
chr06_016124201	chr06	16124201	0.0459459	0.0147059	0	0.0103093	0.409091	0.166667	1
chr06_016487405	chr06	16487405	0.0108108	0	0	0.0103093	0	0	1
chr06_016952367	chr06	16952367	0.472973	0.264706	0.553846	0.582474	0.136364	0.166667	1
chr06_017295083	chr06	17295083	0.0162162	0.0147059	0	0.0103093	0.0454545	0	1
chr06_017533965	chr06	17533965	0.00810811	0	0	0.00515464	0	0	1
chr06_017612111	chr06	17612111	0.0108108	0	0	0.0103093	0	0	1
chr06_018068021	chr06	18068021	0	0	0	0	0	0	0
chr06_018694604	chr06	18694604	0.159459	0.102941	0.0769231	0.118557	0.727273	0.333333	1
chr06_019152772	chr06	19152772	0.00540541	0	0	0	0	0	1
chr06_019412045	chr06	19412045	0.0162162	0	0	0.0103093	0.0454545	0.0555556	1
chr06_019677446	chr06	19677446	0.00540541	0	0	0	0	0	1
chr06_019684920	chr06	19684920	0.0108108	0	0	0.0103093	0	0	1
chr06_020686382	chr06	20686382	0.0378378	0	0	0.0103093	0.363636	0.111111	1
chr06_020864310	chr06	20864310	0.027027	0	0	0.0206186	0.181818	0	1
chr06_021634007	chr06	21634007	0.0378378	0	0	0.0103093	0.363636	0.111111	1
chr06_021634060	chr06	21634060	0.072973	0.0294118	0	0.0360825	0.636364	0.111111	1
chr06_021634119	chr06	21634119	0.116216	0.367647	0.0153846	0.0515464	0.136364	0.111111	1
chr06_021634141	chr06	21634141	0.197297	0.544118	0.0153846	0.139175	0.136364	0.166667	1
chr06_021634203	chr06	21634203	0.235135	0.588235	0.0307692	0.164948	0.363636	0.166667	1
chr06_021865699	chr06	21865699	0.0351351	0	0	0.0103093	0.318182	0.111111	1
chr06_022324217	chr06	22324217	0.0945946	0	0.0153846	0.108247	0.409091	0.111111	1
chr06_022712475	chr06	22712475	0.0567568	0.0735294	0.0153846	0.0412371	0.0909091	0.166667	1
chr06_023154622	chr06	23154622	0.00540541	0	0	0	0	0	1
chr06_023537562	chr06	23537562	0.0162162	0.0147059	0	0	0.0909091	0.0555556	1
chr06_023794270	chr06	23794270	0.0378378	0	0	0.0103093	0.318182	0.166667	1
chr06_024490439	chr06	24490439	0.0189189	0	0	0.0103093	0.0909091	0.0555556	1
chr06_024490501	chr06	24490501	0.0189189	0	0	0.0103093	0.136364	0	1
chr06_024699373	chr06	24699373	0.0162162	0	0	0.0103093	0.0454545	0.0555556	1
chr06_025184617	chr06	25184617	0.0378378	0.0147059	0.0307692	0.0309278	0.0909091	0.0555556	1
chr06_025571656	chr06	25571656	0.0108108	0	0	0.0103093	0	0	1
chr06_026213492	chr06	26213492	0.840541	0.514706	0.969231	0.891753	0.954545	1	1
chr06_026439248	chr06	26439248	0.0108108	0	0	0.0103093	0	0	1
chr06_026641048	chr06	26641048	0.0513514	0	0	0.0463918	0.136364	0.277778	1
chr06_026641090	chr06	26641090	0.0702703	0.0147059	0.0307692	0.0154639	0.409091	0.5	1
chr06_026641127	chr06	26641127	0.027027	0	0	0.0103093	0.0909091	0.222222	1
chr06_026641161	chr06	26641161	0.0675676	0	0	0.0463918	0.363636	0.333333	1
chr06_026746365	chr06	26746365	0.0189189	0	0	0.0103093	0.0454545	0.111111	1
chr06_026746431	chr06	26746431	0.121622	0.132353	0	0.0979381	0.318182	0.444444	1
chr06_026996665	chr06	26996665	0.118919	0.0588235	0.0615385	0.0670103	0.727273	0.277778	1
chr06_026996737	chr06	26996737	0.0567568	0	0	0.0103093	0.545455	0.277778	1
chr06_027084660	chr06	27084660	0.113514	0.0147059	0.0153846	0.113402	0.590909	0.166667	1
chr06_027166748	chr06	27166748	0.0351351	0	0	0	0.363636	0.166667	1
chr06_027605647	chr06	27605647	0.0378378	0	0	0.0257732	0.136364	0.222222	1
chr06_027605768	chr06	27605768	0.218919	0.25	0.215385	0.221649	0.0454545	0.222222	1
chr06_027848344	chr06	27848344	0.0324324	0	0	0.0103093	0.227273	0.166667	1
chr06_028048998	chr06	28048998	0	0	0	0	0	0	0
chr06_028340948	chr06	28340948	0.183784	0	0.0153846	0.319588	0.181818	0.0555556	0
chr06_028744192	chr06	28744192	0.0243243	0	0	0.0360825	0	0	1
chr06_029229489	chr06	29229489	0.543243	0.426471	0.953846	0.453608	0.681818	0.333333	1
chr06_029229509	chr06	29229509	0.543243	0.426471	0.953846	0.453608	0.681818	0.333333	1
chr06_029229544	chr06	29229544	0.556757	0.426471	0.953846	0.453608	0.863636	0.388889	1
chr06_029229602	chr06	29229602	0.556757	0.426471	0.953846	0.453608	0.863636	0.388889	1
chr06_029229632	chr06	29229632	0.556757	0.426471	0.953846	0.453608	0.863636	0.388889	1
chr06_029229696	chr06	29229696	1	-	-	-	-	-	-
chr06_029310123	chr06	29310123	0.721622	1	0.507692	0.64433	0.909091	1	1
chr06_029469594	chr06	29469594	0.072973	0.0147059	0.0153846	0.0979381	0.0909091	0.111111	1
chr06_029856646	chr06	29856646	0.0675676	0.176471	0	0.0412371	0.0909091	0.0555556	1
chr06_030365112	chr06	30365112	0.0594595	0.0147059	0	0.0103093	0.5	0.333333	1
chr06_030365142	chr06	30365142	0.0756757	0.0147059	0	0.0824742	0.227273	0.222222	1
chr06_030365248	chr06	30365248	0.0135135	0	0	0.00515464	0.0454545	0.0555556	1
chr06_030420462	chr06	30420462	0.551351	0.602941	0.246154	0.556701	0.863636	1	1
chr06_030592347	chr06	30592347	0.191892	0.411765	0.0307692	0.0515464	0.5	1	1
chr06_031044135	chr06	31044135	0.0027027	0	0	0.00515464	0	0	0
chr06_031386380	chr06	31386380	0.0324324	0.0147059	0	0.0103093	0.272727	0.111111	0.5
chr06_031704367	chr06	31704367	0.00540541	0	0	0	0	0	1
chr06_031704400	chr06	31704400	0.00540541	0	0	0	0	0	1
chr06_032013974	chr06	32013974	0.00810811	0	0	0.00515464	0	0	1
chr06_032422241	chr06	32422241	0.00540541	0	0	0	0	0	1
chr06_032430270	chr06	32430270	0.0297297	0.0147059	0	0.0103093	0.181818	0.111111	1
chr06_032430383	chr06	32430383	0.0243243	0	0	0.00515464	0.181818	0.111111	1
chr06_032544161	chr06	32544161	0.0378378	0	0	0.00515464	0.409091	0.111111	1
chr06_032976417	chr06	32976417	0.681081	0.985294	1	0.42268	0.818182	1	1
chr06_032976472	chr06	32976472	0.678378	0.985294	1	0.42268	0.772727	1	1
chr06_032976504	chr06	32976504	0.686486	0.985294	1	0.43299	0.818182	1	1
chr06_033423108	chr06	33423108	0.391892	0.529412	0.615385	0.262887	0.0909091	0.666667	1
chr06_033423181	chr06	33423181	0.794595	1	0.984615	0.659794	0.590909	1	1
chr06_033423235	chr06	33423235	0.754054	1	0.984615	0.659794	0.0909091	0.777778	1
chr06_033423268	chr06	33423268	0.786486	1	0.984615	0.659794	0.454545	1	1
chr06_033423295	chr06	33423295	0.759459	1	0.984615	0.659794	0.181818	0.777778	1
chr06_033839632	chr06	33839632	0.00540541	0	0	0	0	0	1
chr06_033839673	chr06	33839673	0.0216216	0.0147059	0	0.0103093	0.136364	0	1
chr06_033839713	chr06	33839713	0.140541	0.117647	0.0461538	0.103093	0.636364	0.277778	1
chr06_033839745	chr06	33839745	0.0432432	0.0147059	0	0.0154639	0.318182	0.166667	1
chr06_033984618	chr06	33984618	0.0567568	0	0	0.0721649	0.136364	0.111111	1
chr06_033984771	chr06	33984771	0.367568	0.205882	0.523077	0.345361	0.590909	0.333333	1
chr06_034304922	chr06	34304922	1	-	-	-	-	-	-
chr06_034413312	chr06	34413312	0.072973	0	0.169231	0.0670103	0	0.0555556	1
chr06_034503772	chr06	34503772	0.072973	0	0	0.108247	0	0.222222	1
chr06_034606099	chr06	34606099	0.00540541	0	0	0	0	0	1
chr06_034643731	chr06	34643731	0.0108108	0.0147059	0	0.00515464	0	0	1
chr06_034763165	chr06	34763165	0.0027027	0	0	0	0	0	0.5
chr06_034763290	chr06	34763290	0.0162162	0	0	0.0257732	0	0	0.5
chr06_034766145	chr06	34766145	0.00540541	0	0	0	0	0	1
chr06_035021533	chr06	35021533	0.935135	0.955882	0.953846	0.907216	1	1	1
chr06_035060429	chr06	35060429	0.00540541	0	0	0	0	0	1
chr06_035200046	chr06	35200046	0.00540541	0	0	0	0	0.0555556	0.5
chr06_035498829	chr06	35498829	0.0351351	0	0	0	0.409091	0.111111	1
chr06_035518356	chr06	35518356	0.0189189	0	0	0	0.136364	0.111111	1
chr06_035528045	chr06	35528045	0.627027	0.867647	0.830769	0.474227	0.818182	0.388889	0.5
chr06_035627087	chr06	35627087	0.0135135	0.0147059	0	0.00515464	0.0909091	0	0.5
chr06_035713371	chr06	35713371	0.0297297	0	0	0	0.318182	0.111111	1
chr06_035714276	chr06	35714276	0.0108108	0.0147059	0	0	0.0454545	0	1
chr06_035982771	chr06	35982771	0.0432432	0	0	0	0.5	0.166667	1
chr06_036138567	chr06	36138567	0.027027	0.0147059	0	0	0.181818	0.166667	1
chr06_036508915	chr06	36508915	0.0162162	0	0	0.00515464	0.0909091	0.0555556	1
chr06_036724266	chr06	36724266	0.00540541	0	0	0	0	0	1
chr06_036727409	chr06	36727409	0.0027027	0	0	0	0	0	0.5
chr06_036727437	chr06	36727437	0.524324	0.308824	0.307692	0.608247	0.818182	0.833333	1
chr06_036779657	chr06	36779657	0.0108108	0	0	0.00515464	0	0.0555556	1
chr06_036779706	chr06	36779706	0.405405	0.602941	0.323077	0.386598	0.136364	0.444444	1
chr06_036952085	chr06	36952085	0.954054	-	-	-	-	-	-
chr06_037116119	chr06	37116119	0	0	0	0	0	0	0
chr06_037346972	chr06	37346972	0.0189189	0.0147059	0	0	0.136364	0.0555556	1
chr06_037347029	chr06	37347029	0.0108108	0	0	0	0.0454545	0.0555556	1
chr06_037610244	chr06	37610244	0.00540541	0	0	0	0	0	1
chr06_037720941	chr06	37720941	0.0189189	0	0	0.00515464	0.136364	0.0555556	1
chr06_037720981	chr06	37720981	0.602703	0.544118	0.492308	0.582474	0.909091	1	1
chr06_037726272	chr06	37726272	1	-	-	-	-	-	-
chr06_037726381	chr06	37726381	1	-	-	-	-	-	-
chr06_037870062	chr06	37870062	0.289189	0.529412	0.0461538	0.304124	0	0.333333	1
chr06_037870083	chr06	37870083	0.00810811	0	0	0.00515464	0	0	1
chr06_037870200	chr06	37870200	0.0027027	0	0	0	0	0	0.5
chr06_038027474	chr06	38027474	0.121622	0.161765	0.2	0.0721649	0.0454545	0.222222	1
chr06_038338641	chr06	38338641	0.00540541	0	0	0	0	0	1
chr06_038714178	chr06	38714178	1	-	-	-	-	-	-
chr06_039380698	chr06	39380698	0.00810811	0.0147059	0	0.00515464	0.0454545	0	0
chr06_039543187	chr06	39543187	0.00540541	0	0	0	0	0	1
chr06_039633259	chr06	39633259	0.0108108	0.0147059	0	0.00515464	0	0	1
chr06_040284475	chr06	40284475	0.0027027	0	0	0	0	0	0.5
chr07_000387248	chr07	387248	0.00810811	0	0	0	0.0454545	0	1
chr07_000387303	chr07	387303	0.251351	0.264706	0.476923	0.103093	0.272727	0.888889	1
chr07_000730009	chr07	730009	0.0135135	0.0147059	0	0.00515464	0	0.0555556	1
chr07_000730085	chr07	730085	0.00810811	0	0	0	0	0.0555556	1
chr07_000800735	chr07	800735	0.00540541	0	0	0	0	0	1
chr07_000800794	chr07	800794	0.00810811	0	0	0	0	0.0555556	1
chr07_000982994	chr07	982994	0.00540541	0	0	0	0	0	1
chr07_001270599	chr07	1270599	0.156757	0	0	0.231959	0.181818	0.388889	1
chr07_001272200	chr07	1272200	0.683784	0.470588	0.723077	0.675258	0.954545	1	1
chr07_001366516	chr07	1366516	0.00810811	0.0147059	0	0.00515464	0	0	0.5
chr07_001366597	chr07	1366597	0.0135135	0.0147059	0	0.00515464	0.0454545	0	1
chr07_001413687	chr07	1413687	0.0027027	0	0	0	0	0	0.5
chr07_001466226	chr07	1466226	0.00540541	0	0	0	0	0	1
chr07_001504514	chr07	1504514	1	-	-	-	-	-	-
chr07_001562431	chr07	1562431	0.0162162	0	0	0	0.136364	0.0555556	1
chr07_001733994	chr07	1733994	0.524324	0.411765	0.938462	0.463918	0.136364	0.555556	1
chr07_002306855	chr07	2306855	0.00810811	0	0	0	0.0454545	0	1
chr07_002436899	chr07	2436899	0.00540541	0	0	0	0	0	1
chr07_002440250	chr07	2440250	0.0297297	0	0	0.0309278	0.0909091	0.0555556	1
chr07_002467080	chr07	2467080	0.0027027	0	0	0	0	0	0.5
chr07_002476957	chr07	2476957	0.00810811	0.0147059	0	0.0103093	0	0	0
chr07_002480346	chr07	2480346	0.0189189	0	0	0	0.181818	0.0555556	1
chr07_002803021	chr07	2803021	0.00810811	0.0147059	0	0	0	0	1
chr07_002897486	chr07	2897486	0.00810811	0	0	0	0.0454545	0	1
chr07_002897512	chr07	2897512	0.121622	0	0	0.180412	0.363636	0	1
chr07_002897585	chr07	2897585	0.00540541	0	0	0	0.0454545	0	0.5
chr07_002897639	chr07	2897639	0.00540541	0	0	0	0.0454545	0	0.5
chr07_002958193	chr07	2958193	0.0972973	0	0	0.056701	0.318182	0.888889	1
chr07_003169496	chr07	3169496	0.0027027	0	0	0	0	0	0.5
chr07_003169613	chr07	3169613	0.00540541	0	0	0	0	0	1
chr07_003200721	chr07	3200721	0.00540541	0	0	0	0	0	1
chr07_003200747	chr07	3200747	0.0837838	0.0147059	0.0153846	0.0670103	0.545455	0.111111	1
chr07_003200778	chr07	3200778	1	-	-	-	-	-	-
chr07_003241655	chr07	3241655	0.0108108	0	0	0.00515464	0.0454545	0	1
chr07_003241755	chr07	3241755	0.0108108	0	0	0	0.0909091	0	1
chr07_003862670	chr07	3862670	1	-	-	-	-	-	-
chr07_003908418	chr07	3908418	0.0189189	0	0	0	0.136364	0.111111	1
chr07_004249442	chr07	4249442	0.127027	0.0588235	0.107692	0.0876289	0.5	0.333333	1
chr07_004249521	chr07	4249521	0.0108108	0.0147059	0	0.00515464	0	0	1
chr07_004279350	chr07	4279350	0.00540541	0	0	0	0	0	1
chr07_004291644	chr07	4291644	0.0135135	0	0	0	0.0909091	0.0555556	1
chr07_004374004	chr07	4374004	0.0162162	0	0	0	0.0454545	0.166667	1
chr07_004374035	chr07	4374035	0.0486486	0.0147059	0	0.0309278	0.181818	0.277778	1
chr07_004374065	chr07	4374065	0.635135	0.691176	0.676923	0.546392	0.863636	0.833333	1
chr07_004573773	chr07	4573773	0.421622	0.0588235	0.0153846	0.706186	0.409091	0.166667	1
chr07_004597753	chr07	4597753	0.00540541	0	0	0	0	0	1
chr07_004607244	chr07	4607244	0	0	0	0	0	0	0
chr07_004686735	chr07	4686735	0.0162162	0.0147059	0	0.00515464	0.0454545	0.0555556	1
chr07_004960589	chr07	4960589	0.908108	1	1	0.958763	0.5	0.277778	0
chr07_005094154	chr07	5094154	0.47027	0.279412	0.523077	0.5	0.590909	0.5	1
chr07_005218969	chr07	5218969	0.00810811	0	0	0	0.0909091	0	0.5
chr07_005445330	chr07	5445330	0.151351	0	0.2	0.185567	0	0.277778	1
chr07_005460491	chr07	5460491	0.00540541	0	0	0	0	0	1
chr07_006087629	chr07	6087629	0.191892	0.0294118	0	0.28866	0.318182	0.222222	1
chr07_006240282	chr07	6240282	0.0135135	0	0	0	0.0909091	0.111111	0.5
chr07_006404170	chr07	6404170	0	0	0	0	0	0	0
chr07_006526479	chr07	6526479	0.00810811	0	0	0	0	0.0555556	1
chr07_006565088	chr07	6565088	0.0108108	0.0147059	0	0.00515464	0	0	1
chr07_006694012	chr07	6694012	0.00540541	0	0	0	0	0	1
chr07_006867386	chr07	6867386	0.0027027	0	0	0	0.0454545	0	0
chr07_007183441	chr07	7183441	0.3	0.397059	0.553846	0.221649	0	0.222222	0.5
chr07_007183640	chr07	7183640	0.381081	0.411765	0.553846	0.278351	0.590909	0.444444	1
chr07_007356859	chr07	7356859	0.0108108	0.0147059	0	0	0	0.0555556	1
chr07_007356881	chr07	7356881	0.102703	0.0294118	0	0.103093	0.454545	0.222222	1
chr07_007384635	chr07	7384635	0.00540541	0	0	0	0	0	1
chr07_007384695	chr07	7384695	0.00810811	0.0147059	0	0	0	0	1
chr07_007384761	chr07	7384761	0.00540541	0	0	0	0	0	1
chr07_007486500	chr07	7486500	0.575676	0.514706	0.846154	0.484536	0.681818	0.666667	1
chr07_007486544	chr07	7486544	0.316216	0.117647	0.553846	0.314433	0.136364	0.388889	1
chr07_007623282	chr07	7623282	0	0	0	0	0	0	0
chr07_007639373	chr07	7639373	0.027027	0	0	0	0.227273	0.166667	1
chr07_007640327	chr07	7640327	0.027027	0.0441176	0.0307692	0.0154639	0	0	1
chr07_008046004	chr07	8046004	0.0540541	0.0147059	0	0.0670103	0.0454545	0.166667	1
chr07_008046113	chr07	8046113	0.0540541	0	0	0.0618557	0.0909091	0.222222	1
chr07_008102516	chr07	8102516	0.224324	0.279412	0.138462	0.21134	0.409091	0.166667	1
chr07_008453725	chr07	8453725	0.0540541	0.0147059	0	0.0257732	0.409091	0.166667	1
chr07_008510890	chr07	8510890	0.218919	0.0441176	0.307692	0.180412	0.590909	0.444444	1
chr07_008578559	chr07	8578559	0.00810811	0	0	0	0.0454545	0	1
chr07_008690080	chr07	8690080	0.00810811	0.0147059	0	0	0.0909091	0	0
chr07_008857674	chr07	8857674	0.00540541	0	0	0	0	0	1
chr07_009028740	chr07	9028740	0.116216	0	0	0.128866	0.454545	0.333333	1
chr07_009028823	chr07	9028823	0.00810811	0	0	0	0	0.0555556	1
chr07_009803175	chr07	9803175	0.564865	0.514706	0.569231	0.515464	0.772727	1	1
chr07_009901825	chr07	9901825	0	0	0	0	0	0	0
chr07_010000593	chr07	10000593	0.0027027	0	0	0	0	0	0.5
chr07_010243734	chr07	10243734	0.0162162	0	0	0.0309278	0	0	0
chr07_010243856	chr07	10243856	0.00810811	0.0147059	0	0	0	0	1
chr07_010251972	chr07	10251972	0.00810811	0	0	0	0.0454545	0	1
chr07_010550854	chr07	10550854	0.0351351	0	0	0	0.409091	0.111111	1
chr07_010745049	chr07	10745049	0.00540541	0	0	0	0	0	1
chr07_010866178	chr07	10866178	0.072973	0	0.184615	0.0257732	0.227273	0.166667	1
chr07_010866214	chr07	10866214	0.110811	0	0.184615	0.0773196	0.363636	0.222222	1
chr07_011344881	chr07	11344881	0.132432	0.0441176	0.0615385	0.170103	0.272727	0.0555556	1
chr07_011395951	chr07	11395951	0.272973	0.279412	0.523077	0.170103	0.409091	0.222222	1
chr07_011395990	chr07	11395990	0.00540541	0.0147059	0	0	0	0	0.5
chr07_011854960	chr07	11854960	0.356757	0.0441176	0.430769	0.412371	0.590909	0.388889	1
chr07_011854994	chr07	11854994	0.348649	0.0294118	0.430769	0.407216	0.545455	0.388889	1
chr07_011855045	chr07	11855045	0.027027	0	0	0.00515464	0.272727	0.0555556	1
chr07_011855110	chr07	11855110	0.375676	0.0441176	0.430769	0.42268	0.818182	0.388889	1
chr07_011855183	chr07	11855183	0.00540541	0	0	0	0	0	1
chr07_012059444	chr07	12059444	0	0	0	0	0	0	0
chr07_013031813	chr07	13031813	0.0324324	0.0147059	0	0.00515464	0.272727	0.111111	1
chr07_013222833	chr07	13222833	0.00810811	0.0147059	0	0	0	0	1
chr07_013444037	chr07	13444037	0.110811	0.0147059	0	0.128866	0.272727	0.388889	1
chr07_013655249	chr07	13655249	0.42973	0.308824	0.184615	0.448454	0.863636	1	1
chr07_014519453	chr07	14519453	0.0297297	0	0	0.00515464	0.272727	0.111111	1
chr07_014519474	chr07	14519474	0.913514	1	0.984615	0.850515	0.909091	1	1
chr07_014519538	chr07	14519538	0.332432	0.220588	0.0769231	0.43299	0.454545	0.388889	1
chr07_014519563	chr07	14519563	0.872973	0.911765	0.753846	0.896907	0.954545	0.777778	1
chr07_014926338	chr07	14926338	0	0	0	0	0	0	0
chr07_015408409	chr07	15408409	0.0108108	0	0	0.00515464	0	0.0555556	1
chr07_015748250	chr07	15748250	0.0027027	0	0	0	0	0	0.5
chr07_016646836	chr07	16646836	0.0162162	0.0147059	0.0153846	0.00515464	0.0909091	0	0.5
chr07_016646920	chr07	16646920	0.0027027	0.0147059	0	0	0	0	0
chr07_016916807	chr07	16916807	0.0324324	0.0147059	0	0.00515464	0.181818	0.222222	1
chr07_017620862	chr07	17620862	0.0027027	0	0	0	0.0454545	0	0
chr07_017777083	chr07	17777083	0.00540541	0	0	0	0	0	1
chr07_017980443	chr07	17980443	0.0108108	0	0	0.0103093	0	0	1
chr07_017980539	chr07	17980539	0.0189189	0	0	0.0154639	0.0454545	0.0555556	1
chr07_017980556	chr07	17980556	1	-	-	-	-	-	-
chr07_017982053	chr07	17982053	0.0162162	0.0147059	0.0153846	0.00515464	0	0.111111	0.5
chr07_018303305	chr07	18303305	0.0324324	0	0	0.0103093	0.181818	0.222222	1
chr07_019187237	chr07	19187237	0.0405405	0	0	0.0103093	0.272727	0.277778	1
chr07_019920238	chr07	19920238	0.0405405	0	0	0.0103093	0.272727	0.277778	1
chr07_020548862	chr07	20548862	0.0405405	0	0	0.0103093	0.272727	0.277778	1
chr07_021311883	chr07	21311883	0.0513514	0.0147059	0	0.0154639	0.363636	0.277778	1
chr07_021484053	chr07	21484053	0.0351351	0	0	0	0.272727	0.277778	1
chr07_022281032	chr07	22281032	0.805405	0.985294	1	0.706186	0.818182	0.444444	1
chr07_023352019	chr07	23352019	0.00540541	0	0	0	0	0	1
chr07_023692323	chr07	23692323	0.00810811	0	0	0.00515464	0	0	1
chr07_024404078	chr07	24404078	0.0135135	0	0	0.0103093	0.0454545	0	1
chr07_024981140	chr07	24981140	0.00540541	0	0	0.0103093	0	0	0
chr07_025125670	chr07	25125670	1	-	-	-	-	-	-
chr07_025125700	chr07	25125700	0.105405	0.0147059	0.0153846	0.118557	0.181818	0.444444	1
chr07_025394553	chr07	25394553	0.0135135	0	0	0.0103093	0.0454545	0	1
chr07_025472208	chr07	25472208	0.0675676	0.0147059	0	0.0670103	0.272727	0.166667	1
chr07_025472248	chr07	25472248	0.0675676	0.0147059	0	0.0670103	0.272727	0.166667	1
chr07_025472310	chr07	25472310	0.072973	0.0147059	0	0.0773196	0.272727	0.166667	1
chr07_025472340	chr07	25472340	0.0756757	0.0147059	0	0.0721649	0.363636	0.166667	1
chr07_025656406	chr07	25656406	0.0027027	0	0	0	0	0	0.5
chr07_025818288	chr07	25818288	0.132432	0.132353	0.123077	0.0979381	0.272727	0.277778	1
chr07_025818354	chr07	25818354	0	0	0	0	0	0	0
chr07_026060119	chr07	26060119	1	-	-	-	-	-	-
chr07_026060140	chr07	26060140	1	-	-	-	-	-	-
chr07_026520094	chr07	26520094	0.0135135	0	0	0	0.0454545	0.111111	1
chr07_026691936	chr07	26691936	0.00810811	0.0147059	0	0	0	0	1
chr07_027322139	chr07	27322139	0.843243	1	1	0.798969	0.681818	0.333333	1
chr07_027336769	chr07	27336769	0.0756757	0.0735294	0.0923077	0.0412371	0.181818	0.166667	1
chr07_027497141	chr07	27497141	0.197297	0.161765	0.0461538	0.21134	0.590909	0.166667	1
chr07_027497184	chr07	27497184	0.0648649	0.0147059	0	0.0773196	0.0909091	0.222222	1
chr07_028146418	chr07	28146418	0.027027	0.0147059	0	0	0.181818	0.166667	1
chr07_028579494	chr07	28579494	0.164865	0.0441176	0.0615385	0.180412	0.545455	0.277778	1
chr07_028579536	chr07	28579536	0.0486486	0	0.169231	0.0154639	0	0.111111	1
chr07_028837466	chr07	28837466	0.0108108	0	0	0	0	0.111111	1
chr07_029732534	chr07	29732534	0	0	0	0	0	0	0
chr07_029815404	chr07	29815404	0.994595	-	-	-	-	-	-
chr07_030208428	chr07	30208428	0.0378378	0.0441176	0.0307692	0.0360825	0	0	1
chr07_030208499	chr07	30208499	0.0108108	0	0	0	0.0454545	0.0555556	1
chr07_030208567	chr07	30208567	0.0216216	0	0	0	0.136364	0.166667	1
chr07_030358760	chr07	30358760	1	-	-	-	-	-	-
chr07_030708996	chr07	30708996	0.356757	0.0294118	0.507692	0.329897	0.727273	0.888889	1
chr07_030709057	chr07	30709057	0.0594595	0.0294118	0.0461538	0.0515464	0.227273	0.0555556	0.5
chr07_030908006	chr07	30908006	0.0135135	0.0147059	0	0.00515464	0	0.0555556	1
chr07_030910541	chr07	30910541	0.00540541	0	0	0	0	0.0555556	0.5
chr07_030940119	chr07	30940119	0.00810811	0	0	0	0	0.0555556	1
chr07_030986470	chr07	30986470	0.0405405	0.0294118	0.0153846	0.0206186	0.181818	0.111111	1
chr07_030998092	chr07	30998092	1	-	-	-	-	-	-
chr07_030998112	chr07	30998112	1	-	-	-	-	-	-
chr07_031000688	chr07	31000688	0.0351351	0.0147059	0.0153846	0.0103093	0.136364	0.222222	1
chr07_031023232	chr07	31023232	0.127027	0.0588235	0.0923077	0.0463918	0.590909	0.666667	1
chr07_031125836	chr07	31125836	0.332432	0.470588	0.2	0.365979	0.0909091	0.111111	1
chr07_031125893	chr07	31125893	0.451351	0.397059	0.553846	0.381443	0.727273	0.611111	1
chr07_031134738	chr07	31134738	0.0378378	0.0147059	0	0.00515464	0.272727	0.222222	1
chr07_031210853	chr07	31210853	0.0621622	0	0.184615	0.0257732	0.0454545	0.166667	1
chr07_031210918	chr07	31210918	0.0783784	0	0.230769	0.0257732	0.0909091	0.277778	1
chr07_031210963	chr07	31210963	0.0135135	0	0	0	0.0454545	0.111111	1
chr07_031872131	chr07	31872131	1	-	-	-	-	-	-
chr07_032412596	chr07	32412596	0.0108108	0	0	0	0.0454545	0.0555556	1
chr07_032412780	chr07	32412780	0.0108108	0	0	0	0.0454545	0.0555556	1
chr07_032504539	chr07	32504539	0.00540541	0	0	0	0	0	1
chr07_032770306	chr07	32770306	1	-	-	-	-	-	-
chr07_032818536	chr07	32818536	0.178378	0.0441176	0.0461538	0.190722	0.727273	0.277778	1
chr07_032818622	chr07	32818622	0.0108108	0	0	0	0.0454545	0.0555556	1
chr07_033021956	chr07	33021956	0.975676	-	-	-	-	-	-
chr07_033089625	chr07	33089625	0.232432	0.205882	0.246154	0.252577	0.0909091	0.166667	1
chr07_033262163	chr07	33262163	0.0189189	0	0.0153846	0.00515464	0.0909091	0.0555556	1
chr07_033386043	chr07	33386043	1	-	-	-	-	-	-
chr07_033386085	chr07	33386085	0.805405	0.75	0.630769	0.860825	0.818182	0.944444	1
chr07_033615582	chr07	33615582	0.00540541	0	0	0	0	0	1
chr07_033615599	chr07	33615599	0.208108	0.25	0.4	0.0876289	0.363636	0.388889	1
chr07_033891275	chr07	33891275	0.47027	0.558824	0.953846	0.278351	0.590909	0.333333	1
chr07_034118789	chr07	34118789	0.0108108	0	0	0	0.0454545	0.0555556	1
chr07_034372246	chr07	34372246	0	0	0	0	0	0	0
chr07_034428935	chr07	34428935	1	-	-	-	-	-	-
chr07_034428980	chr07	34428980	1	-	-	-	-	-	-
chr07_034699659	chr07	34699659	0.0135135	0.0147059	0	0	0.0454545	0.0555556	1
chr07_034699752	chr07	34699752	0	0	0	0	0	0	0
chr07_035291763	chr07	35291763	0.0243243	0.0147059	0	0.0154639	0	0.166667	1
chr07_035510240	chr07	35510240	0	0	0	0	0	0	0
chr07_035558010	chr07	35558010	0.110811	0	0.0153846	0.139175	0.227273	0.333333	1
chr07_035558168	chr07	35558168	0.0108108	0	0	0	0.0454545	0.0555556	1
chr07_035574432	chr07	35574432	0.0216216	0	0	0.0154639	0.0454545	0.111111	1
chr07_035574495	chr07	35574495	0.0216216	0	0	0.0154639	0.0454545	0.111111	1
chr07_036005478	chr07	36005478	0.0243243	0	0	0.0154639	0.0909091	0.111111	1
chr07_036005588	chr07	36005588	0.178378	0.0735294	0.0615385	0.139175	0.772727	0.611111	1
chr07_036005604	chr07	36005604	0.240541	0.102941	0.0923077	0.231959	0.681818	0.777778	1
chr07_036757574	chr07	36757574	0.0189189	0	0	0	0.0909091	0.166667	1
chr07_036802989	chr07	36802989	0.0135135	0	0	0.00515464	0	0.111111	1
chr07_036803076	chr07	36803076	0.0216216	0	0	0.0257732	0	0.0555556	1
chr07_036803147	chr07	36803147	0.0108108	0.0147059	0	0	0.0454545	0	1
chr08_000056185	chr08	56185	0.0405405	0	0	0	0.409091	0.222222	1
chr08_000516011	chr08	516011	0.072973	0	0	0.0206186	0.727273	0.277778	1
chr08_000558012	chr08	558012	0	0	0	0	0	0	0
chr08_000576870	chr08	576870	0.0540541	0	0.0153846	0.0412371	0	0.5	1
chr08_000578125	chr08	578125	0.0540541	0	0	0.0154639	0.772727	0	0
chr08_000599165	chr08	599165	0.00540541	0	0	0	0	0	1
chr08_000943385	chr08	943385	0.0486486	0	0	0.0824742	0	0	1
chr08_000988766	chr08	988766	0.00810811	0	0.0153846	0	0	0	1
chr08_001021444	chr08	1021444	0.0135135	0	0	0.0154639	0	0	1
chr08_001021542	chr08	1021542	0.00540541	0	0	0	0	0	1
chr08_001021571	chr08	1021571	0.0837838	0	0	0.159794	0	0	0
chr08_001052805	chr08	1052805	0.0324324	0	0	0.0154639	0.181818	0.166667	1
chr08_001200130	chr08	1200130	0.0027027	0	0	0	0	0	0.5
chr08_001200286	chr08	1200286	0.0243243	0	0	0.0103093	0	0.333333	0.5
chr08_001393435	chr08	1393435	0.378378	0.0147059	0.507692	0.412371	0.863636	0.277778	1
chr08_001398400	chr08	1398400	0.0486486	0.0147059	0	0.0103093	0.454545	0.166667	1
chr08_001398480	chr08	1398480	0.0513514	0.0147059	0	0.0154639	0.454545	0.166667	1
chr08_001398536	chr08	1398536	0.178378	0.161765	0.0923077	0.113402	0.772727	0.444444	1
chr08_001666779	chr08	1666779	0.0135135	0	0	0.0103093	0.0454545	0.0555556	0.5
chr08_001666831	chr08	1666831	0.0027027	0.0147059	0	0	0	0	0
chr08_001691699	chr08	1691699	0.00810811	0	0	0	0	0.0555556	1
chr08_001691795	chr08	1691795	0.0108108	0	0	0.0103093	0	0	1
chr08_001740087	chr08	1740087	0.324324	0.308824	0.215385	0.283505	0.772727	0.611111	1
chr08_001949134	chr08	1949134	0.0648649	0	0	0.0206186	0.636364	0.222222	1
chr08_002634187	chr08	2634187	0.0108108	0	0	0.0103093	0	0	1
chr08_003123919	chr08	3123919	0.181081	0.235294	0.246154	0.139175	0	0.277778	1
chr08_003129664	chr08	3129664	0.224324	0.191176	0.138462	0.139175	0.818182	0.777778	1
chr08_003139025	chr08	3139025	0.0027027	0	0	0	0	0	0.5
chr08_003277386	chr08	3277386	1	-	-	-	-	-	-
chr08_003357477	chr08	3357477	0.0378378	0	0.0153846	0.056701	0	0	1
chr08_003447755	chr08	3447755	0.027027	0.0147059	0	0.0257732	0.0909091	0	1
chr08_003447773	chr08	3447773	0.118919	0.0147059	0.0461538	0.128866	0.454545	0.166667	1
chr08_003447807	chr08	3447807	0.543243	0.338235	0.676923	0.505155	0.954545	0.611111	1
chr08_003447833	chr08	3447833	0.218919	0.0441176	0.215385	0.195876	0.818182	0.277778	1
chr08_003447920	chr08	3447920	0.027027	0.0147059	0	0.0360825	0	0	1
chr08_003623144	chr08	3623144	0.0027027	0	0	0	0	0	0.5
chr08_003925384	chr08	3925384	1	-	-	-	-	-	-
chr08_004011195	chr08	4011195	0.00540541	0	0	0	0	0	1
chr08_004013007	chr08	4013007	0.0702703	0	0	0.123711	0	0	1
chr08_004252668	chr08	4252668	0.0135135	0	0	0.0154639	0	0	1
chr08_004340641	chr08	4340641	0.0135135	0	0	0	0.0909091	0.0555556	1
chr08_004592522	chr08	4592522	0.413514	0.514706	0.215385	0.438144	0.272727	0.555556	1
chr08_004592566	chr08	4592566	0.581081	0.764706	0.430769	0.536082	0.818182	0.611111	1
chr08_004592612	chr08	4592612	0.394595	0.529412	0.246154	0.371134	0.409091	0.555556	1
chr08_004592696	chr08	4592696	0.416216	0.514706	0.230769	0.386598	0.590909	0.722222	1
chr08_004645864	chr08	4645864	0.027027	0	0	0.0412371	0	0	1
chr08_004645906	chr08	4645906	0.208108	0.220588	0.230769	0.190722	0	0.388889	1
chr08_004940484	chr08	4940484	0.00810811	0.0147059	0	0	0	0	1
chr08_004940577	chr08	4940577	0.0513514	0	0	0.0773196	0.0454545	0.0555556	1
chr08_005076307	chr08	5076307	0.0108108	0.0147059	0	0.00515464	0	0	1
chr08_005076386	chr08	5076386	1	-	-	-	-	-	-
chr08_005076429	chr08	5076429	0.443243	0.191176	0.523077	0.510309	0.545455	0.222222	1
chr08_005737714	chr08	5737714	0.0108108	0	0	0.0103093	0	0	1
chr08_005740029	chr08	5740029	0.0108108	0	0	0.0103093	0	0	1
chr08_005814532	chr08	5814532	0	0	0	0	0	0	0
chr08_005994894	chr08	5994894	0.256757	0.0294118	0.0307692	0.402062	0.363636	0.166667	1
chr08_005994942	chr08	5994942	0.254054	0.0294118	0.0307692	0.402062	0.318182	0.166667	1
chr08_005995066	chr08	5995066	0.0108108	0	0	0.0103093	0	0	1
chr08_006262238	chr08	6262238	0.0108108	0	0	0.0103093	0	0	1
chr08_006800397	chr08	6800397	0.0540541	0.0147059	0	0.0773196	0	0.111111	1
chr08_006800454	chr08	6800454	0.072973	0.0294118	0.0307692	0.0876289	0.0909091	0.111111	1
chr08_006898302	chr08	6898302	0.0108108	0	0	0.0103093	0	0	1
chr08_007135186	chr08	7135186	0.00540541	0	0	0	0	0	1
chr08_007528802	chr08	7528802	0.00540541	0	0	0	0	0	1
chr08_007528936	chr08	7528936	0.1	0	0	0.0515464	0.409091	0.888889	1
chr08_007537534	chr08	7537534	0	0	0	0	0	0	0
chr08_007537634	chr08	7537634	0.0702703	0.102941	0.0923077	0.0670103	0	0	0
chr08_007582092	chr08	7582092	0.0108108	0	0	0.0154639	0	0	0.5
chr08_007590062	chr08	7590062	0.0351351	0	0	0.00515464	0.363636	0.111111	1
chr08_007590132	chr08	7590132	0.0108108	0	0	0.00515464	0	0.0555556	1
chr08_007611166	chr08	7611166	0.859459	1	0.984615	0.809278	0.818182	0.5	1
chr08_008139103	chr08	8139103	0.0513514	0	0	0.0876289	0	0	1
chr08_008398870	chr08	8398870	0.00540541	0	0	0	0	0.0555556	0.5
chr08_008448017	chr08	8448017	0.354054	0.25	0	0.494845	0.545455	0.222222	1
chr08_008932331	chr08	8932331	0.0567568	0.0147059	0	0.0773196	0.0454545	0.111111	1
chr08_008932393	chr08	8932393	0.0027027	0	0	0	0	0	0.5
chr08_008958253	chr08	8958253	0.0567568	0	0	0.0103093	0.590909	0.222222	1
chr08_009509177	chr08	9509177	0.0135135	0	0	0.0103093	0	0.0555556	1
chr08_009867283	chr08	9867283	0.0189189	0.0147059	0	0.0154639	0	0.0555556	1
chr08_010323678	chr08	10323678	0.00810811	0.0147059	0	0	0	0	1
chr08_010336148	chr08	10336148	0.267568	0.426471	0.569231	0.175258	0	0	0
chr08_010683620	chr08	10683620	0.102703	0.102941	0.0923077	0.0412371	0.409091	0.333333	1
chr08_010683670	chr08	10683670	0.145946	0.176471	0.230769	0.0515464	0.409091	0.333333	1
chr08_010893081	chr08	10893081	0.0162162	0	0	0.0103093	0.0909091	0	1
chr08_011020494	chr08	11020494	0.654054	0.470588	0.261538	0.783505	0.909091	1	1
chr08_011020526	chr08	11020526	0.659459	0.470588	0.261538	0.793814	0.909091	1	1
chr08_011249543	chr08	11249543	0.00540541	0	0	0	0	0	1
chr08_011251783	chr08	11251783	0.305405	0.0588235	0.446154	0.371134	0.181818	0.166667	1
chr08_011251821	chr08	11251821	0.275676	0.0294118	0.4	0.360825	0.0454545	0.166667	0.5
chr08_011307408	chr08	11307408	0.167568	0.0147059	0	0.262887	0.181818	0.222222	1
chr08_011595403	chr08	11595403	0	0	0	0	0	0	0
chr08_012081200	chr08	12081200	0.732432	0.441176	0.969231	0.773196	0.863636	0.444444	1
chr08_012186630	chr08	12186630	0.00810811	0	0	0.00515464	0	0	1
chr08_012209583	chr08	12209583	1	-	-	-	-	-	-
chr08_012316323	chr08	12316323	0.713514	0.426471	0.969231	0.742268	0.863636	0.444444	1
chr08_012936708	chr08	12936708	0.0135135	0	0	0.00515464	0	0.111111	1
chr08_012938246	chr08	12938246	0.0405405	0	0	0.00515464	0.318182	0.277778	1
chr08_013582759	chr08	13582759	0.462162	0.455882	0.215385	0.597938	0.0454545	0.333333	1
chr08_013745032	chr08	13745032	0	0	0	0	0	0	0
chr08_014534144	chr08	14534144	0.0405405	0	0	0.00515464	0.409091	0.166667	1
chr08_014844239	chr08	14844239	0.0297297	0	0	0.0103093	0.181818	0.166667	1
chr08_015356623	chr08	15356623	1	-	-	-	-	-	-
chr08_015356646	chr08	15356646	1	-	-	-	-	-	-
chr08_015368201	chr08	15368201	0.183784	0.279412	0.153846	0.128866	0.272727	0.277778	1
chr08_015368248	chr08	15368248	0.92973	0.941176	0.984615	0.927835	0.863636	0.777778	1
chr08_015368308	chr08	15368308	0.0108108	0	0	0.00515464	0	0.0555556	1
chr08_015679890	chr08	15679890	0.0351351	0.0147059	0	0.00515464	0.272727	0.166667	1
chr08_015984026	chr08	15984026	0.0135135	0	0	0.00515464	0.0454545	0.0555556	1
chr08_016052258	chr08	16052258	0.0243243	0	0	0.00515464	0.181818	0.111111	1
chr08_016725909	chr08	16725909	0.00540541	0	0	0	0	0	1
chr08_016726046	chr08	16726046	0.00810811	0	0	0	0	0.0555556	1
chr08_016808964	chr08	16808964	0.00540541	0	0	0	0	0	1
chr08_016809028	chr08	16809028	0.00540541	0.0147059	0	0	0	0	0.5
chr08_016898445	chr08	16898445	0.151351	0.0147059	0	0.252577	0.0454545	0.166667	1
chr08_017564293	chr08	17564293	0.00810811	0	0	0	0	0.0555556	1
chr08_018092099	chr08	18092099	0.072973	0	0	0.056701	0.363636	0.333333	1
chr08_018567482	chr08	18567482	0.0783784	0.0441176	0.0307692	0.0515464	0.409091	0.166667	1
chr08_018698221	chr08	18698221	0.00540541	0	0	0	0	0	1
chr08_019505311	chr08	19505311	0.027027	0	0	0.00515464	0.227273	0.111111	1
chr08_019799604	chr08	19799604	0.00810811	0.0147059	0	0.0103093	0	0	0
chr08_019878397	chr08	19878397	0.00810811	0	0	0.00515464	0	0.0555556	0.5
chr08_020044888	chr08	20044888	0.00540541	0	0	0	0	0	1
chr08_020121409	chr08	20121409	0.0459459	0	0	0.0309278	0.318182	0.111111	1
chr08_020121482	chr08	20121482	0.0135135	0.0147059	0	0.0103093	0	0	1
chr08_021034550	chr08	21034550	0.354054	0.470588	0.138462	0.365979	0.0909091	0.777778	1
chr08_021034602	chr08	21034602	0.0135135	0	0	0.0103093	0.0454545	0	1
chr08_021394203	chr08	21394203	0.00540541	0	0	0	0	0	1
chr08_021529428	chr08	21529428	0.00810811	0	0	0.00515464	0	0	1
chr08_022457019	chr08	22457019	0.00540541	0	0	0	0	0	1
chr08_022822596	chr08	22822596	0.0756757	0	0	0.0670103	0.5	0.111111	1
chr08_023888013	chr08	23888013	0.00540541	0	0	0	0	0	1
chr08_024254060	chr08	24254060	0.0189189	0	0	0.00515464	0.0909091	0.111111	1
chr08_024358076	chr08	24358076	1	-	-	-	-	-	-
chr08_024630092	chr08	24630092	0.0378378	0.0147059	0.0153846	0.0103093	0.272727	0.111111	1
chr08_025318618	chr08	25318618	0.00810811	0	0	0.00515464	0	0	1
chr08_025551412	chr08	25551412	0.0108108	0.0147059	0	0.0103093	0	0	0.5
chr08_025805882	chr08	25805882	1	-	-	-	-	-	-
chr08_025806044	chr08	25806044	0.0297297	0	0	0.0257732	0.0454545	0.166667	1
chr08_025952205	chr08	25952205	0.00810811	0	0	0.00515464	0	0	1
chr08_025968774	chr08	25968774	0	0	0	0	0	0	0
chr08_026271676	chr08	26271676	0	0	0	0	0	0	0
chr08_026650098	chr08	26650098	0.0297297	0	0	0.00515464	0.363636	0	1
chr08_026654202	chr08	26654202	1	-	-	-	-	-	-
chr08_027288352	chr08	27288352	0	0	0	0	0	0	0
chr08_027762839	chr08	27762839	0.0162162	0	0	0.00515464	0.0454545	0.111111	1
chr08_028080069	chr08	28080069	0.0108108	0	0	0.00515464	0	0.0555556	1
chr08_028449938	chr08	28449938	0.789189	0.985294	0.969231	0.659794	0.590909	1	1
chr08_028630222	chr08	28630222	0	0	0	0	0	0	0
chr08_028844954	chr08	28844954	0.0702703	0.0294118	0.0153846	0.0979381	0	0.111111	1
chr08_028879015	chr08	28879015	0.283784	0.308824	0.0153846	0.340206	0.0454545	0.722222	1
chr08_028879044	chr08	28879044	0.267568	0.308824	0.0153846	0.309278	0.0909091	0.722222	1
chr08_028879152	chr08	28879152	0.297297	0.352941	0.0153846	0.350515	0.0454545	0.722222	1
chr08_028879187	chr08	28879187	0.540541	0.602941	0.476923	0.56701	0.136364	0.722222	1
chr08_028883531	chr08	28883531	0	0	0	0	0	0	0
chr08_028934686	chr08	28934686	0.0135135	0	0	0.0154639	0	0	1
chr08_029100257	chr08	29100257	0.221622	0.0294118	0	0.376289	0.0909091	0.166667	1
chr08_029216372	chr08	29216372	0.0405405	0	0	0.0103093	0.318182	0.222222	1
chr08_029651045	chr08	29651045	0.00540541	0	0	0	0	0	1
chr08_029682799	chr08	29682799	0.324324	0.161765	0.261538	0.298969	0.772727	0.777778	1
chr08_029682945	chr08	29682945	0.0162162	0.0147059	0	0.0103093	0	0.0555556	1
chr08_029907732	chr08	29907732	0.00540541	0	0	0	0	0	1
chr08_029907825	chr08	29907825	0.0243243	0	0	0.0309278	0.0454545	0	1
chr08_030147442	chr08	30147442	0.00540541	0	0	0	0	0	1
chr08_030147563	chr08	30147563	0.0108108	0	0	0.0103093	0	0	1
chr08_030147608	chr08	30147608	0.0027027	0	0	0	0	0	0.5
chr08_030727562	chr08	30727562	0.991892	-	-	-	-	-	-
chr08_030727592	chr08	30727592	0.405405	0.441176	0.169231	0.443299	0.636364	0.444444	1
chr08_031195104	chr08	31195104	0.0162162	0.0147059	0	0.0103093	0	0.0555556	1
chr08_031195172	chr08	31195172	0.291892	0.191176	0.307692	0.345361	0.136364	0.166667	1
chr08_031216594	chr08	31216594	0.027027	0.0147059	0	0.0103093	0.136364	0.111111	1
chr08_031693731	chr08	31693731	0.027027	0	0	0.0103093	0.181818	0.111111	1
chr08_031848273	chr08	31848273	0.0135135	0	0	0.0154639	0	0	1
chr08_032276132	chr08	32276132	0.00810811	0	0	0	0	0.0555556	1
chr08_032276208	chr08	32276208	1	-	-	-	-	-	-
chr08_032412254	chr08	32412254	0.0108108	0	0	0.0103093	0	0	1
chr08_032594481	chr08	32594481	0.0135135	0.0147059	0	0.0103093	0	0	1
chr08_032594512	chr08	32594512	0.12973	0.161765	0.2	0.0927835	0	0.166667	1
chr08_032594549	chr08	32594549	0.148649	0.161765	0.215385	0.103093	0.181818	0.166667	1
chr08_032954217	chr08	32954217	0.0108108	0	0	0.0103093	0	0	1
chr08_032954262	chr08	32954262	1	-	-	-	-	-	-
chr08_032954357	chr08	32954357	0.0135135	0	0	0.0103093	0	0.0555556	1
chr08_033186931	chr08	33186931	0.702703	0.985294	1	0.572165	0.363636	0.333333	1
chr08_033198166	chr08	33198166	0.0540541	0	0	0.0463918	0.272727	0.166667	1
chr08_033897032	chr08	33897032	0.00810811	0	0	0	0	0.0555556	1
chr08_034182837	chr08	34182837	0	0	0	0	0	0	0
chr08_034182967	chr08	34182967	0.67027	0.588235	0.646154	0.690722	0.636364	0.833333	1
chr08_034183002	chr08	34183002	0.378378	0.264706	0.430769	0.412371	0.272727	0.277778	1
chr08_034459921	chr08	34459921	0.0972973	0	0	0.149485	0.136364	0.111111	1
chr08_034523456	chr08	34523456	1	-	-	-	-	-	-
chr08_034708076	chr08	34708076	0.00540541	0	0	0	0	0	1
chr08_034708178	chr08	34708178	1	-	-	-	-	-	-
chr08_034814560	chr08	34814560	0.818919	0.941176	0.6	0.814433	0.954545	0.944444	1
chr08_034814590	chr08	34814590	0.997297	-	-	-	-	-	-
chr08_034814641	chr08	34814641	0.232432	0.0294118	0.523077	0.247423	0.0454545	0.0555556	0.5
chr08_035100292	chr08	35100292	0.00540541	0	0	0	0	0	1
chr08_035524254	chr08	35524254	0.278378	0.426471	0.569231	0.185567	0.0454545	0	0
chr08_036058149	chr08	36058149	0.0189189	0	0	0.0103093	0.0909091	0.0555556	1
chr08_036538924	chr08	36538924	0.0135135	0.0147059	0.0153846	0	0	0.0555556	1
chr08_036832306	chr08	36832306	0.0378378	0.0147059	0	0.0154639	0.227273	0.166667	1
chr08_036988583	chr08	36988583	0	0	0	0	0	0	0
chr08_037587232	chr08	37587232	0.0243243	0	0	0.0206186	0.0454545	0.111111	1
chr08_037598877	chr08	37598877	0.0189189	0	0	0.0206186	0.0454545	0.111111	0
chr08_037683000	chr08	37683000	0	0	0	0	0	0	0
chr08_038253128	chr08	38253128	0.0189189	0	0	0.0206186	0	0.0555556	1
chr09_000048678	chr09	48678	0.00810811	0.0147059	0	0	0	0	1
chr09_000183150	chr09	183150	0.0216216	0.0147059	0	0.0103093	0.0909091	0.0555556	1
chr09_000634275	chr09	634275	0.0216216	0	0	0.0257732	0.0454545	0.0555556	0.5
chr09_000634304	chr09	634304	0.12973	0.323529	0.0153846	0.113402	0.0454545	0.0555556	0.5
chr09_000842502	chr09	842502	0.0162162	0.0147059	0	0.0154639	0	0	1
chr09_000847000	chr09	847000	0.00540541	0	0	0	0	0	1
chr09_001154255	chr09	1154255	0	0	0	0	0	0	0
chr09_001255542	chr09	1255542	1	-	-	-	-	-	-
chr09_001255701	chr09	1255701	0.0432432	0	0	0.0721649	0	0	1
chr09_001256093	chr09	1256093	0.918919	1	1	0.85567	0.954545	1	1
chr09_001313542	chr09	1313542	0.0135135	0	0	0.00515464	0.0454545	0.0555556	1
chr09_001314186	chr09	1314186	0.0135135	0	0	0	0.0909091	0.0555556	1
chr09_001362257	chr09	1362257	1	-	-	-	-	-	-
chr09_001362314	chr09	1362314	0.786486	0.720588	0.753846	0.85567	0.863636	0.277778	1
chr09_001387925	chr09	1387925	1	-	-	-	-	-	-
chr09_001429712	chr09	1429712	0.0891892	0	0.338462	0.0154639	0.0454545	0.277778	1
chr09_001429867	chr09	1429867	0.102703	0.0147059	0.353846	0.0206186	0.136364	0.277778	1
chr09_001614530	chr09	1614530	0.00810811	0	0.0153846	0	0	0.0555556	0.5
chr09_001614578	chr09	1614578	0.332432	0.0294118	0.538462	0.417526	0	0.166667	1
chr09_001614631	chr09	1614631	0.0135135	0.0147059	0	0.0103093	0	0	1
chr09_001656724	chr09	1656724	0.0324324	0.0147059	0.0307692	0.0309278	0.0454545	0	1
chr09_001914611	chr09	1914611	0.0567568	0.0147059	0	0.0154639	0.5	0.222222	1
chr09_001914672	chr09	1914672	0.0486486	0.0294118	0	0.0670103	0.0909091	0	0.5
chr09_001923316	chr09	1923316	0.00540541	0	0	0	0	0	1
chr09_001959697	chr09	1959697	0.0108108	0	0	0	0	0.111111	1
chr09_002086981	chr09	2086981	0	0	0	0	0	0	0
chr09_002394263	chr09	2394263	0.0486486	0.102941	0.0307692	0.0309278	0	0.0555556	1
chr09_002466159	chr09	2466159	0.00540541	0	0	0	0	0	1
chr09_002846284	chr09	2846284	0.00810811	0	0	0.00515464	0	0	1
chr09_003105313	chr09	3105313	0.00540541	0	0	0	0	0	1
chr09_003166945	chr09	3166945	0.0621622	0.0147059	0	0.0618557	0.227273	0.166667	1
chr09_003166968	chr09	3166968	0.0594595	0	0	0.0618557	0.227273	0.166667	1
chr09_003166991	chr09	3166991	0.072973	0	0	0.0876289	0.227273	0.166667	1
chr09_003167092	chr09	3167092	0.0378378	0	0	0	0.318182	0.277778	1
chr09_003568833	chr09	3568833	0.00540541	0	0	0	0	0	1
chr09_003753059	chr09	3753059	0.0027027	0	0	0	0	0	0.5
chr09_004226528	chr09	4226528	0.0243243	0.0147059	0	0.00515464	0.181818	0.0555556	1
chr09_004377032	chr09	4377032	0.0756757	0.0147059	0	0.0463918	0.227273	0.611111	1
chr09_004383774	chr09	4383774	0.00810811	0	0	0.00515464	0	0	1
chr09_004538831	chr09	4538831	0.00540541	0	0	0	0	0	1
chr09_004538943	chr09	4538943	0.00540541	0	0	0	0	0	1
chr09_004543045	chr09	4543045	0.00810811	0	0	0	0.0454545	0	1
chr09_004559741	chr09	4559741	0.00540541	0	0	0	0	0	1
chr09_004567530	chr09	4567530	0.0459459	0	0	0.0670103	0.0454545	0.0555556	1
chr09_004708670	chr09	4708670	0.0621622	0.0147059	0	0.0670103	0.272727	0.0555556	1
chr09_004764326	chr09	4764326	0.0243243	0	0	0	0.272727	0.0555556	1
chr09_004796578	chr09	4796578	0.00540541	0	0	0	0	0	1
chr09_004839568	chr09	4839568	0.0108108	0.0147059	0	0.00515464	0	0	1
chr09_005052200	chr09	5052200	0.00540541	0	0	0	0	0	1
chr09_005255972	chr09	5255972	0.00540541	0	0	0	0	0	1
chr09_005256021	chr09	5256021	0.0108108	0	0	0.0103093	0	0	1
chr09_005386027	chr09	5386027	0.00540541	0	0	0	0	0	1
chr09_005699438	chr09	5699438	0.027027	0	0	0	0.272727	0.111111	1
chr09_005725932	chr09	5725932	0.0810811	0	0	0.0773196	0.227273	0.444444	1
chr09_005837549	chr09	5837549	0.0297297	0.0147059	0.0153846	0.0154639	0.136364	0.0555556	1
chr09_005837628	chr09	5837628	0	0	0	0	0	0	0
chr09_005870828	chr09	5870828	0	0	0	0	0	0	0
chr09_005922163	chr09	5922163	1	-	-	-	-	-	-
chr09_005922345	chr09	5922345	0.00540541	0	0	0	0	0	1
chr09_006186296	chr09	6186296	0.00540541	0	0	0	0	0	1
chr09_006223294	chr09	6223294	0.00540541	0	0	0	0	0	1
chr09_006758817	chr09	6758817	0.00810811	0	0	0	0	0.0555556	1
chr09_006888740	chr09	6888740	0.00540541	0	0	0	0	0	1
chr09_007221967	chr09	7221967	0.0108108	0	0	0.00515464	0	0.0555556	1
chr09_007222036	chr09	7222036	0.0567568	0	0	0.0515464	0.272727	0.166667	1
chr09_007546186	chr09	7546186	0.0432432	0	0	0.0412371	0	0.333333	1
chr09_007546211	chr09	7546211	0.0189189	0	0	0.0103093	0.0909091	0.0555556	1
chr09_007546345	chr09	7546345	0.00540541	0	0	0	0	0	1
chr09_007546380	chr09	7546380	0.00810811	0	0	0.0103093	0	0	0.5
chr09_007644472	chr09	7644472	0.00540541	0	0	0	0	0	1
chr09_007870653	chr09	7870653	0	0	0	0	0	0	0
chr09_007900801	chr09	7900801	0.0162162	0	0	0.00515464	0.0909091	0.0555556	1
chr09_007900841	chr09	7900841	0.272973	0.235294	0.384615	0.252577	0.136364	0.333333	1
chr09_008028982	chr09	8028982	0.00540541	0	0	0	0	0.0555556	0.5
chr09_008029033	chr09	8029033	0	0	0	0	0	0	0
chr09_008597655	chr09	8597655	0.0405405	0	0	0.0154639	0.409091	0.0555556	1
chr09_008835521	chr09	8835521	0.937838	0.985294	1	0.891753	0.954545	1	1
chr09_009184263	chr09	9184263	0.197297	0	0.138462	0.257732	0.227273	0.388889	1
chr09_009186124	chr09	9186124	0.00540541	0	0	0	0	0	1
chr09_009219997	chr09	9219997	0.00540541	0	0	0	0	0	1
chr09_009220033	chr09	9220033	0.1	0.0147059	0.138462	0.0721649	0.0909091	0.5	1
chr09_009498647	chr09	9498647	0.0378378	0	0	0	0.363636	0.222222	1
chr09_009517220	chr09	9517220	0.00540541	0.0147059	0	0.00515464	0	0	0
chr09_009569899	chr09	9569899	0.00540541	0	0	0	0	0	1
chr09_009911493	chr09	9911493	0.983784	-	-	-	-	-	-
chr09_009911605	chr09	9911605	0.0189189	0	0	0	0.181818	0.0555556	1
chr09_009912660	chr09	9912660	0.202703	0.132353	0.0461538	0.190722	0.727273	0.388889	1
chr09_009912680	chr09	9912680	0.159459	0.0147059	0	0.185567	0.636364	0.333333	1
chr09_009912700	chr09	9912700	0.167568	0.0294118	0	0.195876	0.636364	0.333333	1
chr09_009912739	chr09	9912739	0.267568	0.0147059	0	0.391753	0.636364	0.333333	1
chr09_010196127	chr09	10196127	0.0297297	0.0147059	0.0153846	0.0154639	0.136364	0.0555556	1
chr09_010235535	chr09	10235535	0.0324324	0	0.0153846	0.0360825	0.0454545	0.0555556	1
chr09_010280763	chr09	10280763	0.121622	0.0147059	0.169231	0.134021	0	0.277778	1
chr09_010314669	chr09	10314669	0.102703	0.235294	0	0.0463918	0.272727	0.277778	1
chr09_010314691	chr09	10314691	0.0783784	0.235294	0	0.0257732	0.136364	0.166667	1
chr09_010314718	chr09	10314718	0.108108	0.264706	0.0307692	0.0309278	0.318182	0.222222	1
chr09_010314855	chr09	10314855	0.108108	0.235294	0	0.0360825	0.318182	0.444444	1
chr09_010314886	chr09	10314886	0.0756757	0.220588	0	0.0206186	0.136364	0.222222	1
chr09_010465441	chr09	10465441	0.148649	0.235294	0.0153846	0.134021	0.272727	0.222222	1
chr09_010810013	chr09	10810013	0.072973	0.0147059	0.0307692	0.0876289	0.181818	0.0555556	1
chr09_011093122	chr09	11093122	0.0216216	0	0	0	0.181818	0.111111	1
chr09_011369054	chr09	11369054	0.291892	0.25	0.415385	0.293814	0	0.277778	1
chr09_011595275	chr09	11595275	0.0162162	0.0147059	0	0.0154639	0	0	1
chr09_011595306	chr09	11595306	0.0108108	0	0	0	0.0909091	0	1
chr09_011600953	chr09	11600953	0.743243	0.779412	0.953846	0.649485	0.772727	0.777778	1
chr09_011600993	chr09	11600993	0.82973	0.911765	1	0.768041	0.818182	0.555556	1
chr09_011604660	chr09	11604660	0.0702703	0.0147059	0.138462	0.0412371	0	0.333333	1
chr09_011604684	chr09	11604684	0.0675676	0	0.138462	0.0412371	0	0.333333	1
chr09_011604738	chr09	11604738	0.0540541	0	0.0769231	0.0360825	0	0.333333	1
chr09_011604820	chr09	11604820	0.0351351	0.0147059	0.0153846	0.00515464	0.318182	0.0555556	1
chr09_011680095	chr09	11680095	0.00540541	0	0	0	0	0	1
chr09_011680255	chr09	11680255	0.00540541	0	0	0	0	0	1
chr09_012085903	chr09	12085903	0.0108108	0.0294118	0	0	0	0	1
chr09_012450834	chr09	12450834	0.00540541	0.0147059	0	0	0	0	0.5
chr09_012450858	chr09	12450858	0.0108108	0.0147059	0	0.00515464	0	0	1
chr09_012838118	chr09	12838118	0.497297	0.426471	1	0.371134	0.363636	0.5	1
chr09_012838140	chr09	12838140	0.57027	0.5	1	0.427835	0.636364	0.666667	1
chr09_012865570	chr09	12865570	0.0027027	0	0	0	0	0	0.5
chr09_013287810	chr09	13287810	0.00540541	0	0	0	0	0	1
chr09_013912834	chr09	13912834	0.0216216	0	0	0	0.136364	0.166667	1
chr09_013989349	chr09	13989349	0.0135135	0	0	0.00515464	0.0454545	0.0555556	1
chr09_014543731	chr09	14543731	0.0405405	0	0	0	0.454545	0.166667	1
chr09_014543754	chr09	14543754	0.072973	0	0	0.056701	0.5	0.166667	1
chr09_014543864	chr09	14543864	0.0675676	0	0	0.0670103	0.363636	0.111111	1
chr09_014685147	chr09	14685147	0.47027	0.426471	0.6	0.391753	0.818182	0.611111	1
chr09_014988141	chr09	14988141	0.545946	0.573529	0.446154	0.505155	0.727273	1	1
chr09_015446061	chr09	15446061	0.0027027	0	0	0	0	0	0.5
chr09_015561838	chr09	15561838	0	0	0	0	0	0	0
chr09_015564184	chr09	15564184	0.00540541	0	0	0	0	0	1
chr09_015567204	chr09	15567204	0.00810811	0	0	0	0.0454545	0	1
chr09_015567355	chr09	15567355	0.335135	0.485294	0.615385	0.180412	0.318182	0.388889	1
chr09_015638403	chr09	15638403	0.178378	0	0	0.273196	0.136364	0.444444	1
chr09_015684094	chr09	15684094	0.0216216	0	0	0.0206186	0.0454545	0.0555556	1
chr09_015740110	chr09	15740110	0.172973	0.264706	0.292308	0.0979381	0	0.333333	1
chr09_015760060	chr09	15760060	0	0	0	0	0	0	0
chr09_016312015	chr09	16312015	0.00540541	0	0	0	0	0	1
chr09_016313500	chr09	16313500	0.00540541	0	0	0	0	0	1
chr09_016568848	chr09	16568848	0.00540541	0	0	0	0	0	1
chr09_016621900	chr09	16621900	0.0513514	0.0147059	0.0153846	0.0773196	0.0909091	0	0.5
chr09_016887803	chr09	16887803	1	-	-	-	-	-	-
chr09_016887872	chr09	16887872	0.843243	0.985294	1	0.809278	0.318182	0.777778	1
chr09_016887982	chr09	16887982	0.0432432	0	0	0.0154639	0.318182	0.222222	1
chr09_017375576	chr09	17375576	0.0135135	0.0294118	0	0.00515464	0	0	1
chr09_017691994	chr09	17691994	0.235135	0.0147059	0.0461538	0.309278	0.5	0.611111	1
chr09_018057630	chr09	18057630	0.0135135	0.0147059	0	0	0.0454545	0.0555556	1
chr09_018123572	chr09	18123572	0.00540541	0	0	0	0	0	1
chr09_018404852	chr09	18404852	0.0324324	0	0	0.0103093	0.227273	0.166667	1
chr09_018404973	chr09	18404973	0.3	0.0588235	0.0153846	0.396907	0.590909	0.777778	1
chr09_018662170	chr09	18662170	0.00810811	0	0	0	0	0.0555556	1
chr09_019053099	chr09	19053099	1	-	-	-	-	-	-
chr09_019460212	chr09	19460212	0.00540541	0	0	0	0	0	1
chr09_019553871	chr09	19553871	0.00540541	0	0	0	0	0	1
chr09_019553968	chr09	19553968	0.00810811	0	0	0	0	0.0555556	1
chr09_019553993	chr09	19553993	0.00810811	0	0	0	0	0.0555556	1
chr09_020163817	chr09	20163817	0.0108108	0.0147059	0	0.00515464	0	0	1
chr09_020464978	chr09	20464978	0.991892	-	-	-	-	-	-
chr09_020465004	chr09	20465004	0.997297	-	-	-	-	-	-
chr09_020465040	chr09	20465040	0.0405405	0.0147059	0.0153846	0	0.272727	0.277778	1
[truncated: 710 more rows]

## Sheet: Table S7
Supplemental Table S7. The first three principal components from the principal component analysis for 368 cranberry samples using read depth information.
Accession ID	Alias	PC1	PC2	PC3	Population	Expected sample-based ploidy level based on pedigree	Species	Note
CNJ16_41_1		5.66702	1.85652	2.27373	F1: CNJ16-41 population	diploid	Vaccinium macrocarpon
CNJ16_41_10		5.59216	2.74403	1.59374	F1: CNJ16-41 population	diploid	Vaccinium macrocarpon
CNJ16_41_11		5.13809	1.35964	1.88712	F1: CNJ16-41 population	diploid	Vaccinium macrocarpon
CNJ16_41_12		5.41876	1.58647	2.62539	F1: CNJ16-41 population	diploid	Vaccinium macrocarpon
CNJ16_41_13		5.09604	1.29501	2.22535	F1: CNJ16-41 population	diploid	Vaccinium macrocarpon
CNJ16_41_14		5.27473	1.77437	1.96238	F1: CNJ16-41 population	diploid	Vaccinium macrocarpon
CNJ16_41_15		5.39082	1.95972	1.98279	F1: CNJ16-41 population	diploid	Vaccinium macrocarpon
CNJ16_41_16		5.38129	2.0211	2.6689	F1: CNJ16-41 population	diploid	Vaccinium macrocarpon
CNJ16_41_17		5.51182	2.18798	2.16056	F1: CNJ16-41 population	diploid	Vaccinium macrocarpon
CNJ16_41_18		5.52226	1.81321	2.62297	F1: CNJ16-41 population	diploid	Vaccinium macrocarpon
CNJ16_41_19		5.35369	1.70892	1.34318	F1: CNJ16-41 population	diploid	Vaccinium macrocarpon
CNJ16_41_2		5.06185	1.66365	2.09095	F1: CNJ16-41 population	diploid	Vaccinium macrocarpon
CNJ16_41_20		5.38521	1.78552	1.34777	F1: CNJ16-41 population	diploid	Vaccinium macrocarpon
CNJ16_41_21		5.32826	1.92514	2.37983	F1: CNJ16-41 population	diploid	Vaccinium macrocarpon
CNJ16_41_22		5.68405	2.40798	1.67092	F1: CNJ16-41 population	diploid	Vaccinium macrocarpon
CNJ16_41_23		5.52472	1.55486	1.58633	F1: CNJ16-41 population	diploid	Vaccinium macrocarpon
CNJ16_41_24		5.39618	2.35972	1.72787	F1: CNJ16-41 population	diploid	Vaccinium macrocarpon
CNJ16_41_25		5.10603	1.56575	2.20463	F1: CNJ16-41 population	diploid	Vaccinium macrocarpon
CNJ16_41_26		5.4941	2.19898	1.83861	F1: CNJ16-41 population	diploid	Vaccinium macrocarpon
CNJ16_41_27		5.66068	2.06003	1.60099	F1: CNJ16-41 population	diploid	Vaccinium macrocarpon
CNJ16_41_28		5.36036	2.54233	1.87399	F1: CNJ16-41 population	diploid	Vaccinium macrocarpon
CNJ16_41_29		5.58186	1.61709	3.02518	F1: CNJ16-41 population	diploid	Vaccinium macrocarpon
CNJ16_41_3		5.45141	2.03769	2.7658	F1: CNJ16-41 population	diploid	Vaccinium macrocarpon
CNJ16_41_30		5.47059	2.09656	1.77476	F1: CNJ16-41 population	diploid	Vaccinium macrocarpon
CNJ16_41_31	CNJ16-41-31	-1.50207	-4.8311	-0.206782	F1: CNJ16-41 population	diploid	Vaccinium macrocarpon
CNJ16_41_32		5.28852	1.24955	2.85268	F1: CNJ16-41 population	diploid	Vaccinium macrocarpon
CNJ16_41_33		5.82746	1.86971	2.65372	F1: CNJ16-41 population	diploid	Vaccinium macrocarpon
CNJ16_41_34		5.34597	1.30548	2.55381	F1: CNJ16-41 population	diploid	Vaccinium macrocarpon
CNJ16_41_35		5.34192	1.67064	2.186	F1: CNJ16-41 population	diploid	Vaccinium macrocarpon
CNJ16_41_4		5.36843	2.35833	2.53784	F1: CNJ16-41 population	diploid	Vaccinium macrocarpon
CNJ16_41_5		5.92261	2.20175	1.1605	F1: CNJ16-41 population	diploid	Vaccinium macrocarpon
CNJ16_41_6		5.76359	2.33771	1.27694	F1: CNJ16-41 population	diploid	Vaccinium macrocarpon
CNJ16_41_7		5.66185	2.05729	0.770527	F1: CNJ16-41 population	diploid	Vaccinium macrocarpon
CNJ16_41_8		5.17113	1.98455	2.58617	F1: CNJ16-41 population	diploid	Vaccinium macrocarpon
CNJ16_41_9		4.88375	1.82251	2.47196	F1: CNJ16-41 population	diploid	Vaccinium macrocarpon
CNJ16_45_1		3.44135	-2.4211	1.25701	F1: CNJ16-45 population	diploid	Vaccinium macrocarpon
CNJ16_45_10		3.03676	-2.09717	-0.0183467	F1: CNJ16-45 population	diploid	Vaccinium macrocarpon
CNJ16_45_11		3.76746	-2.33716	0.308251	F1: CNJ16-45 population	diploid	Vaccinium macrocarpon
CNJ16_45_12		2.93423	-2.87845	0.649259	F1: CNJ16-45 population	diploid	Vaccinium macrocarpon
CNJ16_45_13		3.13926	-2.11473	-0.123083	F1: CNJ16-45 population	diploid	Vaccinium macrocarpon
CNJ16_45_14		2.77117	-2.85391	0.505087	F1: CNJ16-45 population	diploid	Vaccinium macrocarpon
CNJ16_45_17		3.73235	-1.94214	-0.357463	F1: CNJ16-45 population	diploid	Vaccinium macrocarpon
CNJ16_45_18		3.202	-2.04731	0.676358	F1: CNJ16-45 population	diploid	Vaccinium macrocarpon
CNJ16_45_19		2.83052	-2.93642	0.297913	F1: CNJ16-45 population	diploid	Vaccinium macrocarpon
CNJ16_45_2		3.83763	-1.4005	-0.0397235	F1: CNJ16-45 population	diploid	Vaccinium macrocarpon
CNJ16_45_20		3.41085	-1.40404	0.182495	F1: CNJ16-45 population	diploid	Vaccinium macrocarpon
CNJ16_45_21		3.39929	-1.7503	0.680035	F1: CNJ16-45 population	diploid	Vaccinium macrocarpon
CNJ16_45_22		3.41037	-2.367	-0.801426	F1: CNJ16-45 population	diploid	Vaccinium macrocarpon
CNJ16_45_23		3.95323	-2.08475	-0.101666	F1: CNJ16-45 population	diploid	Vaccinium macrocarpon
CNJ16_45_24	CNJ16-45-24	-2.86936	-3.11516	-1.26419	F1: CNJ16-45 population	diploid	Vaccinium macrocarpon
CNJ16_45_25		3.12065	-3.04062	0.290973	F1: CNJ16-45 population	diploid	Vaccinium macrocarpon
CNJ16_45_26	CNJ16-45-26	1.79857	-1.92	0.688379	F1: CNJ16-45 population	diploid	Vaccinium macrocarpon
CNJ16_45_27		4.05207	-1.55808	1.24194	F1: CNJ16-45 population	diploid	Vaccinium macrocarpon
CNJ16_45_4		3.11786	-1.99484	0.176928	F1: CNJ16-45 population	diploid	Vaccinium macrocarpon
CNJ16_45_6		3.36828	-2.68924	0.447933	F1: CNJ16-45 population	diploid	Vaccinium macrocarpon
CNJ16_45_63		2.4439	-3.44351	-0.376039	F1: CNJ16-45 population	diploid	Vaccinium macrocarpon
CNJ16_45_64		3.64786	-1.64039	0.611835	F1: CNJ16-45 population	diploid	Vaccinium macrocarpon
CNJ16_45_65		3.12021	-2.96462	-0.00598918	F1: CNJ16-45 population	diploid	Vaccinium macrocarpon
CNJ16_45_66		2.98136	-3.06995	0.611124	F1: CNJ16-45 population	diploid	Vaccinium macrocarpon
CNJ16_45_67		3.14402	-2.19071	0.774146	F1: CNJ16-45 population	diploid	Vaccinium macrocarpon
CNJ16_45_68		3.56947	-2.46347	0.273944	F1: CNJ16-45 population	diploid	Vaccinium macrocarpon
CNJ16_45_69		3.54678	-2.48371	-0.57742	F1: CNJ16-45 population	diploid	Vaccinium macrocarpon
CNJ16_45_7		3.96374	-2.30305	1.81535	F1: CNJ16-45 population	diploid	Vaccinium macrocarpon
CNJ16_45_70		3.37905	-1.55621	-0.0825862	F1: CNJ16-45 population	diploid	Vaccinium macrocarpon
CNJ16_45_71		2.98976	-2.23513	0.600955	F1: CNJ16-45 population	diploid	Vaccinium macrocarpon
CNJ16_45_72		3.1155	-1.53896	0.109791	F1: CNJ16-45 population	diploid	Vaccinium macrocarpon
CNJ16_45_73		3.27336	-1.62844	0.253672	F1: CNJ16-45 population	diploid	Vaccinium macrocarpon
CNJ16_45_74		3.5638	-1.81392	0.378738	F1: CNJ16-45 population	diploid	Vaccinium macrocarpon
CNJ16_45_75		3.75402	-2.0501	-0.324882	F1: CNJ16-45 population	diploid	Vaccinium macrocarpon
CNJ16_45_76		3.74782	-2.2921	1.73006	F1: CNJ16-45 population	diploid	Vaccinium macrocarpon
CNJ16_45_77		3.46503	-1.79377	0.622469	F1: CNJ16-45 population	diploid	Vaccinium macrocarpon
CNJ16_45_78		3.52521	-2.65734	-0.243057	F1: CNJ16-45 population	diploid	Vaccinium macrocarpon
CNJ16_45_8		3.8488	-2.5573	1.5982	F1: CNJ16-45 population	diploid	Vaccinium macrocarpon
CNJ16_50_1		5.06489	1.82936	0.969958	F1: CNJ16-41 population	diploid	Vaccinium macrocarpon
CNJ16_50_10		5.72104	2.35166	2.28445	F1: CNJ16-41 population	diploid	Vaccinium macrocarpon
CNJ16_50_14		5.07726	1.01369	2.03893	F1: CNJ16-41 population	diploid	Vaccinium macrocarpon
CNJ16_50_15		5.08571	1.65128	2.42484	F1: CNJ16-41 population	diploid	Vaccinium macrocarpon
CNJ16_50_16	CNJ16-50-16	1.54869	-1.42601	-1.85922	F1: CNJ16-41 population	diploid	Vaccinium macrocarpon
CNJ16_50_18	CNJ16-50-18	-0.386427	0.337233	-3.51354	F1: CNJ16-41 population	diploid	Vaccinium macrocarpon
CNJ16_50_19		5.04112	1.62827	1.66531	F1: CNJ16-41 population	diploid	Vaccinium macrocarpon
CNJ16_50_2		5.06849	2.44905	2.55991	F1: CNJ16-41 population	diploid	Vaccinium macrocarpon
CNJ16_50_20		5.19054	2.069	1.86138	F1: CNJ16-41 population	diploid	Vaccinium macrocarpon
CNJ16_50_21		5.40247	1.86859	2.23705	F1: CNJ16-41 population	diploid	Vaccinium macrocarpon
CNJ16_50_22		4.98064	1.02832	2.55264	F1: CNJ16-41 population	diploid	Vaccinium macrocarpon
CNJ16_50_23		5.30185	1.67528	1.68199	F1: CNJ16-41 population	diploid	Vaccinium macrocarpon
CNJ16_50_24		5.82049	1.83007	3.16377	F1: CNJ16-41 population	diploid	Vaccinium macrocarpon
CNJ16_50_25		5.09051	1.33619	2.26279	F1: CNJ16-41 population	diploid	Vaccinium macrocarpon
CNJ16_50_27		5.09128	1.45903	2.00677	F1: CNJ16-41 population	diploid	Vaccinium macrocarpon
CNJ16_50_3		4.87058	1.83452	2.66887	F1: CNJ16-41 population	diploid	Vaccinium macrocarpon
CNJ16_50_4		5.09598	1.35732	2.01531	F1: CNJ16-41 population	diploid	Vaccinium macrocarpon
CNJ16_50_5		5.23297	1.40505	2.54176	F1: CNJ16-41 population	diploid	Vaccinium macrocarpon
CNJ16_50_58		5.26262	2.09641	1.05472	F1: CNJ16-41 population	diploid	Vaccinium macrocarpon
CNJ16_50_59		5.7555	1.86434	2.263	F1: CNJ16-41 population	diploid	Vaccinium macrocarpon
CNJ16_50_6		5.31614	2.1723	2.04902	F1: CNJ16-41 population	diploid	Vaccinium macrocarpon
CNJ16_50_60		5.91122	2.6215	1.04743	F1: CNJ16-41 population	diploid	Vaccinium macrocarpon
CNJ16_50_61		4.7852	0.651816	2.67559	F1: CNJ16-41 population	diploid	Vaccinium macrocarpon
CNJ16_50_62		5.06242	1.13901	2.4778	F1: CNJ16-41 population	diploid	Vaccinium macrocarpon
CNJ16_50_64		5.3427	2.29032	0.854879	F1: CNJ16-41 population	diploid	Vaccinium macrocarpon
CNJ16_50_7		4.94547	1.62447	2.02392	F1: CNJ16-41 population	diploid	Vaccinium macrocarpon
CNJ16_50_8		6.2835	2.54601	1.66899	F1: CNJ16-41 population	diploid	Vaccinium macrocarpon
CNJ16_50_9		5.67513	2.35308	1.97155	F1: CNJ16-41 population	diploid	Vaccinium macrocarpon
CNJ16_52_1		3.65226	-2.11735	0.437491	F1: CNJ16-45 population	diploid	Vaccinium macrocarpon
CNJ16_52_10		3.30364	-2.01101	0.0553857	F1: CNJ16-45 population	diploid	Vaccinium macrocarpon
CNJ16_52_11		3.53875	-1.89555	0.181578	F1: CNJ16-45 population	diploid	Vaccinium macrocarpon
CNJ16_52_12		3.49892	-1.79936	-0.703025	F1: CNJ16-45 population	diploid	Vaccinium macrocarpon
CNJ16_52_14		3.90524	-1.63921	0.0792086	F1: CNJ16-45 population	diploid	Vaccinium macrocarpon
CNJ16_52_15		3.56596	-1.69039	0.385866	F1: CNJ16-45 population	diploid	Vaccinium macrocarpon
CNJ16_52_16		3.37901	-1.95482	-0.230903	F1: CNJ16-45 population	diploid	Vaccinium macrocarpon
CNJ16_52_17		3.00053	-2.82673	0.582594	F1: CNJ16-45 population	diploid	Vaccinium macrocarpon
CNJ16_52_18		3.27427	-2.70292	0.61042	F1: CNJ16-45 population	diploid	Vaccinium macrocarpon
CNJ16_52_19		3.42705	-2.31957	1.6576	F1: CNJ16-45 population	diploid	Vaccinium macrocarpon
CNJ16_52_2		4.0764	-2.02738	0.301344	F1: CNJ16-45 population	diploid	Vaccinium macrocarpon
CNJ16_52_20		3.54992	-2.38726	0.539845	F1: CNJ16-45 population	diploid	Vaccinium macrocarpon
CNJ16_52_27		3.76744	-1.87681	1.08932	F1: CNJ16-45 population	diploid	Vaccinium macrocarpon
CNJ16_52_3		3.84701	-1.73923	0.173475	F1: CNJ16-45 population	diploid	Vaccinium macrocarpon
CNJ16_52_37		3.39074	-2.00319	-0.096827	F1: CNJ16-45 population	diploid	Vaccinium macrocarpon
CNJ16_52_4		3.36793	-2.51372	0.696022	F1: CNJ16-45 population	diploid	Vaccinium macrocarpon
CNJ16_52_5		3.67434	-1.89693	1.24893	F1: CNJ16-45 population	diploid	Vaccinium macrocarpon
CNJ16_52_53		3.79169	-1.65147	0.126138	F1: CNJ16-45 population	diploid	Vaccinium macrocarpon
CNJ16_52_54		3.5936	-2.86222	0.641575	F1: CNJ16-45 population	diploid	Vaccinium macrocarpon
CNJ16_52_55		3.24791	-2.33252	1.10054	F1: CNJ16-45 population	diploid	Vaccinium macrocarpon
CNJ16_52_58		3.397	-2.35881	0.211817	F1: CNJ16-45 population	diploid	Vaccinium macrocarpon
CNJ16_52_59		3.71474	-1.41112	0.638005	F1: CNJ16-45 population	diploid	Vaccinium macrocarpon
CNJ16_52_6		3.884	-1.63625	0.42724	F1: CNJ16-45 population	diploid	Vaccinium macrocarpon
CNJ16_52_60		3.36684	-2.77391	1.30806	F1: CNJ16-45 population	diploid	Vaccinium macrocarpon
CNJ16_52_61		3.30769	-1.95552	0.244776	F1: CNJ16-45 population	diploid	Vaccinium macrocarpon
CNJ16_52_64		2.70916	-2.89829	0.457556	F1: CNJ16-45 population	diploid	Vaccinium macrocarpon
CNJ16_52_7		3.8879	-1.81407	0.102826	F1: CNJ16-45 population	diploid	Vaccinium macrocarpon
CNJ16_52_8		3.62822	-1.80549	0.435701	F1: CNJ16-45 population	diploid	Vaccinium macrocarpon
CNJ97_105_4	CNJ97-105-4; Mullica Queen	-0.191951	-6.5209	-0.761011	F1: parent of CNJ16-45 population	diploid	Vaccinium macrocarpon
CNJ99_9_96	CNJ99-9-96	3.17707	0.840788	2.40601	F1: parent of CNJ16-41 population	diploid	Vaccinium macrocarpon
NJS98_18	NJS98-18	6.62028	2.67211	1.39303	F1: parent of CNJ16-45 and CNJ16-41 population	diploid	Vaccinium macrocarpon
CNJ04_1_3		2.14433	-1.52948	-2.03993	diverse population	diploid	Vaccinium macrocarpon
CNJ04_13_39		-2.51204	-5.03232	-1.27443	diverse population	diploid	Vaccinium macrocarpon
CNJ04_2_27		-1.21466	-5.22484	-2.26143	diverse population	diploid	Vaccinium macrocarpon
CNJ04_20_13		1.36651	-2.39855	0.756567	diverse population	diploid	Vaccinium macrocarpon
CNJ04_20_8		1.35267	-2.48566	0.768352	diverse population	diploid	Vaccinium macrocarpon
CNJ04_30_34		-1.89445	-0.98131	0.32874	diverse population	diploid	Vaccinium macrocarpon
CNJ04_35_11		1.30112	-1.2378	-0.828121	diverse population	diploid	Vaccinium macrocarpon
CNJ04_35_9		0.714045	-2.1629	-1.04223	diverse population	diploid	Vaccinium macrocarpon
CNJ04_36_11		0.113315	0.558212	-2.45034	diverse population	diploid	Vaccinium macrocarpon
CNJ04_4_14		-1.37218	-5.73307	-0.327588	diverse population	diploid	Vaccinium macrocarpon
CNJ04_52_46		-1.91138	-4.40881	-1.63099	diverse population	diploid	Vaccinium macrocarpon
CNJ04_52_54		-1.6636	-4.10565	-0.877683	diverse population	diploid	Vaccinium macrocarpon
CNJ04_56_26		-3.42935	-3.20691	-3.15532	diverse population	diploid	Vaccinium macrocarpon
CNJ04_59_47		-3.35621	-3.56053	-2.57707	diverse population	diploid	Vaccinium macrocarpon
CNJ05_64_14		-1.19584	0.555993	-3.46568	diverse population	diploid	Vaccinium macrocarpon
CNJ05_64_9		-0.65373	0.472341	-2.69021	diverse population	diploid	Vaccinium macrocarpon
CNJ05_65_9		-4.26619	-2.19551	-3.49172	diverse population	diploid	Vaccinium macrocarpon
CNJ05_73_1		-0.928871	0.280144	-3.4297	diverse population	diploid	Vaccinium macrocarpon
CNJ05_73_11		-0.707945	0.391819	-3.38624	diverse population	diploid	Vaccinium macrocarpon
CNJ05_73_39		-1.21537	0.15188	-4.04247	diverse population	diploid	Vaccinium macrocarpon
CNJ05_74_28		-1.08104	-1.28439	-3.42165	diverse population	diploid	Vaccinium macrocarpon
CNJ05_80_2		-4.17978	-1.54886	-3.68033	diverse population	diploid	Vaccinium macrocarpon
CNJ05_80_47		-2.31599	-0.605835	2.58005	diverse population	diploid	Vaccinium macrocarpon
CNJ05_83_25		-3.05617	-0.658539	0.109278	diverse population	diploid	Vaccinium macrocarpon
CNJ05_85_25		-4.17131	-3.91178	-4.80275	diverse population	diploid	Vaccinium macrocarpon
CNJ06_20_17		-4.04298	-2.15286	-3.09475	diverse population	diploid	Vaccinium macrocarpon
CNJ06_21_43		-4.33385	-3.4174	-2.38632	diverse population	diploid	Vaccinium macrocarpon
CNJ06_22_10		-4.2069	-1.90634	-3.55438	diverse population	diploid	Vaccinium macrocarpon
CNJ06_22_4		-4.49477	-1.99726	-3.34858	diverse population	diploid	Vaccinium macrocarpon
CNJ06_23_11		-3.90653	-2.33515	-2.37963	diverse population	diploid	Vaccinium macrocarpon
CNJ06_23_34		-2.80481	-2.00512	0.657125	diverse population	diploid	Vaccinium macrocarpon
CNJ06_27_11		-3.32173	-2.86218	-2.70858	diverse population	diploid	Vaccinium macrocarpon
CNJ06_3_1		-1.389	-4.55753	-0.520514	diverse population	diploid	Vaccinium macrocarpon
CNJ06_30_13		-4.11445	-2.86674	-3.00143	diverse population	diploid	Vaccinium macrocarpon
CNJ06_30_2		-4.15254	-2.435	-3.03415	diverse population	diploid	Vaccinium macrocarpon
CNJ06_31_10		-3.96505	-2.54048	-3.04959	diverse population	diploid	Vaccinium macrocarpon
CNJ06_31_24		-4.02911	-2.14376	-2.77942	diverse population	diploid	Vaccinium macrocarpon
CNJ08_100_42		-2.4646	-4.41554	-1.28467	diverse population	diploid	Vaccinium macrocarpon
CNJ08_103_20		-2.83834	-3.0772	-1.45522	diverse population	diploid	Vaccinium macrocarpon
CNJ08_137_118		-2.53418	-2.72544	-1.62065	diverse population	diploid	Vaccinium macrocarpon
CNJ08_137_36		-2.08142	-1.65857	-0.702912	diverse population	diploid	Vaccinium macrocarpon
CNJ08_137_58		-2.65262	-1.83628	-1.27633	diverse population	diploid	Vaccinium macrocarpon
CNJ08_30_20		-2.99072	-5.93299	-0.818168	diverse population	diploid	Vaccinium macrocarpon
CNJ08_98_3		-2.81129	-3.4131	-1.81195	diverse population	diploid	Vaccinium macrocarpon
CNJ12_12_56		-4.13763	-2.34177	-2.44432	diverse population	diploid	Vaccinium macrocarpon
CNJ12_15_6		-1.65438	-0.757303	-2.1932	diverse population	diploid	Vaccinium macrocarpon
CNJ12_2_27		-2.47111	-1.75342	-4.59338	diverse population	diploid	Vaccinium macrocarpon
CNJ12_30_24		-2.38595	-4.42062	-2.30405	diverse population	diploid	Vaccinium macrocarpon
CNJ12_30_39		-2.4894	-3.90109	-2.08547	diverse population	diploid	Vaccinium macrocarpon
CNJ12_32_21		-1.60278	-4.61565	-2.02025	diverse population	diploid	Vaccinium macrocarpon
CNJ12_37_35		-1.10984	0.141422	-3.87414	diverse population	diploid	Vaccinium macrocarpon
CNJ12_37_62		-0.918174	0.204953	-3.31369	diverse population	diploid	Vaccinium macrocarpon
CNJ12_40_7		0.228717	1.99949	-0.769766	diverse population	diploid	Vaccinium macrocarpon
CNJ14_31_142		-4.06341	-2.56113	-3.62675	diverse population	diploid	Vaccinium macrocarpon
CNJ93_13_7		-3.00844	-4.06788	6.29232	diverse population	diploid	Vaccinium macrocarpon
CNJ93_14_18		-1.33467	0.225946	1.57845	diverse population	diploid	Vaccinium macrocarpon
CNJ93_15_82		-1.39568	-1.54487	-0.505842	diverse population	diploid	Vaccinium macrocarpon
CNJ93_8_9		0.0357675	1.4501	-0.738735	diverse population	diploid	Vaccinium macrocarpon
CNJ95_20_20		-1.47464	-2.42446	-0.869591	diverse population	diploid	Vaccinium macrocarpon
CNJ96_44_83		2.39181	2.4623	0.308522	diverse population	diploid	Vaccinium macrocarpon
CNJ97_86_45		-3.12129	-2.57738	-1.58011	diverse population	diploid	Vaccinium macrocarpon
CNJ97_86_46		-3.13805	-3.13569	-2.46708	diverse population	diploid	Vaccinium macrocarpon
CNJ98_164_37		-3.70772	-2.99593	-3.54053	diverse population	diploid	Vaccinium macrocarpon
CNJ99_21_10		-1.1996	-1.68495	3.67498	diverse population	diploid	Vaccinium macrocarpon
CNJ99_21_79		0.330379	0.269571	3.21177	diverse population	diploid	Vaccinium macrocarpon
CNJ99_51_15		0.438274	-0.669661	0.922131	diverse population	diploid	Vaccinium macrocarpon
CNJ99_51_44		1.27179	0.148566	0.317995	diverse population	diploid	Vaccinium macrocarpon
CNJ99_52_15		2.35371	1.51854	1.29517	diverse population	diploid	Vaccinium macrocarpon
CNJ99_52_69		1.72027	-0.511404	-0.296024	diverse population	diploid	Vaccinium macrocarpon
CNJ99_9_25		1.34702	-0.327508	0.334418	diverse population	diploid	Vaccinium macrocarpon
Macro_01	#35	0.0421319	-1.53831	3.61603	diverse population	diploid	Vaccinium macrocarpon
Macro_02	BE4	-4.58015	-2.58081	3.21032	diverse population	diploid	Vaccinium macrocarpon
Macro_03	Ben Lear	3.72958	5.29675	-2.08828	diverse population	diploid	Vaccinium macrocarpon
Macro_04	BG	-0.565389	-1.01737	-2.86407	diverse population	diploid	Vaccinium macrocarpon
Macro_05	Budd's Blues	-4.89259	-1.71723	-4.0284	diverse population	diploid	Vaccinium macrocarpon
Macro_06	Crimson Queen	2.57058	1.31697	-2.65135	diverse population	diploid	Vaccinium macrocarpon
Macro_07	Franklin	-5.19731	-3.80511	7.25823	diverse population	diploid	Vaccinium macrocarpon
Macro_08	GH1; Grygleski1	-1.89434	-1.52818	-4.11172	diverse population	diploid	Vaccinium macrocarpon
Macro_09	Howes	-4.31451	-4.60191	4.50954	diverse population	diploid	Vaccinium macrocarpon
Macro_10	HyRed	1.33542	0.33179	-2.42197	diverse population	diploid	Vaccinium macrocarpon	Slef of BenLear
Macro_11	Mullica Queen	-0.200557	-6.69822	-0.700231	diverse population	diploid	Vaccinium macrocarpon
Macro_12	Murphy's Green	-4.92167	-0.0386969	-2.17217	diverse population	diploid	Vaccinium macrocarpon	Parent of Macro_21,22, 23, 24
Macro_13	Pilgrim	1.34112	0.96582	0.773545	diverse population	diploid	Vaccinium macrocarpon
Macro_14	Potter's Favorite	-3.00342	-5.74871	-5.35042	diverse population	diploid	Vaccinium macrocarpon
Macro_15	Ruby Sta	-0.816223	-0.457647	-1.04785	diverse population	diploid	Vaccinium macrocarpon
Macro_16	Stevens	-1.46804	-3.24206	-3.14361	diverse population	diploid	Vaccinium macrocarpon
Macro_17	Sundance	3.65903	5.22876	-2.06265	diverse population	diploid	Vaccinium macrocarpon	Slef of BenLear
Macro_18	Sweetie	-0.275185	-0.772288	-2.72598	diverse population	diploid	Vaccinium macrocarpon	Slef of BenLear
Macro_19	WSU108	-2.55736	-1.04038	-0.696125	diverse population	diploid	Vaccinium macrocarpon
Macro_20	Yellow Bell	-3.57617	-0.792449	-0.964115	diverse population	diploid	Vaccinium macrocarpon
Macro_21		-3.00496	1.5123	-2.42565	diverse population	diploid	Vaccinium macrocarpon
Macro_22		-2.12386	1.377	-2.11375	diverse population	diploid	Vaccinium macrocarpon
Macro_23		-2.79329	1.54947	-2.14622	diverse population	diploid	Vaccinium macrocarpon
Macro_24		-0.626871	2.78885	-1.99819	diverse population	diploid	Vaccinium macrocarpon
NJ91_7_10		-3.88581	-0.177389	-0.490958	diverse population	diploid	Vaccinium macrocarpon
NJ91_7_12		-4.45662	-1.62673	-2.01337	diverse population	diploid	Vaccinium macrocarpon
NJ91_7_13		-4.47767	-1.56714	-2.02945	diverse population	diploid	Vaccinium macrocarpon
NJ91_8_10		-4.65851	-1.65052	3.02604	diverse population	diploid	Vaccinium macrocarpon
NJ93_117_12		-3.88275	0.101799	-1.78698	diverse population	diploid	Vaccinium macrocarpon
NJ93_57		-3.30982	-1.24793	-1.13512	diverse population	diploid	Vaccinium macrocarpon
NJ98_2_52		-3.43477	0.103742	-1.75515	diverse population	diploid	Vaccinium macrocarpon
NJS98_11		3.08643	3.19526	-0.519256	diverse population	diploid	Vaccinium macrocarpon
NJS98_13		3.19875	2.70111	0.0198611	diverse population	diploid	Vaccinium macrocarpon
NJS98_21		0.61923	1.50814	-2.32753	diverse population	diploid	Vaccinium macrocarpon
NJS98_23	Crimson Queen	2.53249	1.38413	-2.70287	diverse population	diploid	Vaccinium macrocarpon
NJS98_35		-0.497946	0.64287	3.22827	diverse population	diploid	Vaccinium macrocarpon
NJS98_71		1.83002	3.34925	-1.08556	diverse population	diploid	Vaccinium macrocarpon
Oxy2x_01	Micro_01	-8.1199	-1.62354	11.5319		diploid	Vaccinium microcarpum	self of Micro_11
Oxy2x_02	Micro_02	-7.8624	-2.15673	11.1489		diploid	Vaccinium microcarpum	self of Micro_11
Oxy2x_03	Micro_03	-8.40405	-2.8541	11.3717		diploid	Vaccinium microcarpum	self of Micro_11
Oxy2x_04	Micro_04	-8.40359	-2.16636	10.3824		diploid	Vaccinium microcarpum	self of Micro_11
Oxy2x_05	Micro_05	-7.91978	-1.57228	10.9892		diploid	Vaccinium microcarpum	self of Micro_11
Oxy2x_06	Micro_06	-8.34798	-1.87969	11.5361		diploid	Vaccinium microcarpum	self of Micro_11
Oxy2x_07	Micro_07	-8.30925	-1.30378	11.3563		diploid	Vaccinium microcarpum	self of Micro_11
Oxy2x_08	Micro_08	-8.50941	-2.62766	11.7341		diploid	Vaccinium microcarpum	self of Micro_11
Oxy2x_09	Micro_09	-8.83969	-1.66007	11.2276		diploid	Vaccinium microcarpum	self of Micro_11
Oxy2x_10	Micro_10	-8.41927	-2.11156	11.1285		diploid	Vaccinium microcarpum	self of Micro_11
Oxy2x_11	Micro_11	-8.49516	-1.52274	11.3802		diploid	Vaccinium microcarpum	original plant
PI_554972		-3.68771	-0.791585	-1.81053	diverse population	diploid	Vaccinium macrocarpon
PI_554989		-0.385845	4.43258	-1.82638	diverse population	diploid	Vaccinium macrocarpon
PI_554996		-2.38498	-1.19344	-0.470531	diverse population	diploid	Vaccinium macrocarpon
PI_555004		-4.26015	-4.56578	4.42793	diverse population	diploid	Vaccinium macrocarpon
PI_555017		-3.67774	-0.711545	-1.68369	diverse population	diploid	Vaccinium macrocarpon
PI_555023		-3.19764	-0.444077	-0.186983	diverse population	diploid	Vaccinium macrocarpon
PI_555024		-2.98047	-1.69611	0.0315118	diverse population	diploid	Vaccinium macrocarpon
PI_618014		-2.70668	1.04535	-1.38529	diverse population	diploid	Vaccinium macrocarpon
US88_101		0.667358	0.880782	-2.48894	diverse population	diploid	Vaccinium macrocarpon
US88_103		0.0591898	-0.793849	2.42509	diverse population	diploid	Vaccinium macrocarpon
US88_109		-0.28987	2.39739	-1.76059	diverse population	diploid	Vaccinium macrocarpon
US88_111		3.56128	5.27848	-1.95919	diverse population	diploid	Vaccinium macrocarpon
US88_113		-2.96739	-5.74821	-5.29595	diverse population	diploid	Vaccinium macrocarpon
US88_114		-3.85915	-1.30119	-1.97339	diverse population	diploid	Vaccinium macrocarpon
US88_116		-3.0744	-5.67641	-5.35793	diverse population	diploid	Vaccinium macrocarpon
US88_13	Franklin	-5.2366	-3.77361	7.15851	diverse population	diploid	Vaccinium macrocarpon
US88_18	Early Black	-4.58116	-1.41633	2.32932	diverse population	diploid	Vaccinium macrocarpon
US88_19		-2.09673	0.739911	1.73209	diverse population	diploid	Vaccinium macrocarpon
US88_21		0.0278439	1.42393	-0.758729	diverse population	diploid	Vaccinium macrocarpon
US88_24		3.46438	5.38507	-2.06056	diverse population	diploid	Vaccinium macrocarpon
US88_28		-2.14118	0.771253	1.65241	diverse population	diploid	Vaccinium macrocarpon
US88_30	Budd's Blues	-4.88159	-1.65615	-4.01134	diverse population	diploid	Vaccinium macrocarpon
US88_32	Stevens	-1.51392	-3.19823	-3.15194	diverse population	diploid	Vaccinium macrocarpon
US88_33		1.04577	3.1813	-0.963075	diverse population	diploid	Vaccinium macrocarpon
US88_34		-1.67797	-0.192144	2.14636	diverse population	diploid	Vaccinium macrocarpon
US88_51	#35	0.184097	-1.51158	3.82725	diverse population	diploid	Vaccinium macrocarpon
US88_55		-2.35141	-1.30536	-1.07051	diverse population	diploid	Vaccinium macrocarpon
US88_56		-3.04538	-5.7324	-5.33058	diverse population	diploid	Vaccinium macrocarpon
US88_58		-1.48234	1.11855	0.626624	diverse population	diploid	Vaccinium macrocarpon
US88_61		-2.94564	-0.0536095	-1.02085	diverse population	diploid	Vaccinium macrocarpon
US88_62		-3.55379	-0.238459	-0.654083	diverse population	diploid	Vaccinium macrocarpon
US88_65	Howes	-4.23965	-4.60176	4.55261	diverse population	diploid	Vaccinium macrocarpon
US88_67		-3.28049	-0.870883	-0.393147	diverse population	diploid	Vaccinium macrocarpon
US88_7		-4.18519	-4.39155	4.20419	diverse population	diploid	Vaccinium macrocarpon
US88_70		-2.89362	-5.61882	-5.2804	diverse population	diploid	Vaccinium macrocarpon
US88_71		-3.92714	-1.30205	-1.93016	diverse population	diploid	Vaccinium macrocarpon
US88_73		-0.358706	3.31948	-1.30177	diverse population	diploid	Vaccinium macrocarpon
US88_76		-4.30191	-0.85131	-0.941125	diverse population	diploid	Vaccinium macrocarpon
US88_79		-3.96727	-1.74086	-2.57141	diverse population	diploid	Vaccinium macrocarpon
US88_81		-4.36191	-0.99224	-1.16688	diverse population	diploid	Vaccinium macrocarpon
US88_87		-0.222341	1.47795	-1.02463	diverse population	diploid	Vaccinium macrocarpon
US88_91		-4.27853	-4.49355	4.66361	diverse population	diploid	Vaccinium macrocarpon
US88_93	Pilgrim	1.2742	0.969487	0.803664	diverse population	diploid	Vaccinium macrocarpon
US88_94		-2.9516	-0.566123	-1.05851	diverse population	diploid	Vaccinium macrocarpon
US88_97		-3.07501	-0.518655	-1.32162	diverse population	diploid	Vaccinium macrocarpon
US89_3		-3.46589	-1.95424	-0.52952	diverse population	diploid	Vaccinium macrocarpon
US89_5		-2.35964	-1.43257	0.576889	diverse population	diploid	Vaccinium macrocarpon
US92_1_10		-3.64934	-0.716912	-1.05338	diverse population	diploid	Vaccinium macrocarpon
US92_11_3		-3.18835	-0.568354	-1.47624	diverse population	diploid	Vaccinium macrocarpon
US92_2_7		-3.03746	-0.22845	-0.653774	diverse population	diploid	Vaccinium macrocarpon
US92_23		-0.0321529	1.35767	-0.823264	diverse population	diploid	Vaccinium macrocarpon
US92_3_19		0.282702	3.48488	-1.31194	diverse population	diploid	Vaccinium macrocarpon
US92_59		-3.54136	-3.62042	2.87801	diverse population	diploid	Vaccinium macrocarpon
US92_62		-2.97871	-0.460568	-0.955509	diverse population	diploid	Vaccinium macrocarpon
US93_140		-0.379046	3.80496	-2.40441	diverse population	diploid	Vaccinium macrocarpon
US93_18		-3.60456	-0.691015	-0.963613	diverse population	diploid	Vaccinium macrocarpon
US93_19		-3.8407	-0.292379	-1.44979	diverse population	diploid	Vaccinium macrocarpon
US93_71	Ben Lear	3.67618	5.33253	-1.90383	diverse population	diploid	Vaccinium macrocarpon
US93_85_4	McFarlin	-0.719632	-0.951167	-0.519841	diverse population	diploid	Vaccinium macrocarpon
US94_13	Franklin	-5.22782	-3.7912	7.18164	diverse population	diploid	Vaccinium macrocarpon
WildMacro_01		-0.194292	3.55394	-1.72284	diverse population	diploid	Vaccinium macrocarpon
WildMacro_02		-0.276876	4.0459	-1.3453	diverse population	diploid	Vaccinium macrocarpon
WildMacro_04		0.14419	3.91005	-2.01631	diverse population	diploid	Vaccinium macrocarpon
WildMacro_05		0.00354483	3.98984	-1.8904	diverse population	diploid	Vaccinium macrocarpon
WildMacro_06		0.107955	3.65233	-1.7061	diverse population	diploid	Vaccinium macrocarpon
WildMacro_07		-0.985178	3.34307	-1.6223	diverse population	diploid	Vaccinium macrocarpon
WildMacro_08		0.108826	3.69295	-2.07598	diverse population	diploid	Vaccinium macrocarpon
WildMacro_09		-0.685362	3.5113	-2.19926	diverse population	diploid	Vaccinium macrocarpon
WildMacro_10		-0.664368	4.3568	-1.70287	diverse population	diploid	Vaccinium macrocarpon
WildMacro_11		0.174123	3.71654	-2.03699	diverse population	diploid	Vaccinium macrocarpon
WildMacro_12		-0.278531	3.3936	-1.68983	diverse population	diploid	Vaccinium macrocarpon
WildMacro_13		-0.100533	4.09914	-2.32142	diverse population	diploid	Vaccinium macrocarpon
WildMacro_14		0.461423	3.67079	-2.45645	diverse population	diploid	Vaccinium macrocarpon
WildMacro_15		0.0452148	3.99257	-2.23448	diverse population	diploid	Vaccinium macrocarpon
WildMacro_16		1.18401	3.26381	-0.666481	diverse population	diploid	Vaccinium macrocarpon
WildMacro_17		-0.547361	2.97256	-2.05051	diverse population	diploid	Vaccinium macrocarpon
Oxy4x_01		-6.36738	7.89885	0.865823		autotetraploid	Vaccinium oxycoccos
Oxy4x_02		-6.23189	8.19084	0.53593		autotetraploid	Vaccinium oxycoccos
Oxy4x_03		-6.48378	8.82781	-0.105651		autotetraploid	Vaccinium oxycoccos
Oxy4x_04		-5.90995	8.28993	0.334241		autotetraploid	Vaccinium oxycoccos
Oxy4x_05		-6.25347	7.56919	0.355468		autotetraploid	Vaccinium oxycoccos
Oxy4x_06		-6.03081	7.90725	0.254137		autotetraploid	Vaccinium oxycoccos
Oxy4x_07		-6.25295	7.92518	0.543519		autotetraploid	Vaccinium oxycoccos
Oxy4x_08		-5.53123	8.14134	0.71063		autotetraploid	Vaccinium oxycoccos
Oxy4x_09		-6.5568	8.41634	0.665286		autotetraploid	Vaccinium oxycoccos
Oxy4x_10		-6.82194	8.20033	0.236177		autotetraploid	Vaccinium oxycoccos
Oxy4x_11		-5.84215	8.08358	0.997479		autotetraploid	Vaccinium oxycoccos	putative mother of Cranblue 02-06
Oxy4x_12		-6.12166	8.75723	0.18357		autotetraploid	Vaccinium oxycoccos	putative mother of Cranblue 02-06
Oxy4x_13		-6.04429	8.47716	0.468897		autotetraploid	Vaccinium oxycoccos	putative mother of Cranblue 02-06
Oxy4x_14		-4.90847	8.29423	-0.283826		autotetraploid	Vaccinium oxycoccos	putative mother of Cranblue 02-06
Oxy4x_15		-6.65525	8.01182	0.621221		autotetraploid	Vaccinium oxycoccos
Oxy4x_16		-6.41863	8.50346	0.285513		autotetraploid	Vaccinium oxycoccos
Oxy4x_17		-6.10289	8.13169	0.671582		autotetraploid	Vaccinium oxycoccos
Oxy4x_18		-5.88281	8.06763	-0.219571		autotetraploid	Vaccinium oxycoccos
Macro4x_01		-1.55583	-3.26877	-3.12583		autotetraploid	Vaccinium macrocarpon	colchicine-generated stevens
Macro4x_02		0.925798	1.18552	-0.647148		autotetraploid	Vaccinium macrocarpon	colchicine-generated parents crossed
Macro4x_03		-4.02006	-1.49823	-1.99297		autotetraploid	Vaccinium macrocarpon	colchicine-generated parents crossed
Macro4x_04		-0.040085	0.358107	-5.20399		autotetraploid	Vaccinium macrocarpon	father of Cranblue 15-27, colchicine-generated
Cranblue_02		-5.87359	8.24604	1.17531	interspecific hybrid	allotetraploid	Vaccinium oxycoccos × V. corymbosum
Cranblue_03		-6.51536	8.69712	0.32131	interspecific hybrid	allotetraploid	Vaccinium oxycoccos × V. corymbosum
Cranblue_04		-6.44519	8.03133	1.3238	interspecific hybrid	allotetraploid	Vaccinium oxycoccos × V. corymbosum
Cranblue_05		-6.29575	9.03892	0.283389	interspecific hybrid	allotetraploid	Vaccinium oxycoccos × V. corymbosum
Cranblue_06		-5.92866	7.79282	0.126758	interspecific hybrid	allotetraploid	Vaccinium oxycoccos × V. corymbosum
Cranblue_15		-1.22941	0.417298	-4.97689	interspecific hybrid	allotetraploid	Vaccinium meridionale × V. macrocarpon
Cranblue_16		-1.50413	0.13637	-5.05043	interspecific hybrid	allotetraploid	Vaccinium meridionale × V. macrocarpon
Cranblue_17		-0.954277	1.11293	-5.13179	interspecific hybrid	allotetraploid	Vaccinium meridionale × V. macrocarpon
Cranblue_18		0.465854	1.92345	-4.62711	interspecific hybrid	allotetraploid	Vaccinium meridionale × V. macrocarpon
Cranblue_19		0.0723109	0.988928	-4.59624	interspecific hybrid	allotetraploid	Vaccinium meridionale × V. macrocarpon
Cranblue_20		-0.544004	0.813194	-4.93509	interspecific hybrid	allotetraploid	Vaccinium meridionale × V. macrocarpon
Cranblue_21		-1.5116	-0.199498	-5.37401	interspecific hybrid	allotetraploid	Vaccinium meridionale × V. macrocarpon
Cranblue_22		-0.485367	1.10611	-4.86349	interspecific hybrid	allotetraploid	Vaccinium meridionale × V. macrocarpon
Cranblue_23		0.342356	1.8464	-4.57219	interspecific hybrid	allotetraploid	Vaccinium meridionale × V. macrocarpon
Cranblue_24		-0.285373	0.868115	-4.74352	interspecific hybrid	allotetraploid	Vaccinium meridionale × V. macrocarpon
Cranblue_25		-1.7897	0.311294	-5.18074	interspecific hybrid	allotetraploid	Vaccinium meridionale × V. macrocarpon
Cranblue_26		0.0374437	1.0806	-4.98086	interspecific hybrid	allotetraploid	Vaccinium meridionale × V. macrocarpon
Cranblue_27		-1.29051	0.0135296	-5.09512	interspecific hybrid	allotetraploid	Vaccinium meridionale × V. macrocarpon
Blueberry_01		-6.52498	4.75779	0.580589		autotetraploid	Vaccinium corymbosum	blueberry (putative father of Cranblue 02-06)
Blueberry_02		-6.91157	5.22236	1.47513		autotetraploid	Vaccinium meridionale	blueberry (mother of Cranblue 15-27)

## Sheet: Table S8
Supplemental Table S8. Polymorphism information content (PIC) values for polymorphic SNPs in the V. macrocarpon (2x), V. microcarpum (2x), and V. oxycoccos (4x) accessions.
SNP	Chromosome	Position on 'Stevens' reference genome (bp)	PIC (V. macrocarpon)	PIC (V. microcarpum)	PIC (V. oxycoccos)
chr01_000008907	chr01	8907	-	0.355713	-
chr01_000008984	chr01	8984	0.189159	-	-
chr01_000175030	chr01	175030	0.285268	0.151629	0.252129
chr01_000175165	chr01	175165	0.362136	0.0830117	0.239198
chr01_000949241	chr01	949241	0.233865	-	-
chr01_001272907	chr01	1272907	0.336932	0.372925	-
chr01_001273044	chr01	1273044	0.335745	0.253261	-
chr01_001328316	chr01	1328316	0.246935	-	-
chr01_001459243	chr01	1459243	0.366221	0.151629	-
chr01_001465651	chr01	1465651	0.365138	0.0830117	0.365369
chr01_001831908	chr01	1831908	0.329482	-	0.275457
chr01_001974844	chr01	1974844	0.368643	0.0830117	0.285932
chr01_001974937	chr01	1974937	0.0054347	-	-
chr01_002304148	chr01	2304148	0.293024	-	0.0525537
chr01_002446068	chr01	2446068	0.2256	-	0.160133
chr01_002479044	chr01	2479044	0.369903	-	-
chr01_002659844	chr01	2659844	0.0213853	-	-
chr01_002659894	chr01	2659894	-	0.355713	-
chr01_002701030	chr01	2701030	0.214067	-	0.373258
chr01_002701177	chr01	2701177	0.222772	-	0.304688
chr01_002701216	chr01	2701216	0.219908	-	-
chr01_002749173	chr01	2749173	0.308876	-	0.0270168
chr01_002977274	chr01	2977274	0.102319	-	-
chr01_002977411	chr01	2977411	-	-	0.0270168
chr01_003092865	chr01	3092865	0.336932	-	0.0525537
chr01_004138065	chr01	4138065	0.15061	-	-
chr01_004152821	chr01	4152821	0.185866	-	-
chr01_004186267	chr01	4186267	0.328163	-	0.194824
chr01_004186329	chr01	4186329	0.294893	0.372925	0.362349
chr01_004522927	chr01	4522927	0.0935906	-	-
chr01_005647196	chr01	5647196	0.354829	0.253261	0.32783
chr01_005681105	chr01	5681105	0.283258	-	-
chr01_005908846	chr01	5908846	0.158008	0.0830117	-
chr01_005908969	chr01	5908969	0.325457	-	0.178022
chr01_006014568	chr01	6014568	0.0161269	-	-
chr01_006014664	chr01	6014664	0.283258	0.207798	0.141107
chr01_006128452	chr01	6128452	0.0708697	-	-
chr01_006162715	chr01	6162715	0.28725	-	-
chr01_006162733	chr01	6162733	0.0108102	-	-
chr01_006165162	chr01	6165162	0.236549	-	0.239198
chr01_006426192	chr01	6426192	0.37257	0.151629	0.362349
chr01_006718155	chr01	6718155	0.0755183	-	-
chr01_006718243	chr01	6718243	-	0.372925	-
chr01_006718262	chr01	6718262	0.0755183	-	-
chr01_006773129	chr01	6773129	0.343615	-	-
chr01_007386534	chr01	7386534	0.315246	-	0.194824
chr01_007643666	chr01	7643666	-	-	0.0270168
chr01_008013059	chr01	8013059	0.293024	0.372925	0.275457
chr01_008028758	chr01	8028758	0.281218	-	0.264202
chr01_008258331	chr01	8258331	0.374095	-	-
chr01_008258375	chr01	8258375	0.0054347	-	-
chr01_008260218	chr01	8260218	0.330779	-	0.21059
chr01_008260282	chr01	8260282	0.219908	-	-
chr01_008260320	chr01	8260320	0.25678	-	0.141107
chr01_008379038	chr01	8379038	0.241811	-	-
chr01_008390494	chr01	8390494	0.241811	-	-
chr01_008390536	chr01	8390536	0.283258	-	0.0270168
chr01_008430160	chr01	8430160	0.239198	-	-
chr01_008468286	chr01	8468286	0.0161269	0.151629	-
chr01_008514882	chr01	8514882	0.239198	-	0.0766722
chr01_009056051	chr01	9056051	0.30383	0.0830117	0.0270168
chr01_009121550	chr01	9121550	-	-	0.0270168
chr01_009121636	chr01	9121636	0.277051	-	0.0994323
chr01_009212668	chr01	9212668	0.158008	-	0.21059
chr01_009212708	chr01	9212708	0.217006	-	0.350569
chr01_009234526	chr01	9234526	0.37102	-	0.0994323
chr01_009400321	chr01	9400321	0.168776	-	-
chr01_009400411	chr01	9400411	0.168776	-	-
chr01_009400509	chr01	9400509	0.0161269	-	-
chr01_009556567	chr01	9556567	-	-	0.0270168
chr01_009556596	chr01	9556596	-	-	0.21059
chr01_009564291	chr01	9564291	0.373082	0.151629	0.334332
chr01_009564360	chr01	9564360	0.0935906	0.0830117	0.225366
chr01_009596934	chr01	9596934	0.168776	0.372925	-
chr01_009840153	chr01	9840153	0.374522	-	-
chr01_009840218	chr01	9840218	0.0054347	0.0830117	-
chr01_009898221	chr01	9898221	0.143031	-	-
chr01_009906648	chr01	9906648	0.296735	-	0.239198
chr01_009906675	chr01	9906675	0.0054347	-	-
chr01_010651550	chr01	10651550	0.332053	0.151629	-
chr01_010670530	chr01	10670530	0.294893	-	-
chr01_010670558	chr01	10670558	0.294893	-	-
chr01_010987715	chr01	10987715	0.0054347	0.372925	-
chr01_011095491	chr01	11095491	0.0891499	-	0.374807
chr01_011400143	chr01	11400143	0.0054347	-	-
chr01_011638343	chr01	11638343	0.228391	0.0830117	0.141107
chr01_012301670	chr01	12301670	0.335745	0.207798	0.178022
chr01_012381458	chr01	12381458	0.217006	-	0.345679
chr01_012668171	chr01	12668171	0.312111	-	-
chr01_012694249	chr01	12694249	0.084658	-	-
chr01_012694294	chr01	12694294	0.302096	-	-
chr01_012697575	chr01	12697575	0.373923	-	0.345679
chr01_013009652	chr01	13009652	0.0517392	-	-
chr01_014024643	chr01	14024643	0.106609	-	-
chr01_014317369	chr01	14317369	0.217006	0.253261	0.0994323
chr01_015161370	chr01	15161370	0.175739	-	0.264202
chr01_015260368	chr01	15260368	0.324069	-	0.120892
chr01_015534097	chr01	15534097	0.2256	-	0.0270168
chr01_015556074	chr01	15556074	0.0566031	-	-
chr01_015556114	chr01	15556114	0.195623	-	-
chr01_016074913	chr01	16074913	0.316777	-	-
chr01_016169213	chr01	16169213	0.146843	-	0.21059
chr01_016169287	chr01	16169287	0.302096	-	-
chr01_016174641	chr01	16174641	0.0614125	-	-
chr01_016174740	chr01	16174740	0.0801143	-	-
chr01_016174797	chr01	16174797	0.0566031	-	-
chr01_016918798	chr01	16918798	0.21109	-	-
chr01_017196294	chr01	17196294	0.334536	-	0.362349
chr01_017196397	chr01	17196397	0.333305	-	0.374227
chr01_017196423	chr01	17196423	0.0054347	-	-
chr01_017481133	chr01	17481133	0.102319	-	0.0766722
chr01_017687057	chr01	17687057	0.370663	0.372925	0.239198
chr01_018734158	chr01	18734158	0.228391	-	0.264202
chr01_019297521	chr01	19297521	0.289203	-	0.295664
chr01_019440627	chr01	19440627	0.146843	0.207798	0.345679
chr01_020084630	chr01	20084630	0.345679	-	0.178022
chr01_021147142	chr01	21147142	0.236549	-	0.0766722
chr01_021506097	chr01	21506097	0.0661679	-	-
chr01_021506207	chr01	21506207	0.0054347	-	-
chr01_021509091	chr01	21509091	0.37102	0.151629	0.275457
chr01_021509175	chr01	21509175	0.0108102	-	-
chr01_022318355	chr01	22318355	0.201927	-	-
chr01_022318457	chr01	22318457	0.356434	-	0.374807
chr01_022318519	chr01	22318519	0.231146	-	0.239198
chr01_022460583	chr01	22460583	0.214067	-	0.340274
chr01_022674801	chr01	22674801	0.25678	0.253261	0.340274
chr01_022792171	chr01	22792171	0.357966	0.207798	0.340274
chr01_023092666	chr01	23092666	0.154331	-	-
chr01_023128018	chr01	23128018	0.251924	-	0.160133
chr01_023358064	chr01	23358064	0.305538	-	0.252129
chr01_023358151	chr01	23358151	0.195623	-	-
chr01_023604552	chr01	23604552	0.355641	0.151629	0.285932
chr01_023640059	chr01	23640059	0.0418461	-	-
chr01_023640129	chr01	23640129	0.168776	0.253261	0.264202
chr01_023651321	chr01	23651321	0.168776	-	0.362349
chr01_023651350	chr01	23651350	-	-	0.0525537
chr01_023761878	chr01	23761878	0.344657	0.253261	0.374227
chr01_023798068	chr01	23798068	0.2256	-	0.141107
chr01_023800643	chr01	23800643	0.283258	-	0.194824
chr01_023800778	chr01	23800778	0.272763	-	0.178022
chr01_024464273	chr01	24464273	0.338098	0.151629	0.264202
chr01_025103462	chr01	25103462	0.366221	-	0.252129
chr01_025472146	chr01	25472146	0.161641	-	0.0525537
chr01_026246353	chr01	26246353	0.106609	-	-
chr01_026246387	chr01	26246387	0.319765	0.372925	0.0270168
chr01_026475375	chr01	26475375	0.343615	-	0.350569
chr01_026475584	chr01	26475584	0.344657	0.372925	0.358887
chr01_026491438	chr01	26491438	0.263819	0.0830117	-
chr01_026491587	chr01	26491587	0.316777	0.253261	0.21059
chr01_026549199	chr01	26549199	0.315246	-	0.295664
chr01_027031610	chr01	27031610	0.316777	-	0.0525537
chr01_028014493	chr01	28014493	0.0935906	-	-
chr01_028014577	chr01	28014577	0.127319	-	-
chr01_028062583	chr01	28062583	0.325457	0.0830117	0.178022
chr01_028062629	chr01	28062629	0.259158	-	0.340274
chr01_028062739	chr01	28062739	0.0108102	-	-
chr01_028912415	chr01	28912415	0.0054347	-	-
chr01_028912435	chr01	28912435	0.374731	0.151629	0.225366
chr01_029184283	chr01	29184283	0.16523	-	0.0525537
chr01_029389567	chr01	29389567	0.222772	-	-
chr01_029556091	chr01	29556091	0.370291	0.0830117	0.0525537
chr01_029558344	chr01	29558344	0.0566031	-	0.0270168
chr01_029877619	chr01	29877619	0.139172	0.253261	-
chr01_029877717	chr01	29877717	0.217006	-	0.334332
chr01_030263914	chr01	30263914	0.254368	-	-
chr01_030316071	chr01	30316071	-	-	0.0270168
chr01_030741122	chr01	30741122	0.106609	-	-
chr01_030742341	chr01	30742341	0.366738	0.151629	0.21059
chr01_030742405	chr01	30742405	0.367239	0.151629	0.194824
chr01_030742444	chr01	30742444	0.366738	0.151629	0.141107
chr01_031162161	chr01	31162161	0.315246	0.372925	-
chr01_031352977	chr01	31352977	-	-	0.0270168
chr01_031700436	chr01	31700436	0.102319	-	-
chr01_031700541	chr01	31700541	0.365138	-	0.0270168
chr01_031794634	chr01	31794634	0.274922	-	0.0270168
chr01_032392319	chr01	32392319	0.0755183	-	0.340274
chr01_032392390	chr01	32392390	0.0755183	-	0.32074
chr01_032392487	chr01	32392487	0.0755183	-	0.0270168
chr01_033320787	chr01	33320787	0.0418461	-	-
chr01_033606040	chr01	33606040	0.363988	-	0.120892
chr01_033767903	chr01	33767903	0.146843	-	0.0270168
chr01_034619411	chr01	34619411	0.192412	-	-
chr01_034832858	chr01	34832858	0.365688	0.355713	0.194824
chr01_035121599	chr01	35121599	0.135268	-	-
chr01_035403686	chr01	35403686	-	0.366599	0.160133
chr01_035633764	chr01	35633764	0.359426	-	-
chr01_035653398	chr01	35653398	0.310506	-	0.141107
chr01_035653510	chr01	35653510	0.300336	0.366599	-
chr01_035653573	chr01	35653573	0.355641	0.0830117	0.239198
chr01_035832998	chr01	35832998	0.283258	-	-
chr01_035833075	chr01	35833075	0.115039	-	-
chr01_036685024	chr01	36685024	0.239198	-	-
chr01_036723205	chr01	36723205	0.182532	-	-
chr01_036925504	chr01	36925504	0.324069	-	0.0994323
chr01_036939785	chr01	36939785	0.315246	0.151629	-
chr01_036941014	chr01	36941014	0.325457	-	0.264202
chr01_037753942	chr01	37753942	0.143031	-	-
chr01_037756444	chr01	37756444	-	-	0.345679
chr01_037756579	chr01	37756579	0.0517392	-	-
chr01_037876277	chr01	37876277	0.283258	0.355713	0.275457
chr01_037940139	chr01	37940139	0.127319	-	-
chr01_039082143	chr01	39082143	0.358705	-	0.340274
chr01_039082182	chr01	39082182	0.115039	-	0.367959
chr01_039120985	chr01	39120985	0.372833	-	0.225366
chr01_039308781	chr01	39308781	0.37497	-	0.120892
chr01_039343429	chr01	39343429	0.192412	-	-
chr01_040079858	chr01	40079858	0.305538	-	0.120892
chr01_040172977	chr01	40172977	0.0661679	-	-
chr01_040303398	chr01	40303398	0.0213853	-	0.0270168
chr01_040341049	chr01	40341049	-	0.355713	0.345679
chr01_040348300	chr01	40348300	0.374813	-	0.371895
chr01_040725824	chr01	40725824	0.281218	-	0.141107
chr01_040725903	chr01	40725903	0.274922	-	0.350569
chr01_040791087	chr01	40791087	0.263819	-	0.285932
chr01_040791267	chr01	40791267	0.0614125	-	-
chr01_040860638	chr01	40860638	0.16523	0.339757	-
chr01_041160086	chr01	41160086	0.189159	-	-
chr01_041360992	chr01	41360992	0.364571	0.339757	0.264202
chr01_041564970	chr01	41564970	0.30383	0.339757	0.0766722
chr01_041635548	chr01	41635548	-	-	0.334332
chr01_041658451	chr01	41658451	-	-	0.365369
chr01_041720437	chr01	41720437	0.123274	-	-
chr01_042113433	chr01	42113433	0.131317	-	-
chr01_042546361	chr01	42546361	0.348626	0.339757	0.252129
chr01_043317317	chr01	43317317	0.084658	-	-
chr01_043321344	chr01	43321344	0.367723	-	0.225366
chr01_043564813	chr01	43564813	0.249446	-	-
chr01_043609797	chr01	43609797	0.254368	-	-
chr01_043789377	chr01	43789377	0.362136	0.151629	-
chr01_043895404	chr01	43895404	0.161641	-	0.374807
chr01_044261400	chr01	44261400	0.231146	0.366599	0.0270168
chr01_045320095	chr01	45320095	0.236549	-	0.0270168
chr01_046041731	chr01	46041731	0.241811	-	0.313036
chr01_046505152	chr01	46505152	0.347663	-	0.374807
chr01_046505272	chr01	46505272	0.254368	-	0.120892
chr01_046507151	chr01	46507151	0.254368	0.0830117	0.120892
chr01_046890114	chr01	46890114	0.335745	-	0.141107
chr01_046952789	chr01	46952789	0.365688	-	0.362349
chr01_046952882	chr01	46952882	0.15061	-	-
chr01_047185671	chr01	47185671	0.373923	0.0830117	0.160133
chr01_047188043	chr01	47188043	0.373923	0.366599	0.225366
chr01_047582078	chr01	47582078	0.30383	-	-
chr01_047676044	chr01	47676044	0.365688	-	-
chr01_047733281	chr01	47733281	0.370291	-	0.120892
chr01_047974958	chr01	47974958	0.300336	-	-
chr01_047981156	chr01	47981156	0.192412	-	-
chr01_048463286	chr01	48463286	0.143031	-	-
chr01_048995696	chr01	48995696	0.329482	0.318011	0.0270168
chr02_000342231	chr02	342231	0.375	0.253261	0.0766722
chr02_000411350	chr02	411350	0.372833	0.151629	0.0994323
chr02_001457361	chr02	1457361	0.351398	0.253261	0.225366
chr02_001457415	chr02	1457415	0.351398	0.289555	0.120892
chr02_001693396	chr02	1693396	0.316777	-	-
chr02_002114419	chr02	2114419	0.15061	-	0.0270168
chr02_002124059	chr02	2124059	0.15061	-	0.0270168
chr02_002361795	chr02	2361795	0.36277	0.366599	0.239198
chr02_002364388	chr02	2364388	0.189159	-	-
chr02_002765594	chr02	2765594	0.373923	0.366599	0.0270168
chr02_002766483	chr02	2766483	0.0161269	-	-
chr02_003090428	chr02	3090428	0.106609	-	0.0270168
chr02_003262682	chr02	3262682	0.259158	0.366599	0.252129
chr02_003374238	chr02	3374238	0.348626	-	-
chr02_004069514	chr02	4069514	0.146843	-	-
chr02_004632097	chr02	4632097	0.161641	-	-
chr02_004856523	chr02	4856523	0.374522	-	-
chr02_004938348	chr02	4938348	0.2256	-	0.194824
chr02_004998040	chr02	4998040	0.261505	0.207798	-
chr02_005031306	chr02	5031306	0.371996	0.151629	0.32074
chr02_005078769	chr02	5078769	0.374813	0.375	0.0270168
chr02_005082930	chr02	5082930	0.0108102	-	-
chr02_005082971	chr02	5082971	0.0108102	-	-
chr02_005083121	chr02	5083121	0.373923	0.151629	0.340274
chr02_005333201	chr02	5333201	0.24439	0.253261	-
chr02_005604751	chr02	5604751	0.353151	-	-
chr02_005604808	chr02	5604808	0.239198	-	-
chr02_005799327	chr02	5799327	0.338098	-	0.370131
chr02_005799465	chr02	5799465	-	-	0.354966
chr02_005799490	chr02	5799490	0.0368159	-	0.0270168
chr02_005955744	chr02	5955744	0.339243	0.375	0.334332
chr02_005961316	chr02	5961316	0.368643	-	0.0766722
chr02_006320758	chr02	6320758	0.332053	-	0.0270168
chr02_006322991	chr02	6322991	0.343615	-	0.275457
chr02_006731901	chr02	6731901	0.239198	0.253261	-
chr02_006882335	chr02	6882335	0.344657	0.253261	0.0525537
chr02_006882480	chr02	6882480	0.143031	-	-
chr02_007188123	chr02	7188123	0.374993	0.375	0.295664
chr02_007636084	chr02	7636084	0.241811	0.372925	0.374227
chr02_007734861	chr02	7734861	0.336932	-	-
chr02_007990055	chr02	7990055	0.334536	0.0830117	-
chr02_008073933	chr02	8073933	0.374095	0.0830117	0.0994323
chr02_008341392	chr02	8341392	0.154331	-	0.252129
chr02_008410309	chr02	8410309	-	-	0.141107
chr02_008458332	chr02	8458332	0.372291	-	-
chr02_008699099	chr02	8699099	0.241811	-	0.264202
chr02_008778693	chr02	8778693	0.249446	-	0.120892
chr02_008835784	chr02	8835784	0.228391	-	0.354966
chr02_008835842	chr02	8835842	0.228391	-	0.120892
chr02_008855143	chr02	8855143	0.369903	0.207798	0.225366
chr02_009166445	chr02	9166445	0.333305	0.0830117	0.0270168
chr02_009551395	chr02	9551395	0.21109	-	-
chr02_010178124	chr02	10178124	0.115039	0.0830117	-
chr02_010178207	chr02	10178207	0.219908	0.151629	0.194824
chr02_010589497	chr02	10589497	0.102319	-	-
chr02_010589532	chr02	10589532	0.316777	0.366599	0.194824
chr02_010927625	chr02	10927625	0.371996	-	0.0994323
chr02_011191395	chr02	11191395	0.0108102	-	-
chr02_011263944	chr02	11263944	0.127319	-	0.0766722
chr02_011264074	chr02	11264074	0.198795	-	-
chr02_011323538	chr02	11323538	0.305538	0.0830117	0.0766722
chr02_011409656	chr02	11409656	0.294893	0.0830117	0.194824
chr02_011579440	chr02	11579440	0.201927	0.318011	-
chr02_011602187	chr02	11602187	0.305538	0.318011	-
chr02_011730619	chr02	11730619	0.11918	-	-
chr02_011741724	chr02	11741724	0.185866	-	-
chr02_011741882	chr02	11741882	0.270574	0.366599	0.0994323
chr02_011750556	chr02	11750556	0.259158	-	0.178022
chr02_012176279	chr02	12176279	0.127319	-	-
chr02_012774276	chr02	12774276	0.336932	-	-
chr02_013654261	chr02	13654261	0.20502	-	-
chr02_013654329	chr02	13654329	0.182532	0.339757	-
chr02_013727826	chr02	13727826	0.272763	-	0.194824
chr02_013769419	chr02	13769419	0.313691	-	0.194824
chr02_014243169	chr02	14243169	0.158008	-	-
chr02_014716150	chr02	14716150	-	-	0.120892
chr02_015007978	chr02	15007978	0.179156	-	-
chr02_015096663	chr02	15096663	0.219908	-	-
chr02_015149323	chr02	15149323	0.0161269	-	-
chr02_015414824	chr02	15414824	0.272763	-	0.141107
chr02_015414906	chr02	15414906	0.272763	0.151629	-
chr02_015414929	chr02	15414929	0.0108102	-	-
chr02_016369950	chr02	16369950	0.233865	-	0.160133
chr02_016562161	chr02	16562161	0.179156	0.372925	0.0270168
chr02_017109149	chr02	17109149	0.0661679	-	-
chr02_017345602	chr02	17345602	0.321223	0.0830117	-
chr02_017760463	chr02	17760463	0.374933	-	-
chr02_017760493	chr02	17760493	0.294893	-	-
chr02_018169881	chr02	18169881	0.349569	0.0830117	-
chr02_018887712	chr02	18887712	-	-	0.0270168
chr02_019150104	chr02	19150104	0.373082	0.289555	-
chr02_019908339	chr02	19908339	0.241811	-	-
chr02_021038289	chr02	21038289	0.0755183	-	-
chr02_021038347	chr02	21038347	0.374993	-	0.0766722
chr02_021167457	chr02	21167457	0.135268	-	-
chr02_021441855	chr02	21441855	-	0.318011	0.120892
chr02_022058065	chr02	22058065	0.310506	0.151629	-
chr02_022554245	chr02	22554245	0.363988	-	-
chr02_023441529	chr02	23441529	0.325457	-	0.0994323
chr02_023441563	chr02	23441563	0.214067	-	-
chr02_023916119	chr02	23916119	0.201927	-	0.0525537
chr02_024050222	chr02	24050222	0.217006	-	-
chr02_024076170	chr02	24076170	0.358705	-	0.0525537
chr02_024425393	chr02	24425393	0.233865	-	-
chr02_024888319	chr02	24888319	0.20502	-	0.0270168
chr02_025844269	chr02	25844269	0.263819	-	0.350569
chr02_026202722	chr02	26202722	0.201927	-	-
chr02_026753556	chr02	26753556	0.369079	0.207798	0.0525537
chr02_027015707	chr02	27015707	0.330779	-	-
chr02_027020941	chr02	27020941	0.316777	-	0.0270168
chr02_027021015	chr02	27021015	0.0108102	-	-
chr02_027381410	chr02	27381410	0.146843	-	-
chr02_027382144	chr02	27382144	0.131317	-	-
chr02_027973850	chr02	27973850	0.182532	-	-
chr02_028271554	chr02	28271554	-	-	0.0525537
chr02_029280624	chr02	29280624	0.277051	-	-
chr02_029418075	chr02	29418075	0.368643	0.151629	-
chr02_029437919	chr02	29437919	0.361485	0.375	0.285932
chr02_029693120	chr02	29693120	0.127319	-	0.0525537
chr02_029807791	chr02	29807791	0.358705	0.0830117	0.252129
chr02_029821059	chr02	29821059	0.161641	-	-
chr02_029823143	chr02	29823143	0.236549	-	-
chr02_030170426	chr02	30170426	0.374881	0.151629	-
chr02_030548194	chr02	30548194	0.0108102	-	-
chr02_030574416	chr02	30574416	0.0566031	-	-
chr02_030812795	chr02	30812795	0.0935906	-	-
chr02_030832430	chr02	30832430	0.374813	-	0.194824
chr02_030966022	chr02	30966022	0.318283	0.253261	-
chr02_030966117	chr02	30966117	-	-	0.0525537
chr02_031848846	chr02	31848846	-	-	0.340274
chr02_032251451	chr02	32251451	0.343615	0.253261	0.239198
chr02_032894325	chr02	32894325	0.366221	0.339757	0.0994323
chr02_032916910	chr02	32916910	0.270574	-	-
chr02_033791944	chr02	33791944	0.368643	0.375	0.345679
chr02_033903550	chr02	33903550	0.334536	-	0.0766722
chr02_033931247	chr02	33931247	0.354829	0.375	0.178022
chr02_034048173	chr02	34048173	0.195623	-	0.160133
chr02_034214976	chr02	34214976	0.254368	-	0.365369
chr02_034662499	chr02	34662499	0.233865	0.253261	0.0525537
chr02_034961557	chr02	34961557	0.374933	0.151629	0.252129
chr02_034961595	chr02	34961595	0.371361	0.151629	-
chr02_034961740	chr02	34961740	0.374813	-	0.285932
chr02_035003827	chr02	35003827	0.367239	-	0.295664
chr02_035003851	chr02	35003851	0.281218	-	0.120892
chr02_035019750	chr02	35019750	0.0614125	-	-
chr02_035185310	chr02	35185310	0.298549	-	-
chr02_035185377	chr02	35185377	0.322658	0.253261	-
chr02_035504039	chr02	35504039	0.182532	-	0.0270168
chr02_036143226	chr02	36143226	0.185866	-	0.0766722
chr02_036143301	chr02	36143301	0.339243	0.372925	0.120892
chr02_036582174	chr02	36582174	0.168776	0.0830117	0.0270168
chr02_037729930	chr02	37729930	0.15061	-	0.178022
chr02_037754301	chr02	37754301	0.123274	-	-
chr02_038292141	chr02	38292141	0.251924	0.372925	-
chr02_039073674	chr02	39073674	0.131317	-	-
chr02_039480065	chr02	39480065	0.192412	-	-
chr02_040124310	chr02	40124310	0.318283	-	-
chr03_000059682	chr03	59682	-	0.372925	0.313036
chr03_000281604	chr03	281604	0.16523	-	-
chr03_000281698	chr03	281698	0.261505	-	-
chr03_000826444	chr03	826444	0.349569	0.372925	0.0994323
chr03_001072117	chr03	1072117	0.026586	-	-
chr03_001337870	chr03	1337870	0.172279	-	-
chr03_001346486	chr03	1346486	-	-	0.225366
chr03_001346528	chr03	1346528	0.246935	-	-
chr03_001528328	chr03	1528328	0.374993	-	0.32074
chr03_001628334	chr03	1628334	0.0054347	-	-
chr03_001632089	chr03	1632089	0.135268	-	0.0525537
chr03_001910384	chr03	1910384	0.251924	-	-
chr03_001960943	chr03	1960943	0.373082	-	0.141107
chr03_002448239	chr03	2448239	0.368643	0.372925	0.21059
chr03_003415470	chr03	3415470	0.296735	-	0.21059
chr03_003440421	chr03	3440421	0.0368159	-	0.345679
chr03_003444121	chr03	3444121	0.367239	-	0.275457
chr03_003765841	chr03	3765841	0.168776	-	-
chr03_003977446	chr03	3977446	0.249446	-	0.120892
chr03_004293528	chr03	4293528	0.21109	-	0.120892
chr03_004751471	chr03	4751471	0.261505	-	-
chr03_004751524	chr03	4751524	0.261505	-	-
chr03_004816697	chr03	4816697	0.175739	0.372925	-
chr03_004818036	chr03	4818036	0.285268	-	0.160133
chr03_004822657	chr03	4822657	0.298549	-	0.120892
chr03_005135213	chr03	5135213	0.0317294	-	-
chr03_005258295	chr03	5258295	0.201927	-	-
chr03_005693184	chr03	5693184	0.0935906	-	0.120892
chr03_005693367	chr03	5693367	0.0935906	0.366599	0.374807
chr03_006304931	chr03	6304931	0.0566031	-	-
chr03_006591500	chr03	6591500	0.268353	-	0.0270168
chr03_006786456	chr03	6786456	0.336932	-	-
chr03_007079961	chr03	7079961	0.228391	-	-
chr03_007109681	chr03	7109681	0.263819	-	-
chr03_007690352	chr03	7690352	0.217006	-	0.160133
chr03_008002369	chr03	8002369	0.374731	-	-
chr03_008002420	chr03	8002420	0.0317294	-	-
chr03_008002459	chr03	8002459	0.374522	-	0.194824
chr03_008002516	chr03	8002516	-	-	0.141107
chr03_008690157	chr03	8690157	0.0054347	0.318011	-
chr03_008805496	chr03	8805496	0.328163	-	0.239198
chr03_009167023	chr03	9167023	0.305538	-	-
chr03_009517631	chr03	9517631	0.0614125	-	-
chr03_010131436	chr03	10131436	0.279149	0.355713	0.358887
chr03_010154368	chr03	10154368	0.319765	-	-
chr03_010614989	chr03	10614989	0.246935	-	-
chr03_011013029	chr03	11013029	0.347663	-	0.141107
chr03_011155236	chr03	11155236	0.356434	-	0.285932
chr03_011236871	chr03	11236871	0.0979803	-	-
chr03_011236889	chr03	11236889	0.293024	-	-
chr03_011612060	chr03	11612060	0.37497	0.339757	0.0270168
chr03_011934996	chr03	11934996	0.228391	-	0.0270168
chr03_012524539	chr03	12524539	0.139172	-	-
chr03_013008327	chr03	13008327	0.361485	0.339757	0.178022
chr03_013143638	chr03	13143638	0.319765	-	-
chr03_013511587	chr03	13511587	0.374634	0.339757	0.239198
chr03_013919007	chr03	13919007	0.0614125	-	-
chr03_014132286	chr03	14132286	0.268353	-	0.120892
chr03_014302649	chr03	14302649	0.281218	-	0.141107
chr03_014476759	chr03	14476759	0.313691	-	0.141107
chr03_014476787	chr03	14476787	0.0054347	-	-
chr03_015027014	chr03	15027014	0.330779	-	-
chr03_015520108	chr03	15520108	0.236549	-	-
chr03_015706835	chr03	15706835	0.370663	-	0.354966
chr03_016347115	chr03	16347115	0.249446	-	-
chr03_016612426	chr03	16612426	0.374634	-	0.370131
chr03_017192073	chr03	17192073	0.251924	-	0.0270168
chr03_017277730	chr03	17277730	0.334536	-	0.21059
chr03_018227227	chr03	18227227	0.15061	-	0.0270168
chr03_018730739	chr03	18730739	0.294893	-	0.358887
chr03_018981987	chr03	18981987	0.143031	0.355713	0.0270168
chr03_019001366	chr03	19001366	0.143031	-	-
chr03_019062058	chr03	19062058	0.347663	-	0.160133
chr03_019590642	chr03	19590642	0.2256	-	0.120892
chr03_020158089	chr03	20158089	0.20502	-	-
chr03_020282880	chr03	20282880	0.291128	-	0.120892
chr03_020339031	chr03	20339031	-	-	0.373258
chr03_020704405	chr03	20704405	0.0661679	0.151629	-
chr03_020984675	chr03	20984675	0.367723	0.0830117	0.373258
chr03_021344748	chr03	21344748	0.123274	-	-
chr03_021606826	chr03	21606826	0.208074	-	0.0525537
chr03_022098058	chr03	22098058	0.231146	-	0.264202
chr03_022852144	chr03	22852144	0.369499	0.355713	0.178022
chr03_023052626	chr03	23052626	0.305538	-	-
chr03_023052670	chr03	23052670	0.0108102	-	-
chr03_023432708	chr03	23432708	0.371996	0.339757	0.275457
chr03_023451655	chr03	23451655	0.374993	0.339757	0.275457
chr03_023872840	chr03	23872840	0.345679	-	-
chr03_024235625	chr03	24235625	-	-	0.264202
chr03_024235760	chr03	24235760	0.375	0.339757	-
chr03_024235832	chr03	24235832	0.37497	0.339757	0.275457
chr03_024310225	chr03	24310225	0.342553	-	0.178022
chr03_024310313	chr03	24310313	0.0317294	-	-
chr03_024644041	chr03	24644041	0.352284	-	0.275457
chr03_025302434	chr03	25302434	0.110848	-	-
chr03_025592266	chr03	25592266	0.372833	-	0.358887
chr03_026047967	chr03	26047967	0.0213853	-	-
chr03_026322717	chr03	26322717	0.373315	0.318011	0.275457
chr03_026500531	chr03	26500531	0.0891499	-	-
chr03_026852215	chr03	26852215	0.37102	-	0.304688
chr03_026866013	chr03	26866013	0.239198	-	0.0766722
chr03_027132796	chr03	27132796	0.24439	-	0.362349
chr03_027449581	chr03	27449581	-	-	0.0270168
chr03_027542326	chr03	27542326	0.345679	-	0.334332
chr03_028181180	chr03	28181180	0.374252	-	0.275457
chr03_028282723	chr03	28282723	0.0054347	-	-
chr03_028294150	chr03	28294150	0.355641	0.253261	0.374807
chr03_029096387	chr03	29096387	0.0468204	-	-
chr03_029096424	chr03	29096424	0.219908	-	-
chr03_029096518	chr03	29096518	0.217006	-	-
chr03_029282349	chr03	29282349	0.198795	-	0.141107
chr03_029384806	chr03	29384806	0.185866	-	0.239198
chr03_029581066	chr03	29581066	-	-	0.0270168
chr03_029640731	chr03	29640731	0.296735	-	0.0525537
chr03_030010506	chr03	30010506	0.291128	-	-
chr03_030052087	chr03	30052087	0.0161269	0.0830117	-
chr03_030194409	chr03	30194409	0.0108102	-	-
chr03_030502290	chr03	30502290	0.214067	0.355713	0.334332
chr03_030880775	chr03	30880775	0.321223	-	-
chr03_031096283	chr03	31096283	-	-	0.345679
chr03_031096300	chr03	31096300	0.339243	-	-
chr03_031426486	chr03	31426486	0.143031	-	0.0525537
chr03_031426633	chr03	31426633	0.139172	-	0.0270168
chr03_031887928	chr03	31887928	0.246935	-	0.0270168
chr03_031887982	chr03	31887982	0.249446	-	0.370131
chr03_031888055	chr03	31888055	0.249446	-	0.362349
chr03_032155334	chr03	32155334	0.25678	0.289555	0.0270168
chr03_032155434	chr03	32155434	-	0.151629	0.375
chr03_032161138	chr03	32161138	0.25678	-	0.371895
chr03_032346429	chr03	32346429	0.374395	-	0.141107
chr03_032688865	chr03	32688865	0.228391	0.289555	-
chr03_032690067	chr03	32690067	0.277051	-	-
chr03_032703445	chr03	32703445	0.102319	-	0.21059
chr03_032703508	chr03	32703508	0.246935	-	-
chr03_032935526	chr03	32935526	0.201927	0.289555	0.264202
chr03_033276230	chr03	33276230	0.217006	-	-
chr03_033702179	chr03	33702179	0.261505	-	0.373258
chr03_033827450	chr03	33827450	0.373315	-	0.141107
chr03_033827495	chr03	33827495	0.291128	-	-
chr03_033827649	chr03	33827649	0.198795	0.289555	-
chr03_034002981	chr03	34002981	0.192412	-	-
chr03_034003093	chr03	34003093	0.123274	-	-
chr03_034448315	chr03	34448315	-	0.289555	0.371895
chr03_035013866	chr03	35013866	0.334536	0.289555	0.340274
chr03_035108771	chr03	35108771	0.298549	-	0.225366
chr03_035523338	chr03	35523338	0.364571	0.151629	0.239198
chr03_035523453	chr03	35523453	0.236549	0.151629	-
chr03_035906951	chr03	35906951	0.300336	-	0.160133
chr03_035909856	chr03	35909856	0.360816	0.318011	0.194824
chr03_036236252	chr03	36236252	0.21109	0.0830117	0.0270168
chr03_036618909	chr03	36618909	0.228391	0.318011	0.178022
chr04_000422237	chr04	422237	0.353151	0.253261	0.160133
chr04_000488486	chr04	488486	0.0755183	-	-
chr04_000629659	chr04	629659	0.357209	-	0.0525537
chr04_000976297	chr04	976297	0.357966	0.0830117	0.178022
chr04_001452200	chr04	1452200	0.0801143	-	-
chr04_001957006	chr04	1957006	0.340367	-	0.160133
chr04_002201495	chr04	2201495	0.084658	-	-
chr04_002345551	chr04	2345551	0.279149	0.253261	0.0270168
chr04_002345618	chr04	2345618	0.374252	0.151629	0.304688
chr04_002407024	chr04	2407024	0.277051	-	-
chr04_002436363	chr04	2436363	0.285268	0.253261	-
chr04_002471441	chr04	2471441	0.263819	-	0.120892
chr04_002576971	chr04	2576971	0.28725	0.366599	0.32783
chr04_002592756	chr04	2592756	0.0755183	-	-
chr04_002592859	chr04	2592859	0.0661679	-	-
chr04_002592919	chr04	2592919	0.0161269	-	-
chr04_002694804	chr04	2694804	0.115039	0.253261	-
chr04_003075775	chr04	3075775	0.266102	-	0.374227
chr04_003133075	chr04	3133075	-	-	0.0270168
chr04_003408188	chr04	3408188	-	0.355713	-
chr04_003408393	chr04	3408393	0.367239	0.366599	0.374227
chr04_003408577	chr04	3408577	0.367239	0.366599	0.264202
chr04_003588119	chr04	3588119	0.368643	-	0.225366
chr04_003590487	chr04	3590487	0.277051	-	-
chr04_003653089	chr04	3653089	-	0.366599	0.313036
chr04_003682800	chr04	3682800	0.0054347	0.366599	0.252129
chr04_003683243	chr04	3683243	0.322658	0.366599	0.21059
chr04_003833820	chr04	3833820	0.251924	-	-
chr04_003930171	chr04	3930171	0.201927	-	-
chr04_003933996	chr04	3933996	0.0935906	-	-
chr04_003934053	chr04	3934053	0.135268	-	0.0994323
chr04_004233955	chr04	4233955	0.36013	0.366599	0.0270168
chr04_004238292	chr04	4238292	0.277051	-	-
chr04_004667613	chr04	4667613	0.37257	0.151629	-
chr04_005480937	chr04	5480937	0.0108102	-	0.0270168
chr04_005482022	chr04	5482022	0.168776	-	-
chr04_005528839	chr04	5528839	0.146843	-	-
chr04_005896622	chr04	5896622	0.283258	-	-
chr04_005922133	chr04	5922133	0.0108102	-	-
chr04_005922155	chr04	5922155	0.0054347	-	-
chr04_006515091	chr04	6515091	0.189159	-	-
chr04_006557529	chr04	6557529	0.340367	-	0.225366
chr04_006678351	chr04	6678351	0.146843	-	0.160133
chr04_006678409	chr04	6678409	0.270574	0.375	-
chr04_006700385	chr04	6700385	0.296735	-	0.160133
chr04_006719136	chr04	6719136	0.374813	0.151629	0.374807
chr04_006748165	chr04	6748165	0.300336	-	0.160133
chr04_006748357	chr04	6748357	0.251924	0.375	0.365369
chr04_006748382	chr04	6748382	0.0161269	-	-
chr04_007550755	chr04	7550755	0.348626	0.366599	0.373258
chr04_007550836	chr04	7550836	0.348626	-	0.275457
chr04_008048981	chr04	8048981	0.272763	-	0.225366
chr04_008367746	chr04	8367746	0.25678	-	-
chr04_008367846	chr04	8367846	0.289203	-	0.264202
chr04_008464995	chr04	8464995	0.353151	-	-
chr04_008465013	chr04	8465013	0.179156	0.253261	-
chr04_008472669	chr04	8472669	0.329482	-	0.375
chr04_008592045	chr04	8592045	0.0614125	-	-
chr04_008592094	chr04	8592094	0.217006	-	0.0766722
chr04_008894914	chr04	8894914	-	-	0.340274
chr04_008894970	chr04	8894970	0.222772	0.375	0.225366
chr04_008895117	chr04	8895117	0.30383	0.253261	0.275457
chr04_009366306	chr04	9366306	0.254368	0.375	0.340274
chr04_009584740	chr04	9584740	0.369079	-	0.178022
chr04_009760802	chr04	9760802	0.373923	0.375	0.141107
chr04_010262869	chr04	10262869	0.115039	-	-
chr04_010267155	chr04	10267155	0.310506	-	0.362349
chr04_011129236	chr04	11129236	0.251924	0.151629	-
chr04_011237347	chr04	11237347	0.319765	-	-
chr04_011913319	chr04	11913319	0.0661679	-	-
chr04_012139484	chr04	12139484	0.0708697	-	-
chr04_012140979	chr04	12140979	0.201927	-	0.141107
chr04_012546630	chr04	12546630	0.312111	-	-
chr04_012566505	chr04	12566505	0.362136	-	0.295664
chr04_012633210	chr04	12633210	0.251924	-	0.0525537
chr04_013350018	chr04	13350018	0.294893	-	0.0270168
chr04_013350194	chr04	13350194	0.346681	0.375	0.0994323
chr04_013382966	chr04	13382966	0.172279	-	0.0766722
chr04_013456446	chr04	13456446	0.360816	0.151629	0.178022
chr04_015584655	chr04	15584655	0.300336	-	0.0766722
chr04_015886649	chr04	15886649	0.361485	0.372925	-
chr04_016990270	chr04	16990270	0.298549	-	0.160133
chr04_017098678	chr04	17098678	0.296735	0.375	0.160133
chr04_018279693	chr04	18279693	0.239198	-	-
chr04_018279851	chr04	18279851	0.239198	-	-
chr04_018660390	chr04	18660390	0.325457	0.151629	-
chr04_018665615	chr04	18665615	0.277051	-	0.0270168
chr04_018685139	chr04	18685139	0.0935906	-	-
chr04_019397441	chr04	19397441	0.146843	-	-
chr04_019914195	chr04	19914195	0.342553	0.151629	0.252129
chr04_020400572	chr04	20400572	0.354829	0.151629	-
chr04_020916095	chr04	20916095	0.308876	0.372925	0.0525537
chr04_022358348	chr04	22358348	-	-	0.0270168
chr04_022505399	chr04	22505399	0.0891499	-	-
chr04_023024557	chr04	23024557	0.371686	0.151629	0.160133
chr04_024191050	chr04	24191050	0.298549	-	0.0525537
chr04_024191133	chr04	24191133	0.0108102	-	-
chr04_024252554	chr04	24252554	0.143031	-	0.0525537
chr04_024610965	chr04	24610965	0.374522	0.372925	-
chr04_024611083	chr04	24611083	-	-	0.0270168
chr04_024996093	chr04	24996093	0.0935906	-	-
chr04_025112157	chr04	25112157	0.329482	0.151629	0.21059
chr04_025112181	chr04	25112181	0.334536	-	-
chr04_025274056	chr04	25274056	0.272763	-	0.225366
chr04_025376659	chr04	25376659	0.24439	-	0.0994323
chr04_025379138	chr04	25379138	0.279149	-	0.285932
chr04_025821586	chr04	25821586	0.348626	0.372925	0.295664
chr04_025821709	chr04	25821709	0.366221	0.372925	0.194824
chr04_025862464	chr04	25862464	0.346681	-	0.285932
chr04_026375013	chr04	26375013	0.315246	-	-
chr04_026748307	chr04	26748307	0.0708697	-	0.0766722
chr04_026748328	chr04	26748328	0.198795	-	-
chr04_026748347	chr04	26748347	0.0108102	-	0.0270168
chr04_026902977	chr04	26902977	-	-	0.194824
chr04_027470101	chr04	27470101	0.175739	-	0.194824
chr04_027534397	chr04	27534397	0.0891499	-	-
chr04_027755679	chr04	27755679	0.367723	-	0.313036
chr04_028334542	chr04	28334542	0.360816	-	0.0994323
chr04_028381405	chr04	28381405	0.135268	-	-
chr04_028779073	chr04	28779073	-	-	0.252129
chr04_029424843	chr04	29424843	0.0708697	-	0.0270168
chr04_029424994	chr04	29424994	0.321223	-	0.374227
chr04_029611178	chr04	29611178	0.345679	0.151629	0.252129
chr04_029943956	chr04	29943956	0.158008	-	0.371895
chr04_030073526	chr04	30073526	-	-	0.264202
chr04_030541160	chr04	30541160	0.143031	-	-
chr04_030822144	chr04	30822144	0.0317294	-	0.0270168
chr04_030822181	chr04	30822181	0.0054347	-	-
chr04_030843676	chr04	30843676	-	0.0830117	-
chr04_031240655	chr04	31240655	0.102319	0.355713	-
chr04_031346966	chr04	31346966	-	-	0.0766722
chr04_031546210	chr04	31546210	0.201927	-	0.0270168
chr04_031546254	chr04	31546254	0.0054347	-	-
chr04_031943082	chr04	31943082	0.28725	0.289555	0.0994323
chr04_032250699	chr04	32250699	0.285268	-	0.295664
chr04_032250770	chr04	32250770	0.285268	-	0.295664
chr04_032465807	chr04	32465807	0.369903	0.375	0.178022
chr04_032466998	chr04	32466998	0.261505	-	0.178022
chr04_033004241	chr04	33004241	0.0891499	-	-
chr04_033320705	chr04	33320705	0.315246	-	0.32074
chr04_033354334	chr04	33354334	0.370291	-	0.194824
chr04_033543459	chr04	33543459	0.0418461	-	0.0270168
chr04_034392819	chr04	34392819	0.349569	0.0830117	0.252129
chr04_035499346	chr04	35499346	0.330779	-	-
chr04_035944546	chr04	35944546	0.358705	0.0830117	0.304688
chr04_036321735	chr04	36321735	0.351398	-	0.0525537
chr04_036734071	chr04	36734071	0.347663	-	0.32783
chr05_000142049	chr05	142049	0.266102	-	0.0766722
chr05_000142187	chr05	142187	0.231146	-	0.0270168
chr05_000375385	chr05	375385	0.21109	-	0.252129
chr05_000932858	chr05	932858	0.285268	-	0.194824
chr05_000932945	chr05	932945	0.283258	-	0.252129
chr05_001291662	chr05	1291662	0.201927	-	-
chr05_001422004	chr05	1422004	0.339243	0.366599	0.362349
chr05_001422111	chr05	1422111	0.339243	0.366599	0.32783
chr05_001424374	chr05	1424374	0.339243	-	0.0994323
chr05_001625255	chr05	1625255	0.313691	0.372925	0.295664
chr05_002076245	chr05	2076245	0.2256	0.318011	-
chr05_002161121	chr05	2161121	0.175739	-	-
chr05_002164301	chr05	2164301	0.321223	-	0.275457
chr05_002164321	chr05	2164321	0.146843	-	-
chr05_002442039	chr05	2442039	0.266102	-	-
chr05_002544960	chr05	2544960	0.0517392	-	-
chr05_002567882	chr05	2567882	0.161641	0.318011	-
chr05_002694477	chr05	2694477	0.358705	0.375	0.252129
chr05_002694553	chr05	2694553	0.321223	0.375	0.194824
chr05_002699189	chr05	2699189	-	-	0.0270168
chr05_002860471	chr05	2860471	0.283258	0.375	0.178022
chr05_003200172	chr05	3200172	0.298549	-	0.21059
chr05_003311254	chr05	3311254	0.11918	-	-
chr05_003334150	chr05	3334150	0.182532	-	-
chr05_003620367	chr05	3620367	0.20502	-	0.370131
chr05_003704038	chr05	3704038	0.36277	-	0.225366
chr05_005362947	chr05	5362947	0.305538	-	0.120892
chr05_005404797	chr05	5404797	0.123274	-	-
chr05_005404827	chr05	5404827	0.34147	-	0.365369
chr05_005483318	chr05	5483318	0.370291	0.151629	-
chr05_005620832	chr05	5620832	0.326821	-	-
chr05_006598078	chr05	6598078	0.251924	0.372925	0.313036
chr05_006598158	chr05	6598158	0.305538	0.355713	0.373258
chr05_006612936	chr05	6612936	0.321223	0.372925	0.295664
chr05_006613086	chr05	6613086	0.182532	-	0.0994323
chr05_006840110	chr05	6840110	0.233865	0.0830117	0.178022
chr05_007148030	chr05	7148030	0.34147	0.318011	-
chr05_007192119	chr05	7192119	0.0054347	-	-
chr05_007195929	chr05	7195929	-	0.372925	0.304688
chr05_007198316	chr05	7198316	0.115039	-	-
chr05_007564099	chr05	7564099	0.0418461	-	0.120892
chr05_007564251	chr05	7564251	0.0468204	0.372925	0.141107
chr05_007612787	chr05	7612787	0.319765	-	-
chr05_007612893	chr05	7612893	0.0108102	-	-
chr05_008723187	chr05	8723187	0.0108102	0.372925	0.371895
chr05_008723360	chr05	8723360	-	0.318011	0.295664
chr05_008723385	chr05	8723385	0.143031	0.372925	0.0270168
chr05_008882053	chr05	8882053	0.201927	-	-
chr05_008882098	chr05	8882098	0.37257	0.151629	-
chr05_009179853	chr05	9179853	0.20502	-	-
chr05_009403316	chr05	9403316	0.249446	-	-
chr05_009794297	chr05	9794297	0.296735	0.372925	0.313036
chr05_009794400	chr05	9794400	0.0708697	-	0.354966
chr05_009794428	chr05	9794428	0.285268	-	0.264202
chr05_009816026	chr05	9816026	0.228391	-	-
chr05_010024641	chr05	10024641	0.20502	-	0.334332
chr05_010024682	chr05	10024682	0.338098	-	-
chr05_010616179	chr05	10616179	0.300336	-	-
chr05_010631569	chr05	10631569	0.192412	-	-
chr05_010631623	chr05	10631623	0.359426	0.339757	-
chr05_010631772	chr05	10631772	0.0108102	-	-
chr05_010947758	chr05	10947758	0.228391	0.375	0.264202
chr05_011027285	chr05	11027285	0.139172	-	-
chr05_011027457	chr05	11027457	0.239198	0.318011	-
chr05_011342128	chr05	11342128	0.359426	-	-
chr05_011759994	chr05	11759994	0.266102	0.339757	0.0766722
chr05_012182477	chr05	12182477	0.228391	-	0.374227
chr05_012200221	chr05	12200221	0.106609	-	-
chr05_012706893	chr05	12706893	0.326821	-	-
chr05_012706974	chr05	12706974	0.30722	0.372925	0.275457
chr05_012707007	chr05	12707007	0.0935906	-	0.334332
chr05_014456106	chr05	14456106	0.172279	-	-
chr05_015381202	chr05	15381202	0.364571	0.372925	0.160133
chr05_016062426	chr05	16062426	0.0468204	-	-
chr05_017066492	chr05	17066492	0.366738	0.207798	0.21059
chr05_017092581	chr05	17092581	0.321223	0.355713	0.0766722
chr05_018395452	chr05	18395452	0.0755183	-	-
chr05_018740621	chr05	18740621	0.11918	-	-
chr05_019320437	chr05	19320437	0.179156	-	0.120892
chr05_020012129	chr05	20012129	0.266102	0.355713	0.0270168
chr05_021466997	chr05	21466997	0.172279	-	-
chr05_021649494	chr05	21649494	0.353999	0.355713	0.21059
chr05_021649641	chr05	21649641	0.357209	0.253261	0.275457
chr05_022614172	chr05	22614172	0.316777	0.355713	0.239198
chr05_022990985	chr05	22990985	0.219908	-	0.0525537
chr05_023753596	chr05	23753596	0.192412	-	-
chr05_023774043	chr05	23774043	0.24439	-	-
chr05_023833024	chr05	23833024	0.25678	-	-
chr05_024093647	chr05	24093647	0.342553	-	0.374807
chr05_024095355	chr05	24095355	0.201927	-	0.0766722
chr05_024152160	chr05	24152160	0.312111	0.366599	0.178022
chr05_024152211	chr05	24152211	0.0054347	-	-
chr05_024154343	chr05	24154343	0.158008	-	0.194824
chr05_024746401	chr05	24746401	0.241811	-	0.0994323
chr05_024776288	chr05	24776288	0.0566031	-	-
chr05_024776317	chr05	24776317	0.268353	-	0.0270168
chr05_024790533	chr05	24790533	0.246935	0.366599	0.313036
chr05_025502129	chr05	25502129	0.231146	-	0.0525537
chr05_025644178	chr05	25644178	0.11918	-	-
chr05_026015688	chr05	26015688	0.0468204	-	-
chr05_026052101	chr05	26052101	0.214067	-	0.0270168
chr05_026052220	chr05	26052220	0.219908	-	0.225366
chr05_026052303	chr05	26052303	0.219908	-	0.239198
chr05_026126432	chr05	26126432	0.335745	-	0.285932
chr05_026571850	chr05	26571850	0.328163	-	-
chr05_026586947	chr05	26586947	0.348626	-	0.178022
chr05_026926140	chr05	26926140	0.222772	0.151629	-
chr05_027466108	chr05	27466108	0.37497	0.366599	0.32074
chr05_027473429	chr05	27473429	0.0108102	-	0.160133
chr05_027860363	chr05	27860363	0.298549	-	-
chr05_027894180	chr05	27894180	0.329482	-	0.362349
chr05_027894236	chr05	27894236	0.0054347	-	-
chr05_028399461	chr05	28399461	0.322658	-	0.239198
chr05_028807067	chr05	28807067	0.263819	-	0.0270168
chr05_029327001	chr05	29327001	0.154331	-	0.194824
chr05_029758914	chr05	29758914	0.208074	-	-
chr05_029759004	chr05	29759004	0.0161269	-	-
chr05_029951087	chr05	29951087	0.367239	-	0.32783
chr05_030200929	chr05	30200929	0.351398	-	0.367959
chr05_030201038	chr05	30201038	0.189159	-	0.21059
chr05_030201104	chr05	30201104	0.374813	-	0.275457
chr05_030205493	chr05	30205493	0.294893	-	0.313036
chr05_030205620	chr05	30205620	0.279149	-	0.373258
chr05_030351362	chr05	30351362	0.373923	-	0.285932
chr05_030351513	chr05	30351513	0.308876	-	0.313036
chr05_030410220	chr05	30410220	0.352284	-	-
chr05_030496551	chr05	30496551	0.352284	0.0830117	0.304688
chr05_030496574	chr05	30496574	-	-	0.275457
chr05_030496749	chr05	30496749	0.266102	-	0.0525537
chr05_030560427	chr05	30560427	0.296735	-	-
chr05_030879566	chr05	30879566	0.0108102	-	0.194824
chr05_030905635	chr05	30905635	0.325457	-	0.345679
chr05_030920699	chr05	30920699	0.324069	-	0.239198
chr05_030983784	chr05	30983784	0.217006	-	0.141107
chr05_030985074	chr05	30985074	0.219908	-	-
chr05_032125011	chr05	32125011	0.322658	-	-
chr05_032131430	chr05	32131430	0.322658	-	0.252129
chr05_032131563	chr05	32131563	0.0213853	-	-
chr05_033003747	chr05	33003747	0.283258	-	-
chr06_000197825	chr06	197825	0.336932	0.366599	0.0270168
chr06_000197937	chr06	197937	0.272763	-	0.239198
chr06_000487462	chr06	487462	0.0418461	-	-
chr06_000770717	chr06	770717	0.338098	0.366599	-
chr06_000796191	chr06	796191	0.263819	-	-
chr06_000926253	chr06	926253	0.192412	-	-
chr06_001251920	chr06	1251920	0.208074	-	0.0994323
chr06_001448143	chr06	1448143	0.222772	-	-
chr06_001594538	chr06	1594538	0.37257	0.0830117	0.275457
chr06_002058272	chr06	2058272	0.185866	0.355713	-
chr06_002123611	chr06	2123611	0.329482	0.151629	-
chr06_002482038	chr06	2482038	0.214067	0.253261	0.375
chr06_002886330	chr06	2886330	0.374933	-	0.345679
chr06_003325915	chr06	3325915	0.352284	-	0.0766722
chr06_003473732	chr06	3473732	0.143031	-	-
chr06_003614925	chr06	3614925	0.261505	-	0.21059
chr06_003676060	chr06	3676060	0.373735	0.151629	-
chr06_004094679	chr06	4094679	0.313691	-	0.160133
chr06_004226496	chr06	4226496	0.236549	0.372925	0.32783
chr06_004356702	chr06	4356702	0.222772	-	0.32783
chr06_004364028	chr06	4364028	0.246935	-	-
chr06_004364177	chr06	4364177	0.249446	-	0.252129
chr06_004609418	chr06	4609418	0.214067	-	-
chr06_004720381	chr06	4720381	0.374252	0.366599	0.141107
chr06_004965663	chr06	4965663	0.338098	-	0.0525537
chr06_005064218	chr06	5064218	0.214067	-	-
chr06_005092307	chr06	5092307	0.16523	-	-
chr06_005772416	chr06	5772416	0.228391	-	-
chr06_005897749	chr06	5897749	0.233865	-	-
chr06_006037095	chr06	6037095	0.21109	-	-
chr06_006181707	chr06	6181707	0.374881	0.0830117	0.21059
chr06_006255097	chr06	6255097	0.0418461	-	-
chr06_006390580	chr06	6390580	0.350493	-	-
chr06_006390622	chr06	6390622	0.374933	0.0830117	0.0525537
chr06_006625071	chr06	6625071	0.0935906	-	0.374807
chr06_006750670	chr06	6750670	0.357209	-	-
chr06_007430546	chr06	7430546	0.233865	-	0.370131
chr06_007931867	chr06	7931867	0.172279	-	-
chr06_008580059	chr06	8580059	0.342553	-	-
chr06_008800103	chr06	8800103	0.324069	-	0.0994323
chr06_009059061	chr06	9059061	0.365138	0.0830117	-
chr06_009402314	chr06	9402314	0.127319	-	-
chr06_009780406	chr06	9780406	0.342553	0.366599	0.0766722
chr06_010144506	chr06	10144506	0.11918	0.372925	0.160133
chr06_010632680	chr06	10632680	0.313691	-	0.340274
chr06_011048637	chr06	11048637	0.370663	0.0830117	0.0525537
chr06_011305979	chr06	11305979	0.366738	-	0.194824
chr06_011306037	chr06	11306037	0.366738	-	0.178022
chr06_012452356	chr06	12452356	0.30722	0.253261	-
chr06_012510129	chr06	12510129	0.352284	0.151629	0.225366
chr06_012628617	chr06	12628617	0.343615	0.151629	-
chr06_012837292	chr06	12837292	0.326821	0.375	0.141107
chr06_013205959	chr06	13205959	0.154331	-	-
chr06_013609992	chr06	13609992	0.0054347	-	-
chr06_013934005	chr06	13934005	0.084658	-	0.194824
chr06_014435074	chr06	14435074	-	-	0.194824
chr06_015367890	chr06	15367890	0.0708697	-	-
chr06_015367929	chr06	15367929	0.270574	-	-
chr06_015368966	chr06	15368966	0.0708697	-	-
chr06_015976994	chr06	15976994	0.373735	-	0.370131
chr06_016124158	chr06	16124158	0.372291	0.151629	0.370131
chr06_016124201	chr06	16124201	0.372291	0.151629	-
chr06_016487405	chr06	16487405	0.36277	0.151629	-
chr06_016952367	chr06	16952367	0.0661679	0.151629	0.275457
chr06_017295083	chr06	17295083	0.143031	-	-
chr06_017612111	chr06	17612111	0.355641	-	0.334332
chr06_018068021	chr06	18068021	0.363988	-	0.194824
chr06_018694604	chr06	18694604	0.319765	-	-
chr06_019152772	chr06	19152772	0.358705	0.372925	0.21059
chr06_019412045	chr06	19412045	0.251924	-	-
chr06_019677446	chr06	19677446	0.328163	0.372925	0.0994323
chr06_019684920	chr06	19684920	0.261505	-	-
chr06_020686382	chr06	20686382	0.208074	0.207798	-
chr06_020864310	chr06	20864310	0.30383	-	0.120892
chr06_021634141	chr06	21634141	0.0054347	-	-
chr06_021865699	chr06	21865699	0.357209	0.151629	-
chr06_022324217	chr06	22324217	-	-	0.0270168
chr06_022712475	chr06	22712475	0.146843	-	0.0766722
chr06_023154622	chr06	23154622	0.353151	0.372925	0.0994323
chr06_023537562	chr06	23537562	0.324069	-	-
chr06_023794270	chr06	23794270	0.231146	-	-
chr06_024490439	chr06	24490439	0.189159	-	0.375
chr06_024490501	chr06	24490501	0.346681	0.253261	-
chr06_024699373	chr06	24699373	0.228391	-	-
chr06_025184617	chr06	25184617	0.263819	-	-
chr06_025571656	chr06	25571656	0.185866	-	0.160133
chr06_026213492	chr06	26213492	0.0054347	-	-
chr06_026439248	chr06	26439248	0.363388	-	0.304688
chr06_026641161	chr06	26641161	0.0661679	-	-
chr06_026746365	chr06	26746365	0.37102	0.0830117	0.370131
chr06_026746431	chr06	26746431	0.214067	-	0.120892
chr06_026996737	chr06	26996737	0.371361	0.151629	-
chr06_027166748	chr06	27166748	0.324069	-	-
chr06_027605647	chr06	27605647	0.374731	0.151629	0.340274
chr06_027848344	chr06	27848344	0.365138	-	-
chr06_028048998	chr06	28048998	0.374634	-	0.225366
chr06_028744192	chr06	28744192	0.192412	-	-
chr06_029229544	chr06	29229544	0.0108102	-	-
chr06_029856646	chr06	29856646	0.351398	-	0.264202
chr06_030365112	chr06	30365112	0.231146	-	-
chr06_030365142	chr06	30365142	0.283258	0.253261	0.0994323
chr06_030365248	chr06	30365248	0.25678	0.253261	0.0766722
chr06_030592347	chr06	30592347	0.0891499	-	-
chr06_031044135	chr06	31044135	0.192412	-	-
chr06_031386380	chr06	31386380	0.334536	-	-
chr06_031704367	chr06	31704367	0.161641	-	-
chr06_031704400	chr06	31704400	0.283258	-	-
chr06_032013974	chr06	32013974	0.321223	-	0.160133
chr06_032422241	chr06	32422241	0.373533	0.151629	0.120892
chr06_032430270	chr06	32430270	0.373735	0.0830117	0.0270168
chr06_032430383	chr06	32430383	0.192412	-	-
chr06_032544161	chr06	32544161	0.335745	-	-
chr06_033423108	chr06	33423108	-	-	0.120892
chr06_033423181	chr06	33423181	0.0161269	-	-
chr06_033423295	chr06	33423295	0.0213853	-	-
chr06_033839632	chr06	33839632	0.289203	0.355713	-
chr06_033839673	chr06	33839673	0.158008	-	0.0766722
chr06_033839713	chr06	33839713	0.20502	-	-
chr06_033839745	chr06	33839745	0.115039	-	-
chr06_033984618	chr06	33984618	0.185866	-	-
chr06_034413312	chr06	34413312	0.343615	-	0.120892
chr06_034503772	chr06	34503772	0.0213853	-	-
chr06_034606099	chr06	34606099	0.222772	-	0.21059
chr06_034643731	chr06	34643731	0.363988	0.339757	0.141107
chr06_034763165	chr06	34763165	0.115039	-	-
chr06_034763290	chr06	34763290	0.15061	-	-
chr06_034766145	chr06	34766145	0.084658	-	0.0270168
chr06_035060429	chr06	35060429	0.358705	-	0.21059
chr06_035200046	chr06	35200046	0.343615	0.339757	0.358887
chr06_035498829	chr06	35498829	0.0368159	-	-
chr06_035518356	chr06	35518356	0.158008	-	0.160133
chr06_035627087	chr06	35627087	0.0661679	-	-
chr06_035713371	chr06	35713371	0.222772	-	-
chr06_035714276	chr06	35714276	0.328163	-	-
chr06_035982771	chr06	35982771	0.305538	-	-
chr06_036138567	chr06	36138567	0.349569	-	-
chr06_036508915	chr06	36508915	0.352284	0.0830117	0.358887
chr06_036724266	chr06	36724266	0.236549	-	0.0270168
chr06_036727437	chr06	36727437	0.0368159	-	-
chr06_036779706	chr06	36779706	-	-	0.334332
chr06_037116119	chr06	37116119	0.333305	0.355713	0.160133
chr06_037346972	chr06	37346972	0.189159	-	0.285932
chr06_037347029	chr06	37347029	0.251924	-	0.194824
chr06_037610244	chr06	37610244	0.131317	-	-
chr06_037720941	chr06	37720941	0.279149	-	-
chr06_037870083	chr06	37870083	0.127319	-	-
chr06_037870200	chr06	37870200	0.195623	0.355713	-
chr06_038027474	chr06	38027474	0.334536	0.355713	0.225366
chr06_038338641	chr06	38338641	0.368191	-	0.252129
chr06_039380698	chr06	39380698	0.195623	-	0.371895
chr06_039543187	chr06	39543187	-	0.355713	0.371895
chr06_039633259	chr06	39633259	0.0708697	-	-
chr06_040284475	chr06	40284475	0.305538	-	0.0525537
chr07_000387248	chr07	387248	0.332053	-	0.275457
chr07_000730009	chr07	730009	0.15061	-	-
chr07_000730085	chr07	730085	0.123274	-	0.358887
chr07_000800794	chr07	800794	-	-	0.373258
chr07_000982994	chr07	982994	0.302096	-	-
chr07_001366516	chr07	1366516	0.274922	-	0.194824
chr07_001366597	chr07	1366597	0.296735	-	0.365369
chr07_001413687	chr07	1413687	0.0566031	-	0.141107
chr07_001466226	chr07	1466226	0.259158	-	0.252129
chr07_001562431	chr07	1562431	0.268353	-	0.0994323
chr07_001733994	chr07	1733994	-	-	0.295664
chr07_002306855	chr07	2306855	0.175739	-	-
chr07_002436899	chr07	2436899	0.339243	0.355713	0.0766722
chr07_002440250	chr07	2440250	0.328163	-	0.178022
chr07_002467080	chr07	2467080	0.336932	-	0.160133
chr07_002476957	chr07	2476957	0.371686	0.355713	0.0766722
chr07_002480346	chr07	2480346	0.34147	-	-
chr07_002803021	chr07	2803021	0.182532	-	-
chr07_002897486	chr07	2897486	0.357209	-	0.340274
chr07_002897512	chr07	2897512	0.0054347	-	0.0270168
chr07_002897585	chr07	2897585	0.357209	-	0.32074
chr07_002897639	chr07	2897639	0.357209	-	0.334332
chr07_003169496	chr07	3169496	0.219908	-	0.0994323
chr07_003169613	chr07	3169613	0.362136	0.339757	0.334332
chr07_003200721	chr07	3200721	0.241811	-	0.264202
chr07_003241755	chr07	3241755	0.340367	-	0.334332
chr07_004249442	chr07	4249442	0.358705	-	-
chr07_004249521	chr07	4249521	0.358705	-	0.358887
chr07_004279350	chr07	4279350	0.268353	-	-
chr07_004291644	chr07	4291644	0.189159	-	-
chr07_004374004	chr07	4374004	0.236549	-	0.0766722
chr07_004374035	chr07	4374035	0.261505	-	0.141107
chr07_004374065	chr07	4374065	0.201927	-	-
chr07_004597753	chr07	4597753	0.189159	-	0.334332
chr07_004607244	chr07	4607244	0.279149	0.339757	0.313036
chr07_004686735	chr07	4686735	0.351398	-	0.362349
chr07_005218969	chr07	5218969	0.318283	-	0.178022
chr07_005445330	chr07	5445330	0.300336	0.355713	0.264202
chr07_005460491	chr07	5460491	0.281218	-	-
chr07_006240282	chr07	6240282	0.36277	0.355713	0.313036
chr07_006404170	chr07	6404170	0.329482	-	-
chr07_006526479	chr07	6526479	0.361485	-	0.239198
chr07_006565088	chr07	6565088	0.373082	-	0.345679
chr07_006694012	chr07	6694012	0.261505	-	0.178022
chr07_006867386	chr07	6867386	0.340367	0.355713	-
chr07_007183441	chr07	7183441	0.291128	-	0.362349
chr07_007356859	chr07	7356859	0.084658	0.355713	0.21059
chr07_007356881	chr07	7356881	0.0935906	-	-
chr07_007384635	chr07	7384635	-	-	0.239198
chr07_007384695	chr07	7384695	0.172279	-	0.354966
chr07_007384761	chr07	7384761	0.172279	-	0.362349
chr07_007486500	chr07	7486500	-	-	0.0270168
chr07_007623282	chr07	7623282	0.259158	-	-
chr07_007639373	chr07	7639373	0.322658	-	-
chr07_007640327	chr07	7640327	0.277051	0.355713	0.0270168
chr07_008046113	chr07	8046113	0.0054347	-	-
chr07_008453725	chr07	8453725	0.0891499	-	-
chr07_008510890	chr07	8510890	0.0054347	0.151629	-
chr07_008578559	chr07	8578559	0.334536	-	0.0766722
chr07_008690080	chr07	8690080	0.0755183	-	-
chr07_008857674	chr07	8857674	0.296735	-	0.264202
chr07_009028740	chr07	9028740	0.135268	-	-
chr07_009028823	chr07	9028823	0.201927	-	-
chr07_009901825	chr07	9901825	0.198795	0.366599	0.0270168
chr07_010000593	chr07	10000593	0.283258	-	-
chr07_010243734	chr07	10243734	0.366738	0.366599	0.375
chr07_010243856	chr07	10243856	0.374095	-	0.0525537
chr07_010251972	chr07	10251972	0.131317	-	0.365369
chr07_010550854	chr07	10550854	0.179156	-	-
chr07_010745049	chr07	10745049	0.2256	0.366599	-
chr07_010866178	chr07	10866178	0.146843	-	-
chr07_010866214	chr07	10866214	0.321223	-	-
chr07_011395990	chr07	11395990	0.364571	0.372925	0.21059
chr07_011855045	chr07	11855045	0.373533	-	-
chr07_011855183	chr07	11855183	0.369499	-	0.239198
chr07_012059444	chr07	12059444	0.219908	-	0.0766722
chr07_013031813	chr07	13031813	0.251924	-	-
chr07_013222833	chr07	13222833	0.283258	0.375	-
chr07_013444037	chr07	13444037	0.0054347	-	-
chr07_014519453	chr07	14519453	0.371996	-	-
chr07_014926338	chr07	14926338	0.37257	0.375	0.120892
chr07_015408409	chr07	15408409	0.336932	-	0.358887
chr07_015748250	chr07	15748250	0.328163	-	0.160133
chr07_016646836	chr07	16646836	0.102319	-	-
chr07_016646920	chr07	16646920	0.0891499	-	-
chr07_016916807	chr07	16916807	0.233865	-	-
chr07_017620862	chr07	17620862	0.123274	-	-
chr07_017777083	chr07	17777083	0.272763	-	-
chr07_017980443	chr07	17980443	0.175739	0.151629	0.373258
chr07_017980539	chr07	17980539	0.182532	-	0.367959
chr07_018303305	chr07	18303305	0.373735	0.151629	-
chr07_019187237	chr07	19187237	0.208074	0.0830117	-
chr07_019920238	chr07	19920238	0.123274	-	-
chr07_020548862	chr07	20548862	0.0935906	-	-
chr07_021311883	chr07	21311883	0.123274	-	-
chr07_021484053	chr07	21484053	0.0755183	-	-
chr07_023352019	chr07	23352019	0.357966	0.375	0.0270168
chr07_023692323	chr07	23692323	0.346681	0.375	-
chr07_024404078	chr07	24404078	0.308876	0.253261	0.295664
chr07_025125700	chr07	25125700	0.16523	-	-
chr07_025394553	chr07	25394553	0.270574	-	0.32783
chr07_025656406	chr07	25656406	-	0.372925	0.334332
chr07_025818288	chr07	25818288	0.127319	-	-
chr07_025818354	chr07	25818354	0.0418461	-	-
chr07_026520094	chr07	26520094	0.308876	-	0.334332
chr07_026691936	chr07	26691936	-	0.372925	0.370131
chr07_027322139	chr07	27322139	0.0054347	-	-
chr07_027336769	chr07	27336769	0.195623	-	0.285932
chr07_027497141	chr07	27497141	0.241811	-	-
chr07_027497184	chr07	27497184	0.268353	-	0.194824
chr07_028146418	chr07	28146418	0.350493	-	-
chr07_028579494	chr07	28579494	0.326821	0.339757	0.0270168
chr07_028579536	chr07	28579536	0.367239	-	0.285932
chr07_028837466	chr07	28837466	0.217006	0.372925	-
chr07_029732534	chr07	29732534	0.367239	-	0.373258
chr07_030208428	chr07	30208428	0.361485	0.372925	0.0994323
chr07_030208499	chr07	30208499	0.336932	-	0.334332
chr07_030208567	chr07	30208567	0.198795	-	-
chr07_030709057	chr07	30709057	0.372833	-	0.0994323
chr07_030908006	chr07	30908006	0.30383	-	0.0270168
chr07_030910541	chr07	30910541	0.330779	-	-
chr07_030940119	chr07	30940119	0.374634	0.318011	-
chr07_030986470	chr07	30986470	0.261505	-	-
chr07_031000688	chr07	31000688	0.296735	-	0.0270168
chr07_031023232	chr07	31023232	0.333305	-	-
chr07_031125836	chr07	31125836	0.0108102	-	-
chr07_031125893	chr07	31125893	0.370291	0.318011	-
chr07_031210853	chr07	31210853	0.21109	-	0.252129
chr07_031210918	chr07	31210918	0.330779	-	0.32074
chr07_031210963	chr07	31210963	0.310506	-	-
chr07_032412596	chr07	32412596	0.110848	-	0.0994323
chr07_032412780	chr07	32412780	0.343615	-	0.354966
chr07_032504539	chr07	32504539	0.15061	-	-
chr07_032818622	chr07	32818622	0.185866	-	0.362349
chr07_033089625	chr07	33089625	0.0517392	-	-
chr07_033262163	chr07	33262163	0.346681	-	0.313036
chr07_033386085	chr07	33386085	0.25678	-	-
chr07_033615582	chr07	33615582	0.329482	-	0.304688
chr07_033615599	chr07	33615599	0.0054347	-	-
chr07_033891275	chr07	33891275	-	-	0.0270168
chr07_034118789	chr07	34118789	0.30722	-	0.252129
chr07_034372246	chr07	34372246	0.373533	-	0.295664
chr07_034699659	chr07	34699659	0.294893	-	0.295664
chr07_034699752	chr07	34699752	0.0517392	-	-
chr07_035291763	chr07	35291763	0.251924	-	-
chr07_035510240	chr07	35510240	0.146843	0.366599	0.373258
chr07_035558168	chr07	35558168	0.189159	-	0.0994323
chr07_035574432	chr07	35574432	0.189159	0.0830117	0.0270168
chr07_035574495	chr07	35574495	0.123274	0.289555	-
chr07_036005478	chr07	36005478	0.158008	-	0.0525537
chr07_036757574	chr07	36757574	0.131317	-	0.264202
chr07_036802989	chr07	36802989	0.294893	-	0.362349
chr07_036803076	chr07	36803076	0.315246	-	0.345679
chr07_036803147	chr07	36803147	0.291128	-	0.304688
chr08_000056185	chr08	56185	0.274922	0.372925	-
chr08_000516011	chr08	516011	0.233865	-	-
chr08_000558012	chr08	558012	0.259158	0.372925	0.0525537
chr08_000576870	chr08	576870	0.268353	-	-
chr08_000578125	chr08	578125	0.179156	-	-
chr08_000599165	chr08	599165	0.369903	0.372925	-
chr08_000988766	chr08	988766	0.266102	0.372925	0.0525537
chr08_001021444	chr08	1021444	0.16523	-	0.0270168
chr08_001021542	chr08	1021542	0.0801143	-	-
chr08_001021571	chr08	1021571	0.0161269	-	-
chr08_001052805	chr08	1052805	0.0801143	-	-
chr08_001200130	chr08	1200130	0.239198	-	0.0766722
chr08_001200286	chr08	1200286	0.251924	-	0.120892
chr08_001398400	chr08	1398400	0.0418461	-	-
chr08_001398480	chr08	1398480	0.0054347	-	-
chr08_001398536	chr08	1398536	0.371361	0.151629	-
chr08_001666831	chr08	1666831	0.324069	-	0.0994323
chr08_001691699	chr08	1691699	0.146843	-	-
chr08_001691795	chr08	1691795	0.189159	-	0.313036
chr08_001949134	chr08	1949134	0.354829	0.0830117	-
chr08_002634187	chr08	2634187	0.270574	-	0.365369
chr08_003123919	chr08	3123919	0.0054347	0.207798	-
chr08_003129664	chr08	3129664	0.335745	0.355713	-
chr08_003357477	chr08	3357477	-	-	0.178022
chr08_003447755	chr08	3447755	0.289203	0.355713	-
chr08_003447920	chr08	3447920	0.289203	0.355713	-
chr08_003623144	chr08	3623144	0.195623	-	-
chr08_004011195	chr08	4011195	0.359426	0.355713	0.0525537
chr08_004252668	chr08	4252668	0.208074	-	-
chr08_004340641	chr08	4340641	0.274922	0.366599	0.334332
chr08_004592522	chr08	4592522	0.0708697	0.0830117	-
chr08_004645864	chr08	4645864	0.321223	0.151629	0.334332
chr08_004940484	chr08	4940484	0.175739	-	-
chr08_004940577	chr08	4940577	-	0.207798	-
chr08_005076307	chr08	5076307	0.192412	-	0.371895
chr08_005737714	chr08	5737714	0.349569	-	0.120892
chr08_005740029	chr08	5740029	0.349569	0.151629	0.0994323
chr08_005814532	chr08	5814532	0.198795	-	0.345679
chr08_005995066	chr08	5995066	0.231146	0.253261	0.0766722
chr08_006262238	chr08	6262238	0.285268	-	0.239198
chr08_007135186	chr08	7135186	0.158008	-	-
chr08_007528802	chr08	7528802	-	-	0.334332
chr08_007537534	chr08	7537534	0.370663	-	0.285932
chr08_007537634	chr08	7537634	0.0801143	-	-
chr08_007582092	chr08	7582092	0.236549	-	-
chr08_007590062	chr08	7590062	0.185866	-	-
chr08_007590132	chr08	7590132	0.192412	-	0.0994323
chr08_008139103	chr08	8139103	0.369903	0.355713	0.178022
chr08_008398870	chr08	8398870	0.318283	-	0.194824
chr08_008448017	chr08	8448017	0.0108102	-	-
chr08_008932331	chr08	8932331	0.195623	-	-
chr08_008932393	chr08	8932393	0.161641	-	-
chr08_008958253	chr08	8958253	0.336932	-	-
chr08_009509177	chr08	9509177	0.195623	-	-
chr08_009867283	chr08	9867283	0.302096	0.253261	-
chr08_010323678	chr08	10323678	0.195623	-	0.141107
chr08_010336148	chr08	10336148	0.0054347	-	-
chr08_010683620	chr08	10683620	0.263819	-	-
chr08_010893081	chr08	10893081	0.374881	0.0830117	0.21059
chr08_011249543	chr08	11249543	0.373533	0.366599	0.252129
chr08_011595403	chr08	11595403	0.300336	-	0.0994323
chr08_012081200	chr08	12081200	0.0054347	-	-
chr08_012186630	chr08	12186630	0.272763	-	0.120892
chr08_012936708	chr08	12936708	0.285268	-	0.334332
chr08_012938246	chr08	12938246	0.289203	-	-
chr08_013582759	chr08	13582759	0.0108102	-	-
chr08_013745032	chr08	13745032	0.30383	-	0.120892
chr08_014534144	chr08	14534144	0.345679	0.151629	-
chr08_014844239	chr08	14844239	0.298549	-	0.0994323
chr08_015368308	chr08	15368308	0.236549	-	-
chr08_015679890	chr08	15679890	0.279149	-	-
chr08_015984026	chr08	15984026	0.259158	-	0.225366
chr08_016052258	chr08	16052258	0.296735	0.0830117	-
chr08_016725909	chr08	16725909	0.321223	0.339757	0.285932
chr08_016726046	chr08	16726046	0.321223	-	0.354966
chr08_016808964	chr08	16808964	0.36013	0.339757	0.373258
chr08_016809028	chr08	16809028	0.36013	-	0.32783
chr08_016898445	chr08	16898445	0.236549	-	0.225366
chr08_017564293	chr08	17564293	0.0801143	-	-
chr08_018092099	chr08	18092099	0.344657	-	-
chr08_018567482	chr08	18567482	0.329482	-	0.0270168
chr08_018698221	chr08	18698221	0.359426	-	0.313036
chr08_019505311	chr08	19505311	0.231146	-	0.0270168
chr08_019878397	chr08	19878397	0.110848	-	0.0270168
chr08_020044888	chr08	20044888	0.374731	-	0.264202
chr08_020121409	chr08	20121409	0.363388	0.0830117	-
chr08_020121482	chr08	20121482	0.172279	0.0830117	0.0525537
chr08_021394203	chr08	21394203	0.373082	0.339757	0.120892
chr08_021529428	chr08	21529428	0.172279	-	0.0525537
chr08_022457019	chr08	22457019	0.30383	-	0.0270168
chr08_022822596	chr08	22822596	0.0161269	-	-
chr08_023888013	chr08	23888013	0.294893	-	-
chr08_024254060	chr08	24254060	0.182532	-	-
chr08_024630092	chr08	24630092	0.266102	0.339757	0.0994323
chr08_025318618	chr08	25318618	0.168776	-	0.374227
chr08_025551412	chr08	25551412	0.15061	0.339757	0.252129
chr08_025806044	chr08	25806044	0.30383	-	0.120892
chr08_025952205	chr08	25952205	0.182532	-	-
chr08_025968774	chr08	25968774	0.143031	-	0.252129
chr08_026271676	chr08	26271676	-	0.339757	0.0994323
chr08_026650098	chr08	26650098	0.251924	-	-
chr08_027288352	chr08	27288352	0.261505	0.339757	0.239198
chr08_027762839	chr08	27762839	0.363988	-	0.252129
chr08_028630222	chr08	28630222	0.325457	-	0.0766722
chr08_028879044	chr08	28879044	-	0.372925	0.285932
chr08_028879152	chr08	28879152	0.0108102	-	-
chr08_028879187	chr08	28879187	-	-	0.0270168
chr08_028883531	chr08	28883531	0.329482	-	0.365369
chr08_028934686	chr08	28934686	0.272763	-	0.160133
chr08_029216372	chr08	29216372	0.127319	-	-
chr08_029651045	chr08	29651045	0.21109	0.355713	0.285932
chr08_029682945	chr08	29682945	0.11918	-	-
chr08_029907732	chr08	29907732	0.182532	-	0.0766722
chr08_029907825	chr08	29907825	0.259158	-	0.0525537
chr08_030147442	chr08	30147442	0.266102	0.355713	0.371895
chr08_030147563	chr08	30147563	0.336932	-	0.32783
chr08_030147608	chr08	30147608	0.268353	0.355713	0.374807
chr08_030727592	chr08	30727592	0.0891499	-	-
chr08_031195104	chr08	31195104	0.374095	0.151629	0.370131
chr08_031195172	chr08	31195172	0.0108102	0.0830117	0.252129
chr08_031216594	chr08	31216594	0.261505	-	-
chr08_031693731	chr08	31693731	0.359426	0.253261	-
chr08_031848273	chr08	31848273	0.195623	-	-
chr08_032276132	chr08	32276132	0.16523	-	-
chr08_032412254	chr08	32412254	0.233865	-	0.0766722
chr08_032594481	chr08	32594481	0.333305	-	0.370131
chr08_032954217	chr08	32954217	0.161641	-	0.304688
chr08_032954357	chr08	32954357	0.0935906	-	-
chr08_033897032	chr08	33897032	0.272763	-	0.141107
chr08_034182837	chr08	34182837	0.373082	-	0.354966
chr08_034814641	chr08	34814641	-	0.372925	-
chr08_035100292	chr08	35100292	0.30383	-	0.141107
chr08_035524254	chr08	35524254	-	-	0.178022
chr08_036058149	chr08	36058149	0.214067	-	0.370131
chr08_036988583	chr08	36988583	0.324069	0.366599	-
chr08_037587232	chr08	37587232	0.263819	0.0830117	0.275457
chr08_037683000	chr08	37683000	0.135268	-	-
chr08_038253128	chr08	38253128	0.371996	0.253261	0.32783
chr09_000048678	chr09	48678	0.281218	-	0.239198
chr09_000183150	chr09	183150	0.102319	-	-
chr09_000634275	chr09	634275	0.293024	0.0830117	0.225366
chr09_000842502	chr09	842502	0.346681	0.253261	0.178022
chr09_000847000	chr09	847000	0.364571	-	0.178022
chr09_001154255	chr09	1154255	0.353151	0.355713	0.354966
chr09_001255701	chr09	1255701	0.28725	-	0.0994323
chr09_001429712	chr09	1429712	0.0468204	-	-
chr09_001614530	chr09	1614530	0.296735	-	0.0525537
chr09_001614578	chr09	1614578	0.135268	-	-
chr09_001614631	chr09	1614631	0.0566031	-	-
chr09_001656724	chr09	1656724	0.16523	-	-
chr09_001914611	chr09	1914611	0.154331	0.151629	-
chr09_001914672	chr09	1914672	0.231146	0.0830117	-
chr09_001923316	chr09	1923316	0.319765	0.355713	-
chr09_001959697	chr09	1959697	0.146843	0.355713	0.225366
chr09_002086981	chr09	2086981	0.370663	-	0.373258
chr09_002466159	chr09	2466159	0.208074	0.355713	0.178022
chr09_002846284	chr09	2846284	0.135268	-	-
chr09_003105313	chr09	3105313	0.294893	-	0.0525537
chr09_003166968	chr09	3166968	0.158008	-	0.0525537
chr09_003166991	chr09	3166991	0.175739	0.0830117	-
chr09_003167092	chr09	3167092	0.158008	-	-
chr09_003568833	chr09	3568833	0.263819	-	-
chr09_003753059	chr09	3753059	0.127319	-	0.21059
chr09_004226528	chr09	4226528	0.192412	-	-
chr09_004383774	chr09	4383774	0.146843	-	-
chr09_004538831	chr09	4538831	0.168776	-	0.0766722
chr09_004538943	chr09	4538943	0.168776	0.318011	0.373258
chr09_004543045	chr09	4543045	0.175739	-	0.32783
chr09_004559741	chr09	4559741	0.179156	-	0.0270168
chr09_004567530	chr09	4567530	0.344657	-	0.252129
chr09_004708670	chr09	4708670	-	0.0830117	-
chr09_004764326	chr09	4764326	0.251924	-	0.0270168
chr09_004796578	chr09	4796578	0.356434	-	0.178022
chr09_004839568	chr09	4839568	0.374395	0.318011	0.0525537
chr09_005052200	chr09	5052200	0.340367	-	0.304688
chr09_005255972	chr09	5255972	0.11918	-	0.264202
chr09_005256021	chr09	5256021	0.106609	0.0830117	0.373258
chr09_005386027	chr09	5386027	0.374933	-	0.295664
chr09_005699438	chr09	5699438	0.338098	-	0.120892
chr09_005725932	chr09	5725932	0.219908	0.151629	-
chr09_005837549	chr09	5837549	0.254368	-	0.295664
chr09_005837628	chr09	5837628	0.161641	-	-
chr09_005870828	chr09	5870828	0.175739	-	0.0270168
chr09_005922345	chr09	5922345	0.347663	-	0.21059
chr09_006186296	chr09	6186296	0.369079	-	0.285932
chr09_006223294	chr09	6223294	0.0979803	-	-
chr09_006758817	chr09	6758817	0.316777	-	0.0766722
chr09_006888740	chr09	6888740	0.374881	-	0.32074
chr09_007221967	chr09	7221967	0.195623	-	0.304688
chr09_007222036	chr09	7222036	0.343615	-	-
chr09_007546186	chr09	7546186	0.20502	-	0.354966
chr09_007546211	chr09	7546211	0.272763	-	0.0270168
chr09_007546345	chr09	7546345	0.214067	-	0.345679
chr09_007546380	chr09	7546380	0.0054347	-	0.358887
chr09_007644472	chr09	7644472	0.139172	-	-
chr09_007870653	chr09	7870653	0.24439	-	-
chr09_007900801	chr09	7900801	0.374933	-	0.225366
chr09_007900841	chr09	7900841	0.0161269	-	-
chr09_008028982	chr09	8028982	0.366738	-	0.345679
chr09_008029033	chr09	8029033	0.182532	-	0.0270168
chr09_008597655	chr09	8597655	0.110848	-	-
chr09_009186124	chr09	9186124	0.127319	-	-
chr09_009220033	chr09	9220033	0.37102	-	-
chr09_009498647	chr09	9498647	0.0979803	-	-
chr09_009517220	chr09	9517220	0.0935906	-	-
chr09_009569899	chr09	9569899	0.217006	-	-
chr09_009911605	chr09	9911605	0.219908	-	-
chr09_009912660	chr09	9912660	0.123274	-	-
chr09_009912680	chr09	9912680	0.0054347	-	-
chr09_009912700	chr09	9912700	0.0054347	-	-
chr09_009912739	chr09	9912739	0.0108102	-	-
chr09_010196127	chr09	10196127	0.261505	-	-
chr09_010280763	chr09	10280763	0.367723	-	0.252129
chr09_010314691	chr09	10314691	-	0.253261	-
chr09_010810013	chr09	10810013	0.158008	-	-
chr09_011093122	chr09	11093122	0.365688	-	-
chr09_011595275	chr09	11595275	0.279149	-	0.295664
chr09_011595306	chr09	11595306	0.263819	-	-
chr09_011600953	chr09	11600953	0.0317294	-	-
chr09_011600993	chr09	11600993	0.0368159	-	-
chr09_011604738	chr09	11604738	0.0517392	-	-
chr09_011604820	chr09	11604820	0.266102	-	-
chr09_011680095	chr09	11680095	0.0891499	-	-
chr09_011680255	chr09	11680255	0.0935906	-	-
chr09_012085903	chr09	12085903	0.373735	0.318011	-
chr09_012450834	chr09	12450834	0.261505	-	0.120892
chr09_012450858	chr09	12450858	-	-	0.367959
chr09_012838118	chr09	12838118	0.0054347	-	0.0270168
chr09_012865570	chr09	12865570	0.102319	-	-
chr09_013287810	chr09	13287810	0.208074	-	0.304688
chr09_013912834	chr09	13912834	0.298549	-	-
chr09_013989349	chr09	13989349	0.11918	-	0.0994323
chr09_014543731	chr09	14543731	0.270574	-	-
chr09_014543754	chr09	14543754	0.154331	-	-
chr09_014685147	chr09	14685147	0.135268	-	-
chr09_015446061	chr09	15446061	0.25678	0.366599	0.362349
chr09_015561838	chr09	15561838	0.369079	0.207798	0.340274
chr09_015564184	chr09	15564184	0.0566031	-	-
chr09_015567204	chr09	15567204	0.300336	-	-
chr09_015567355	chr09	15567355	0.254368	-	-
chr09_015684094	chr09	15684094	0.214067	-	0.252129
chr09_015760060	chr09	15760060	0.338098	0.366599	0.225366
chr09_016313500	chr09	16313500	-	0.372925	0.365369
chr09_016568848	chr09	16568848	0.313691	-	-
chr09_016621900	chr09	16621900	0.201927	-	-
chr09_017375576	chr09	17375576	0.268353	-	-
chr09_017691994	chr09	17691994	0.0213853	-	-
chr09_018057630	chr09	18057630	0.175739	-	-
chr09_018123572	chr09	18123572	0.289203	-	-
chr09_018404852	chr09	18404852	-	-	0.0270168
chr09_018662170	chr09	18662170	0.342553	0.366599	0.345679
chr09_019460212	chr09	19460212	0.356434	-	0.194824
chr09_019553871	chr09	19553871	0.305538	-	0.374807
chr09_020163817	chr09	20163817	0.139172	0.355713	-
chr09_020465040	chr09	20465040	0.316777	-	-
chr09_020466605	chr09	20466605	0.0054347	-	-
chr09_020668505	chr09	20668505	-	-	0.0525537
chr09_020840218	chr09	20840218	0.339243	-	-
chr09_021150588	chr09	21150588	-	-	0.239198
chr09_021630281	chr09	21630281	0.222772	-	-
chr09_021812941	chr09	21812941	0.110848	-	-
chr09_022115182	chr09	22115182	0.239198	0.372925	-
chr09_022115236	chr09	22115236	0.259158	0.366599	-
chr09_022115349	chr09	22115349	0.0108102	-	-
chr09_022115385	chr09	22115385	0.349569	0.151629	0.275457
chr09_022116326	chr09	22116326	0.25678	0.355713	-
chr09_022314065	chr09	22314065	0.0161269	-	-
chr09_022396793	chr09	22396793	0.175739	-	-
chr09_022926219	chr09	22926219	0.0054347	0.355713	-
chr09_023422855	chr09	23422855	0.172279	-	-
chr09_023737467	chr09	23737467	0.172279	-	-
chr09_024139588	chr09	24139588	0.289203	0.372925	0.371895
chr09_024202030	chr09	24202030	0.263819	0.372925	0.285932
chr09_024917006	chr09	24917006	0.367239	-	0.373258
chr09_025429039	chr09	25429039	0.373082	0.151629	-
chr09_026408337	chr09	26408337	0.352284	0.0830117	-
chr09_026933339	chr09	26933339	0.102319	-	0.120892
chr09_027557395	chr09	27557395	0.373923	0.372925	-
chr09_027669610	chr09	27669610	0.0161269	-	-
chr09_027669708	chr09	27669708	0.0108102	-	0.0270168
chr09_027669727	chr09	27669727	0.266102	0.372925	0.374807
chr09_027670531	chr09	27670531	0.0054347	0.372925	-
chr09_028161618	chr09	28161618	0.131317	-	-
chr09_028716492	chr09	28716492	0.373315	0.151629	-
chr09_030088291	chr09	30088291	0.349569	-	-
chr09_030670391	chr09	30670391	0.208074	-	0.21059
chr09_030926935	chr09	30926935	0.279149	0.318011	0.141107
chr09_031324348	chr09	31324348	0.179156	0.372925	0.285932
chr09_031920776	chr09	31920776	0.15061	-	-
chr09_032095706	chr09	32095706	0.353151	0.372925	-
chr09_032564480	chr09	32564480	0.0054347	-	-
chr09_032787098	chr09	32787098	0.189159	-	0.225366
chr09_033026689	chr09	33026689	0.279149	0.318011	-
chr09_033470547	chr09	33470547	0.15061	-	0.21059
chr09_034241401	chr09	34241401	0.233865	-	-
chr09_034424465	chr09	34424465	0.0054347	-	-
chr09_034928640	chr09	34928640	0.219908	0.372925	-
chr09_035397845	chr09	35397845	0.102319	-	-
chr09_035893245	chr09	35893245	0.0801143	-	-
chr09_036266430	chr09	36266430	0.131317	-	0.0766722
chr09_036647423	chr09	36647423	0.354829	0.318011	-
chr09_037352830	chr09	37352830	0.272763	0.318011	0.141107
chr09_037764635	chr09	37764635	0.135268	-	-
chr09_038023246	chr09	38023246	0.179156	-	-
chr09_038322347	chr09	38322347	0.332053	0.253261	0.160133
chr09_038342017	chr09	38342017	0.364571	-	0.178022
chr09_038656205	chr09	38656205	0.324069	-	0.0994323
chr09_039352042	chr09	39352042	0.201927	-	0.178022
chr09_039827612	chr09	39827612	0.361485	-	0.295664
chr09_040344348	chr09	40344348	0.219908	0.318011	0.264202
chr09_041081142	chr09	41081142	0.0614125	-	-
chr09_041407931	chr09	41407931	0.175739	0.355713	0.252129
chr10_000425350	chr10	425350	-	-	0.275457
chr10_000456652	chr10	456652	0.15061	-	-
chr10_000467634	chr10	467634	0.313691	-	0.178022
chr10_000479726	chr10	479726	0.20502	-	0.21059
chr10_000604293	chr10	604293	0.373923	0.0830117	-
chr10_000756838	chr10	756838	0.2256	-	0.120892
chr10_000886291	chr10	886291	0.0108102	-	-
chr10_000897856	chr10	897856	0.329482	-	0.295664
chr10_000940990	chr10	940990	0.123274	-	-
chr10_000941097	chr10	941097	0.11918	0.0830117	-
chr10_001157266	chr10	1157266	0.272763	-	0.0525537
chr10_001230688	chr10	1230688	0.123274	-	0.0766722
chr10_001230786	chr10	1230786	0.20502	-	0.141107
chr10_001593524	chr10	1593524	0.0891499	-	-
chr10_001858789	chr10	1858789	-	-	0.0766722
chr10_002232024	chr10	2232024	0.219908	-	-
chr10_002696535	chr10	2696535	0.182532	0.355713	-
chr10_002704663	chr10	2704663	0.168776	0.151629	-
chr10_002704723	chr10	2704723	0.182532	0.151629	-
chr10_002962379	chr10	2962379	0.363388	-	0.239198
chr10_003464307	chr10	3464307	0.168776	-	-
chr10_003858801	chr10	3858801	0.102319	-	-
chr10_004058124	chr10	4058124	0.371996	-	-
chr10_004398245	chr10	4398245	0.370663	0.0830117	-
chr10_004779253	chr10	4779253	0.363988	-	-
chr10_005286298	chr10	5286298	0.154331	-	-
chr10_005286345	chr10	5286345	0.11918	-	0.225366
chr10_005286424	chr10	5286424	-	-	0.0525537
chr10_005426137	chr10	5426137	0.374881	-	0.21059
chr10_005649036	chr10	5649036	0.364571	-	0.374227
chr10_006373521	chr10	6373521	-	-	0.0270168
chr10_006373675	chr10	6373675	0.371361	-	-
chr10_007025764	chr10	7025764	0.0614125	-	-
chr10_007058453	chr10	7058453	0.369903	0.339757	0.0525537
chr10_007492747	chr10	7492747	0.201927	0.151629	-
chr10_007492763	chr10	7492763	0.24439	-	-
chr10_007657536	chr10	7657536	0.214067	-	-
chr10_007657615	chr10	7657615	0.373315	0.151629	-
chr10_007677167	chr10	7677167	0.219908	-	-
chr10_008185294	chr10	8185294	0.374634	0.355713	0.354966
chr10_008327351	chr10	8327351	0.263819	-	0.264202
chr10_008662136	chr10	8662136	0.239198	0.355713	-
chr10_008787429	chr10	8787429	0.0161269	0.0830117	0.0525537
chr10_008870954	chr10	8870954	0.342553	-	0.225366
chr10_009217439	chr10	9217439	-	-	0.0525537
chr10_009217595	chr10	9217595	0.334536	0.355713	-
chr10_009516205	chr10	9516205	0.270574	0.0830117	0.0525537
chr10_010039517	chr10	10039517	0.246935	-	-
chr10_010376102	chr10	10376102	0.2256	-	0.0525537
chr10_010484069	chr10	10484069	0.0054347	-	-
chr10_010533124	chr10	10533124	0.127319	-	-
chr10_011358315	chr10	11358315	0.168776	-	0.0994323
chr10_011810834	chr10	11810834	0.371996	0.253261	-
chr10_011870031	chr10	11870031	0.158008	-	-
chr10_012559028	chr10	12559028	0.37102	0.207798	-
chr10_012810076	chr10	12810076	0.123274	0.355713	0.374807
chr10_013574087	chr10	13574087	0.25678	-	0.0766722
chr10_013765668	chr10	13765668	0.367723	0.151629	0.0766722
chr10_013933412	chr10	13933412	0.347663	-	0.141107
chr10_013934850	chr10	13934850	0.274922	-	0.0766722
chr10_014218036	chr10	14218036	0.0368159	-	-
chr10_014408214	chr10	14408214	0.374813	0.151629	-
chr10_015201549	chr10	15201549	0.374881	-	-
chr10_015412679	chr10	15412679	0.15061	-	0.0525537
chr10_016495764	chr10	16495764	0.374881	0.151629	-
chr10_017134799	chr10	17134799	0.189159	-	-
chr10_017349759	chr10	17349759	0.251924	-	-
chr10_017370317	chr10	17370317	0.372291	0.355713	0.304688
chr10_018120143	chr10	18120143	0.368191	0.355713	0.21059
chr10_018496269	chr10	18496269	0.161641	-	-
chr10_018661703	chr10	18661703	0.239198	-	0.194824
chr10_018999040	chr10	18999040	0.356434	-	0.160133
chr10_019344990	chr10	19344990	0.316777	-	0.295664
chr10_019983777	chr10	19983777	0.293024	0.253261	-
chr10_020404264	chr10	20404264	0.263819	-	0.0766722
chr10_020483695	chr10	20483695	0.198795	-	-
chr10_021743091	chr10	21743091	0.172279	-	-
chr10_021906923	chr10	21906923	0.239198	-	0.285932
chr10_021964121	chr10	21964121	0.357966	0.151629	0.21059
chr10_022452773	chr10	22452773	-	-	0.362349
chr10_022658372	chr10	22658372	0.168776	-	-
chr10_023343702	chr10	23343702	0.365138	-	-
chr10_023343822	chr10	23343822	-	0.355713	0.354966
chr10_023537683	chr10	23537683	0.348626	-	0.313036
chr10_023761524	chr10	23761524	0.36277	0.151629	0.141107
chr10_024056758	chr10	24056758	0.362136	-	0.0766722
chr10_024100836	chr10	24100836	0.325457	-	-
chr10_024253083	chr10	24253083	0.251924	-	0.264202
chr10_024553053	chr10	24553053	0.296735	-	0.0525537
chr10_024714149	chr10	24714149	0.25678	0.151629	-
chr10_024714277	chr10	24714277	0.294893	-	0.239198
chr10_025354512	chr10	25354512	0.24439	0.151629	-
chr10_025625703	chr10	25625703	0.374522	-	0.225366
chr10_026028634	chr10	26028634	0.274922	0.151629	-
chr10_026028756	chr10	26028756	0.274922	0.318011	-
chr10_026028789	chr10	26028789	0.135268	-	-
chr10_026028830	chr10	26028830	0.274922	0.289555	-
chr10_026181479	chr10	26181479	0.11918	-	0.0270168
chr10_026181534	chr10	26181534	0.154331	-	0.0270168
chr10_026692317	chr10	26692317	0.110848	0.151629	-
chr10_027355952	chr10	27355952	0.30383	0.151629	0.0270168
chr10_027574002	chr10	27574002	0.115039	-	0.365369
chr10_027702472	chr10	27702472	0.374813	0.318011	0.225366
chr10_027702558	chr10	27702558	0.371686	0.0830117	0.120892
chr10_027804714	chr10	27804714	0.316777	0.318011	0.252129
chr10_027809769	chr10	27809769	0.115039	-	-
chr10_028114892	chr10	28114892	0.0161269	0.318011	-
chr10_028362295	chr10	28362295	0.0317294	-	0.0525537
chr10_028465609	chr10	28465609	0.0801143	-	-
chr10_028500702	chr10	28500702	-	-	0.0270168
chr10_029096107	chr10	29096107	0.357209	-	-
chr10_029096220	chr10	29096220	0.289203	0.151629	-
chr10_029128228	chr10	29128228	0.266102	-	-
chr10_029185668	chr10	29185668	0.340367	-	0.0994323
chr10_029269786	chr10	29269786	0.0054347	-	-
chr10_029800825	chr10	29800825	0.236549	-	-
chr10_029800861	chr10	29800861	0.324069	-	0.345679
chr10_030235626	chr10	30235626	0.241811	-	-
chr10_030554214	chr10	30554214	0.0317294	-	-
chr10_030554312	chr10	30554312	0.0368159	0.318011	0.252129
chr10_030554344	chr10	30554344	0.313691	-	-
chr10_030568321	chr10	30568321	0.21109	-	-
chr10_030886054	chr10	30886054	0.342553	-	0.0270168
chr10_031014399	chr10	31014399	0.0755183	-	-
chr10_031057473	chr10	31057473	0.217006	-	-
chr10_031204423	chr10	31204423	0.168776	0.339757	-
chr10_031666701	chr10	31666701	0.261505	-	-
chr10_031935247	chr10	31935247	0.364571	0.151629	-
chr10_031935278	chr10	31935278	0.34147	-	-
chr10_032242021	chr10	32242021	0.352284	0.207798	0.32074
chr10_032372959	chr10	32372959	0.318283	0.372925	0.358887
chr10_032373000	chr10	32373000	0.315246	0.366599	-
chr10_032758540	chr10	32758540	0.21109	-	-
chr10_032911582	chr10	32911582	-	-	0.0525537
chr10_032911645	chr10	32911645	0.359426	-	0.178022
chr10_033015400	chr10	33015400	0.110848	0.253261	-
chr10_033251072	chr10	33251072	0.110848	-	-
chr10_033251236	chr10	33251236	0.367723	0.253261	-
chr10_033340913	chr10	33340913	0.127319	0.318011	0.0270168
chr11_000338729	chr11	338729	0.322658	0.339757	0.0270168
chr11_000557544	chr11	557544	0.266102	-	-
chr11_000557604	chr11	557604	0.266102	-	-
chr11_000558183	chr11	558183	0.28725	-	0.0994323
chr11_000821597	chr11	821597	0.34147	-	0.374807
chr11_000821633	chr11	821633	-	-	0.362349
chr11_000924552	chr11	924552	0.352284	0.151629	0.225366
chr11_000943158	chr11	943158	0.15061	-	-
chr11_001029015	chr11	1029015	0.251924	-	-
chr11_001922267	chr11	1922267	0.365688	-	0.160133
chr11_002585490	chr11	2585490	0.356434	0.151629	-
chr11_002796678	chr11	2796678	0.310506	-	-
chr11_003348967	chr11	3348967	0.374993	0.0830117	-
chr11_003949514	chr11	3949514	0.236549	0.339757	0.120892
chr11_003949633	chr11	3949633	0.106609	0.339757	-
chr11_004198804	chr11	4198804	0.189159	-	0.0270168
chr11_004198855	chr11	4198855	0.217006	-	-
chr11_004786786	chr11	4786786	0.16523	0.0830117	-
chr11_004952599	chr11	4952599	0.0108102	-	-
chr11_005011097	chr11	5011097	0.0755183	-	-
chr11_005434535	chr11	5434535	0.11918	-	-
chr11_005546243	chr11	5546243	0.291128	-	0.304688
chr11_005548275	chr11	5548275	0.368643	0.0830117	-
chr11_005581462	chr11	5581462	0.0368159	-	-
chr11_006081812	chr11	6081812	0.332053	0.339757	-
chr11_006081912	chr11	6081912	0.333305	-	-
chr11_006194095	chr11	6194095	0.084658	-	0.194824
chr11_006705556	chr11	6705556	0.368191	-	-
chr11_007076598	chr11	7076598	0.373735	0.355713	0.0766722
chr11_007076624	chr11	7076624	0.0054347	-	-
chr11_007201789	chr11	7201789	0.351398	-	0.295664
chr11_007308144	chr11	7308144	0.371686	-	-
chr11_007526678	chr11	7526678	0.281218	0.151629	-
chr11_007758476	chr11	7758476	0.0108102	-	-
chr11_007758644	chr11	7758644	-	-	0.141107
chr11_007843845	chr11	7843845	0.346681	0.355713	0.0270168
chr11_007913320	chr11	7913320	0.274922	-	0.304688
chr11_007913393	chr11	7913393	0.143031	-	-
chr11_007913425	chr11	7913425	0.158008	-	0.21059
chr11_007959226	chr11	7959226	0.0468204	-	-
chr11_008392709	chr11	8392709	0.259158	-	-
chr11_008477297	chr11	8477297	0.182532	-	-
chr11_008891846	chr11	8891846	0.339243	-	-
chr11_009217236	chr11	9217236	0.20502	-	-
chr11_009487166	chr11	9487166	0.268353	-	0.313036
chr11_009553410	chr11	9553410	0.374731	0.355713	-
chr11_009603306	chr11	9603306	0.251924	-	0.239198
chr11_009764015	chr11	9764015	0.20502	-	0.275457
chr11_009764048	chr11	9764048	0.228391	-	-
chr11_010042184	chr11	10042184	0.302096	0.151629	0.350569
chr11_010283458	chr11	10283458	0.168776	-	-
chr11_010797163	chr11	10797163	0.0517392	-	0.374807
chr11_010854908	chr11	10854908	0.146843	-	-
chr11_011715343	chr11	11715343	0.293024	-	-
chr11_011804202	chr11	11804202	0.115039	-	-
chr11_012257435	chr11	12257435	0.24439	-	-
chr11_012529264	chr11	12529264	0.343615	-	0.295664
chr11_013002501	chr11	13002501	0.372291	0.151629	0.0994323
chr11_013104569	chr11	13104569	0.363988	-	-
chr11_013407863	chr11	13407863	0.328163	0.253261	-
chr11_013430606	chr11	13430606	0.110848	-	-
chr11_013613806	chr11	13613806	-	-	0.0270168
chr11_013613849	chr11	13613849	0.0517392	0.372925	0.0270168
chr11_013613871	chr11	13613871	0.0108102	-	-
chr11_013613980	chr11	13613980	0.330779	-	0.365369
chr11_013725268	chr11	13725268	0.368643	-	0.0994323
chr11_014344405	chr11	14344405	0.283258	0.151629	0.120892
chr11_014671491	chr11	14671491	0.374395	-	0.225366
chr11_014739253	chr11	14739253	0.139172	-	-
chr11_014886765	chr11	14886765	0.347663	0.375	0.0270168
chr11_015265263	chr11	15265263	0.353151	0.375	0.295664
chr11_015442540	chr11	15442540	0.249446	-	0.178022
chr11_015662919	chr11	15662919	0.146843	0.0830117	0.374807
chr11_015973683	chr11	15973683	0.361485	0.207798	0.0525537
chr11_016190235	chr11	16190235	0.363988	-	-
chr11_016901341	chr11	16901341	0.161641	0.372925	0.362349
chr11_017278600	chr11	17278600	0.0161269	-	0.0270168
chr11_017278672	chr11	17278672	0.298549	-	0.275457
chr11_018317543	chr11	18317543	0.219908	-	-
chr11_018569792	chr11	18569792	0.0161269	-	-
chr11_019070684	chr11	19070684	0.135268	-	0.32783
chr11_019184435	chr11	19184435	0.374731	-	0.225366
chr11_019649506	chr11	19649506	0.370663	0.366599	0.304688
chr11_020197141	chr11	20197141	0.374993	0.366599	0.120892
chr11_020409048	chr11	20409048	0.106609	-	-
chr11_021528767	chr11	21528767	0.231146	-	-
chr11_022116676	chr11	22116676	0.351398	-	-
chr11_022116709	chr11	22116709	0.351398	-	0.370131
chr11_022116797	chr11	22116797	0.351398	-	0.21059
chr11_022750423	chr11	22750423	0.0054347	-	-
chr11_022984662	chr11	22984662	0.0517392	-	-
chr11_023149721	chr11	23149721	0.268353	-	0.0270168
chr11_023481165	chr11	23481165	0.249446	-	0.194824
chr11_024005853	chr11	24005853	0.347663	0.0830117	0.362349
chr11_024112099	chr11	24112099	0.350493	0.318011	0.367959
chr11_025066370	chr11	25066370	0.228391	-	0.0994323
chr11_025127086	chr11	25127086	0.373082	-	0.194824
chr11_025608372	chr11	25608372	0.319765	0.372925	0.264202
chr11_025781022	chr11	25781022	0.371361	-	0.354966
chr11_025781108	chr11	25781108	0.371361	-	0.354966
chr11_026158220	chr11	26158220	0.0661679	0.366599	0.313036
chr11_026472705	chr11	26472705	0.158008	-	0.275457
chr11_027200096	chr11	27200096	0.302096	-	0.239198
chr11_027504999	chr11	27504999	0.219908	-	-
chr11_027505015	chr11	27505015	0.16523	-	-
chr11_027618022	chr11	27618022	-	-	0.0270168
chr11_027618063	chr11	27618063	0.285268	0.0830117	-
chr11_027769303	chr11	27769303	0.201927	-	-
chr11_027894327	chr11	27894327	0.374993	0.372925	0.285932
chr11_028295309	chr11	28295309	0.143031	-	-
chr11_029227413	chr11	29227413	0.373923	0.207798	0.275457
chr11_029278168	chr11	29278168	0.228391	0.207798	0.0270168
chr11_029345399	chr11	29345399	0.0054347	-	-
chr11_029345528	chr11	29345528	0.0161269	-	-
chr11_029582026	chr11	29582026	0.283258	0.151629	-
chr11_029582093	chr11	29582093	0.241811	0.0830117	-
chr11_029592121	chr11	29592121	0.310506	0.0830117	0.194824
chr11_029593989	chr11	29593989	0.0317294	-	-
chr11_029716871	chr11	29716871	0.373082	0.151629	-
chr11_029716903	chr11	29716903	0.201927	-	-
chr11_029865089	chr11	29865089	0.360816	0.151629	-
chr11_030099104	chr11	30099104	0.352284	-	0.141107
chr11_030118595	chr11	30118595	-	-	0.0270168
chr11_030353955	chr11	30353955	0.321223	0.253261	0.120892
chr11_030686187	chr11	30686187	0.359426	0.375	0.0270168
chr11_031156782	chr11	31156782	0.298549	0.372925	0.0270168
chr11_031156817	chr11	31156817	0.0108102	-	-
chr11_031184089	chr11	31184089	0.324069	0.253261	0.340274
chr11_031184155	chr11	31184155	0.298549	0.253261	-
chr11_031186836	chr11	31186836	0.330779	-	0.120892
chr11_031497096	chr11	31497096	0.0317294	0.375	-
chr11_031598204	chr11	31598204	0.369903	0.151629	0.0994323
chr11_031598322	chr11	31598322	0.305538	0.366599	0.0994323
chr11_031736683	chr11	31736683	0.334536	-	-
chr11_032271155	chr11	32271155	0.0468204	-	-
chr11_032803069	chr11	32803069	0.272763	-	0.0525537
chr11_033250109	chr11	33250109	0.368191	-	0.239198
chr11_033374447	chr11	33374447	-	0.372925	0.141107
chr11_034325260	chr11	34325260	0.161641	-	-
chr11_034466818	chr11	34466818	0.0054347	0.207798	-
chr11_034466841	chr11	34466841	-	0.355713	0.0270168
chr11_034844641	chr11	34844641	0.345679	0.253261	0.358887
chr11_035249665	chr11	35249665	0.346681	0.0830117	0.0525537
chr11_035363225	chr11	35363225	0.366738	0.151629	0.0270168
chr11_035564572	chr11	35564572	0.308876	-	0.0525537
chr11_035842226	chr11	35842226	0.272763	-	-
chr11_036172088	chr11	36172088	0.175739	-	-
chr11_036741378	chr11	36741378	0.353999	-	-
chr11_036972613	chr11	36972613	0.324069	-	-
chr11_037407551	chr11	37407551	0.312111	0.151629	-
chr11_037512742	chr11	37512742	0.249446	0.151629	-
chr11_038202595	chr11	38202595	0.131317	-	0.141107
chr12_000086292	chr12	86292	-	0.151629	0.367959
chr12_000086324	chr12	86324	0.367239	-	0.32783
chr12_000532598	chr12	532598	0.34147	0.0830117	-
chr12_000724529	chr12	724529	0.363988	0.289555	0.0766722
chr12_000899387	chr12	899387	0.192412	0.151629	0.370131
chr12_000942009	chr12	942009	0.30383	-	0.370131
chr12_001054405	chr12	1054405	0.20502	-	-
chr12_001054439	chr12	1054439	0.214067	-	-
chr12_001636162	chr12	1636162	0.285268	-	0.0270168
chr12_001898244	chr12	1898244	0.274922	-	-
chr12_002433391	chr12	2433391	0.353151	-	0.0766722
chr12_002433495	chr12	2433495	-	0.151629	0.370131
chr12_002621438	chr12	2621438	0.241811	-	-
chr12_002886270	chr12	2886270	0.318283	-	-
chr12_003096037	chr12	3096037	0.0891499	-	-
chr12_003561039	chr12	3561039	-	-	0.362349
chr12_003561059	chr12	3561059	0.0161269	-	-
chr12_003561090	chr12	3561090	0.0108102	-	-
chr12_003561111	chr12	3561111	0.30383	-	0.160133
chr12_003562724	chr12	3562724	0.336932	-	-
chr12_003562874	chr12	3562874	0.316777	-	0.194824
chr12_003875525	chr12	3875525	0.251924	0.0830117	-
chr12_003992977	chr12	3992977	0.374634	0.151629	0.21059
chr12_004000054	chr12	4000054	0.336932	-	0.225366
chr12_004322410	chr12	4322410	0.0368159	-	-
chr12_004616618	chr12	4616618	-	-	0.0525537
chr12_004940707	chr12	4940707	0.355641	-	0.285932
chr12_005182382	chr12	5182382	0.279149	0.151629	0.0270168
chr12_005182420	chr12	5182420	0.185866	0.151629	0.225366
chr12_005182440	chr12	5182440	0.298549	-	0.0270168
chr12_005280581	chr12	5280581	0.254368	0.151629	0.178022
chr12_005300841	chr12	5300841	0.370291	0.151629	0.304688
chr12_005689470	chr12	5689470	0.266102	-	0.0994323
chr12_006398354	chr12	6398354	0.359426	-	0.354966
chr12_007006574	chr12	7006574	0.365688	-	0.120892
chr12_007321172	chr12	7321172	0.24439	-	-
chr12_007350382	chr12	7350382	0.268353	0.207798	0.285932
chr12_007350465	chr12	7350465	0.268353	0.207798	0.304688
chr12_007400557	chr12	7400557	0.16523	-	0.194824
chr12_007400623	chr12	7400623	0.026586	-	-
chr12_007405569	chr12	7405569	0.340367	-	-
chr12_007405644	chr12	7405644	0.16523	-	-
chr12_007516095	chr12	7516095	0.102319	0.207798	0.0994323
chr12_008322316	chr12	8322316	0.330779	-	0.225366
chr12_008628157	chr12	8628157	0.0108102	-	-
chr12_008647472	chr12	8647472	0.185866	-	0.0270168
chr12_008662204	chr12	8662204	0.354829	0.207798	0.0766722
chr12_008662304	chr12	8662304	0.127319	-	0.21059
chr12_008763162	chr12	8763162	0.310506	-	-
chr12_008763201	chr12	8763201	0.239198	0.289555	-
chr12_009086897	chr12	9086897	0.353999	0.366599	0.0270168
chr12_009215719	chr12	9215719	0.135268	-	-
chr12_009360514	chr12	9360514	0.154331	-	0.304688
chr12_009735079	chr12	9735079	0.279149	0.366599	0.252129
chr12_009918826	chr12	9918826	0.367723	0.366599	0.354966
chr12_010183762	chr12	10183762	0.139172	-	-
chr12_010462305	chr12	10462305	0.0108102	0.0830117	0.374807
chr12_010466867	chr12	10466867	-	-	0.0270168
chr12_010466937	chr12	10466937	0.333305	-	0.374227
chr12_010468794	chr12	10468794	0.361485	-	0.0270168
chr12_010862395	chr12	10862395	0.106609	-	-
chr12_011649333	chr12	11649333	0.291128	-	-
chr12_011899055	chr12	11899055	0.36013	-	-
chr12_012453436	chr12	12453436	0.0108102	-	0.0525537
chr12_012453553	chr12	12453553	0.154331	-	0.239198
chr12_012724357	chr12	12724357	0.332053	-	-
chr12_012857810	chr12	12857810	0.370291	-	0.374807
chr12_012884324	chr12	12884324	0.305538	-	0.0994323
chr12_012914746	chr12	12914746	0.0161269	-	-
chr12_012976351	chr12	12976351	0.254368	-	0.345679
chr12_013408890	chr12	13408890	0.356434	-	0.194824
chr12_013830734	chr12	13830734	0.352284	-	0.141107
chr12_014231904	chr12	14231904	0.139172	-	-
chr12_014231951	chr12	14231951	0.0614125	0.372925	0.313036
chr12_014459770	chr12	14459770	0.346681	-	0.32074
chr12_014925007	chr12	14925007	0.362136	-	0.0994323
chr12_014937017	chr12	14937017	0.146843	-	-
chr12_015216414	chr12	15216414	0.0213853	-	-
chr12_016182845	chr12	16182845	0.266102	0.372925	0.141107
chr12_016352374	chr12	16352374	0.106609	-	0.374807
chr12_017008258	chr12	17008258	0.371361	0.366599	0.239198
chr12_017680894	chr12	17680894	0.372291	0.355713	0.354966
chr12_018351073	chr12	18351073	0.350493	0.253261	0.264202
chr12_018351205	chr12	18351205	0.335745	-	0.160133
chr12_018392411	chr12	18392411	0.367239	-	0.304688
chr12_018816298	chr12	18816298	0.369499	0.355713	0.334332
chr12_019103154	chr12	19103154	0.241811	-	0.0270168
chr12_019189268	chr12	19189268	0.333305	-	0.160133
chr12_019703038	chr12	19703038	-	0.355713	0.313036
chr12_019918407	chr12	19918407	0.219908	-	0.362349
chr12_020641339	chr12	20641339	0.319765	-	0.0525537
chr12_021729066	chr12	21729066	0.277051	-	-
chr12_021738781	chr12	21738781	0.0161269	-	-
chr12_021816256	chr12	21816256	0.274922	-	-
chr12_022038761	chr12	22038761	0.20502	-	-
chr12_022355093	chr12	22355093	0.161641	-	-
chr12_022857393	chr12	22857393	0.189159	-	-
chr12_023658038	chr12	23658038	0.343615	-	0.120892
chr12_023704792	chr12	23704792	0.361485	-	-
chr12_023748392	chr12	23748392	0.270574	0.318011	-
chr12_024226970	chr12	24226970	0.339243	0.318011	-
chr12_024595101	chr12	24595101	0.291128	0.318011	0.0994323
chr12_024713754	chr12	24713754	0.370291	0.0830117	-
chr12_025050914	chr12	25050914	0.363988	0.207798	0.0766722
chr12_025077660	chr12	25077660	0.026586	-	-
chr12_025476054	chr12	25476054	0.293024	-	0.0994323
chr12_025854947	chr12	25854947	0.298549	-	-
chr12_025903129	chr12	25903129	0.268353	-	0.0270168
chr12_026457095	chr12	26457095	-	0.372925	-
chr12_027256749	chr12	27256749	0.268353	0.318011	-
chr12_027445751	chr12	27445751	0.318283	0.318011	0.194824
chr12_027516346	chr12	27516346	0.334536	0.355713	-
chr12_027516441	chr12	27516441	0.217006	-	0.0270168
chr12_027710119	chr12	27710119	0.310506	-	-
chr12_028149881	chr12	28149881	0.305538	0.318011	-
chr12_028246588	chr12	28246588	0.319765	-	0.160133
chr12_028286476	chr12	28286476	0.266102	0.355713	0.313036
chr12_028378398	chr12	28378398	0.326821	-	0.0270168
chr12_028742797	chr12	28742797	0.214067	-	0.0270168
chr12_029502119	chr12	29502119	0.334536	-	0.178022
chr12_029585555	chr12	29585555	0.366738	0.151629	0.120892
chr12_029909573	chr12	29909573	0.374933	0.355713	0.371895
chr12_030142246	chr12	30142246	0.367723	0.151629	-
chr12_030142292	chr12	30142292	0.0054347	-	-
chr12_030144376	chr12	30144376	0.198795	-	-
chr12_030506427	chr12	30506427	0.370291	-	0.225366
chr12_030510255	chr12	30510255	0.321223	-	-
chr12_030560477	chr12	30560477	0.322658	-	-
chr12_030817778	chr12	30817778	0.026586	-	0.21059
chr12_030938994	chr12	30938994	0.246935	-	-
chr12_031580147	chr12	31580147	0.374933	0.0830117	-
chr12_031900718	chr12	31900718	0.241811	-	-
chr12_032163979	chr12	32163979	0.161641	-	-
chr12_032736616	chr12	32736616	0.239198	-	-
chr12_032835664	chr12	32835664	0.372291	0.207798	0.160133
chr12_032835701	chr12	32835701	0.16523	-	0.0270168
chr12_033120361	chr12	33120361	0.349569	0.151629	0.0270168
chr12_033131606	chr12	33131606	0.15061	-	-
chr12_033326758	chr12	33326758	0.291128	0.355713	0.264202
chr12_033671322	chr12	33671322	0.198795	0.318011	0.0994323
chr12_033783317	chr12	33783317	0.372833	0.207798	0.0525537
chr12_033828061	chr12	33828061	0.293024	-	0.120892
chr12_033951913	chr12	33951913	0.302096	-	0.141107
chr12_034372584	chr12	34372584	0.369079	0.375	0.373258
chr12_034591465	chr12	34591465	0.246935	-	0.313036
chr12_034948486	chr12	34948486	0.25678	0.375	0.362349
chr12_034955278	chr12	34955278	0.0935906	-	-
chr12_035208831	chr12	35208831	0.373082	0.0830117	0.313036
chr12_035950045	chr12	35950045	0.217006	-	-
chr12_036090205	chr12	36090205	0.146843	-	-
chr12_036437314	chr12	36437314	0.373735	0.0830117	0.0525537
chr12_037074339	chr12	37074339	0.11918	-	0.120892
chr12_037456072	chr12	37456072	0.2256	-	0.178022
chr12_037599013	chr12	37599013	0.236549	0.372925	0.285932
chr12_037919575	chr12	37919575	0.342553	0.372925	0.141107
chr12_038101961	chr12	38101961	0.11918	-	0.0270168
chr12_038559171	chr12	38559171	0.161641	-	0.160133
chr12_038910669	chr12	38910669	0.374731	0.372925	0.21059
chr12_039260963	chr12	39260963	-	-	0.0270168
chr12_039379239	chr12	39379239	0.298549	-	0.141107
chr12_039606323	chr12	39606323	0.283258	-	0.264202
chr12_040288016	chr12	40288016	0.259158	-	0.264202
chr12_040618883	chr12	40618883	-	0.366599	0.375
chr12_040760045	chr12	40760045	0.263819	-	0.0994323

## Sheet: Table S9
Supplemental Table S9. Polymorphism information content (PIC) values for informative SNPs in the blueberry × cranberry or cranberry × blueberry hybrids.
SNP	Chromosome	Position on 'Stevens' reference genome (bp)	PIC	Note
chr01_000008907	chr01	8907	0.374807	cranberry subgenome-specific markers
[truncated: 1,147 more rows]

## Sheet: Table S10
Supplemental Table S10. Marker information in the linkage map for the consensus map, and each of the two individual maps.
[truncated: 765 more rows]

[truncated: 1 more sheets: Table S11]
