# Supplementary material for: A public mid‐density genotyping platform for cultivated cranberry (Vaccinium macrocarpon Aiton)
Source: Plant Genome. 2025 Oct 8;18(4):e70118. doi: 10.1002/tpg2.70118 (PMC12505202; doi:10.1002/tpg2.70118)
Supplement: Supplementary file 3 — Supplemental Data 1. The “missing allele discovery count” (MADC) file for 372 cranberry samples and 2706 marker loci. [file TPG2-18-e70118-s003.xlsx]

## Sheet: DCran23-8178_MADC_rmDupTags_snp
Supplemental Data 1. The “missing allele discovery count” (MADC) file for 372 cranberry samples and 2706 marker loci.
AlleleID	CloneID	AlleleSequence	CNJ16_41_1	NJ91_8_10	CNJ16_41_2	CNJ05_83_25	CNJ16_41_3	NJS98_18	CNJ16_41_4	NJS98_23	CNJ16_41_5	CNJ06_22_10	CNJ16_41_6	CNJ05_80_2	CNJ16_41_7	CNJ97_105_4	CNJ16_41_8	CNJ99_21_79	CNJ16_45_70	Macro_01	CNJ16_45_71	Macro_02	CNJ16_45_72	Macro_03	CNJ16_45_73	Macro_04	CNJ16_45_74	Macro_05	CNJ16_45_75	Macro_06	CNJ16_45_76	Macro_07	CNJ16_45_77	Macro_08	CNJ16_41_9	CNJ93_15_82	CNJ16_41_10	NJS98_35	CNJ16_41_11	PI_555017	CNJ16_41_12	PI_554996	CNJ16_41_13	PI_618014	CNJ16_41_14	PI_554972	CNJ16_41_15	CNJ16_41_16	PI_554989
chr01_000008907|Ref_0001	chr01_000008907	TCTTGTGGTTCAAGTTGAACCTTCGTGCTCTCCCTCGAGTCCTTCTATACTCTCCAAGGAAAGATTCTTGGAGAGAGATTA	21	54	63	21	47	24	85	72	31	31	29	28	21	32	54	60	21	70	0	31	91	86	69	0	35	0	7	75	0	41	49	33	43	70	37	57	67	50	34	46	26	29	49	38	66	30	70
chr01_000008907|Alt_0002	chr01_000008907	TCTTGTGGTTCAAGTTGAACCTTCGTGCTCTCCCTCGAGTCCTTCTATACTCTCTAAGGAAAGATTCTTGGAGAGAGATTA	0	0	0	0	0	0	0	0	0	0	0	0	0	0	0	0	0	0	0	0	0	0	0	0	0	0	0	0	0	0	0	0	0	0	0	0	0	0	0	0	0	0	0	0	0	0	0
chr01_000008984|Ref_0001	chr01_000008984	CCTTGGGTGATTGATTATATTTGGTTCGATTATGATGCGATAATAGACGATTACTTTATCCTTCGTGTCTTGTGGTTCAAG	70	0	83	70	89	65	45	88	97	74	75	64	63	32	72	36	68	62	80	93	41	119	34	125	82	112	11	99	65	117	78	104	46	41	89	87	92	129	64	74	81	37	60	37	64	78	1
chr01_000008984|Alt_0002	chr01_000008984	CCTTGGGTGATTGATTATATTTGGTTCGATTATGATGCGATAATGGACGATTACTTTATCCTTCGTGTCTTGTGGTTCAAG	0	89	0	0	0	0	0	0	0	0	0	1	0	45	0	29	0	55	0	0	66	0	64	0	0	0	13	0	0	0	0	0	0	37	0	0	0	0	0	0	0	2	0	35	0	0	90
chr01_000175030|Ref_0001	chr01_000175030	GATCAAAAAAAAAAAAAAAAGGAAACATGCTTACTTTGTTTTATAAATTGAACGCGCTTTCCACTTCAAGATGTAGCTGTT	88	0	30	0	75	98	34	100	125	43	68	48	67	61	32	98	88	29	84	44	92	69	89	124	73	0	2	92	114	20	70	102	31	38	120	45	79	49	94	116	57	83	27	90	58	92	83
chr01_000175030|Alt_0002	chr01_000175030	GATCAAAAAAAAAAAAAAAAGGAAACATGCTAACTTTGTTTTATAAATTGAACGCGCTTTCCACTTCAAGATGTAGCTGTT	0	87	41	57	0	0	38	0	0	51	34	28	0	0	26	0	0	32	0	46	0	0	0	0	0	116	0	0	0	42	0	0	29	26	0	47	0	51	0	2	26	0	30	0	0	40	0
chr01_000175165|Ref_0001	chr01_000175165	TTCTTCATTGGCAACTGGGTGGATTAAATTAGTGTTGGGGTAGTTCGGATGCCGATTGGAACTCTATGATATCTTACTTGT	275	0	159	1	328	402	135	404	391	1	180	1	334	177	190	208	272	0	259	171	195	371	188	298	301	0	19	338	335	159	437	339	155	152	377	160	387	229	310	301	170	388	132	387	377	189	346
chr01_000175165|Alt_0002	chr01_000175165	TTCTTCATTGGCAACTGGGTGGATTAAATTAGTGTTGGGGTAGTTCGGATGCCGATTGGAACTCTATGATATCTTACTTTT	95	245	103	163	0	177	55	3	155	105	240	95	118	157	82	151	0	242	115	123	142	0	146	131	0	209	44	0	119	82	0	0	78	85	143	91	0	140	131	121	184	0	73	0	0	200	3
chr01_000723732|Ref_0001	chr01_000723732	GGGCAAGTTCTACTGTCCCACCCTTGTTCTCTTATGAAGTTTTTTTGGAAGCTCTGGAGTCACGATTATGCTTGTCCGTTA	0	0	0	0	0	0	0	0	0	0	0	0	0	0	0	0	0	0	2	0	0	0	0	0	0	0	0	0	0	0	0	0	0	2	1	0	0	0	0	1	1	0	0	0	0	1	0
chr01_000723732|Alt_0002	chr01_000723732	GGGCAAGTTCTACTGTCCCACCCTTGTTCTCTTATGAAGTTTTTTTGGAAGCTCTGGAGTCAAGATTATGCTTGTCCGTTA	0	0	0	0	0	0	0	0	0	0	0	0	0	0	0	0	0	0	0	0	0	0	0	0	0	0	0	0	0	0	0	0	0	0	0	0	0	0	0	0	0	0	0	0	0	0	0
chr01_000723781|Ref_0001	chr01_000723781	AAGACCGCCGGCAAGGGCAAGTTCTACTGTCCCACCCTTGTTCTCTTATGAAGTTTTTTTGGAAGCTCTGGAGTCACGATT	0	0	0	0	0	0	0	0	1	0	1	0	0	0	0	1	0	0	0	0	0	0	0	0	0	0	0	0	0	0	0	0	0	0	0	0	0	0	0	0	0	0	0	0	0	0	0
chr01_000723781|Alt_0002	chr01_000723781	AAGACCGCCGGCAAGGGCAAGTTCTACCGTCCCACCCTTGTTCTCTTATGAAGTTTTTTTGGAAGCTCTGGAGTCACGATT	0	0	0	0	0	0	0	0	0	0	0	0	0	0	0	0	0	0	0	0	0	0	0	0	0	0	0	0	0	0	0	0	0	0	0	0	0	0	0	0	0	0	0	0	0	0	0
chr01_000723871|Ref_0001	chr01_000723871	ACCACCGGCGAGTTTCGCCATCCCGCCCTTATTCTCTTCTGAAGCTATTTTGGAAGCTCTGGAGTCTTGAGAGACTCGATC	0	0	0	0	0	0	0	0	0	0	0	0	0	0	0	0	0	0	0	0	0	0	0	0	0	0	0	0	0	0	0	0	0	2	0	0	0	0	0	0	0	0	0	0	0	0	0
chr01_000723871|Alt_0002	chr01_000723871	ACCACCGGCGAGTTTCGCCATCCCGCCCTTATTCTCTTCTGAAGCTTTTTTGGAAGCTCTGGAGTCTTGAGAGACTCGATC	0	1	0	0	0	0	0	0	0	0	0	0	0	0	0	0	1	0	0	0	0	0	0	0	0	0	0	0	0	0	0	0	0	0	0	0	1	0	0	0	0	0	1	0	0	0	0
chr01_000949241|Ref_0001	chr01_000949241	TCGTGTCATGTTTTGCTGACATGATAAGTTTCATTGAAAATCCTGACATTTAGGAAATAGAAGGAGTTTATATGTTATCAG	20	48	67	44	64	30	38	87	27	25	23	54	11	58	38	66	43	56	36	47	80	56	39	30	29	37	1	60	28	40	64	55	57	44	40	56	49	72	59	30	20	67	26	57	38	26	58
chr01_000949241|Alt_0002	chr01_000949241	TCGTGTCATGTTTTGCTGACATGATAAGTTTCATTGAAAATCCTGACATTTAGGAAATAGAAGGAGTTTATATGTTGTCAG	29	0	0	0	0	30	0	0	40	38	28	0	19	0	0	0	0	0	32	0	0	0	0	36	1	37	1	0	43	0	0	0	0	0	46	0	0	0	0	31	17	0	24	0	0	33	1
chr01_001272907|Ref_0001	chr01_001272907	GCGGAAAAAAAATACCAGCAAAGAGCTCATCAATTTCTTGTATAAGAGAAGGGGTGATGAAACATGATTAGGAGACCATTG	249	1	264	125	252	226	163	285	239	116	187	111	179	104	225	112	173	125	182	110	122	224	122	188	218	0	9	171	161	107	250	229	218	86	282	231	211	152	204	190	165	222	184	98	241	192	208
chr01_001272907|Alt_0002	chr01_001272907	GCGGAAAAAAAATACCAGCAAAGAGCTCATCAATTTCTTGTATAAGAGAAGGGGTGATGAAACATGATTAGGAGACAATTG	0	194	0	97	0	3	0	1	0	97	0	87	0	80	0	111	0	94	0	99	90	0	116	0	0	212	0	0	0	74	0	0	0	104	0	0	0	137	0	3	0	0	0	93	0	0	0
chr01_001273044|Ref_0001	chr01_001273044	AGGAATTCCAATTCTTGATCGGATAAACATGAATACCTTGATCCAATTATAATTCTAACTAAAAAGGATAATTTATTTGTG	34	0	33	17	23	23	15	64	34	18	25	11	19	11	12	15	27	25	30	17	19	21	20	33	21	0	0	34	26	16	42	48	21	19	37	25	28	19	29	30	15	28	19	14	19	23	37
chr01_001273044|Alt_0002	chr01_001273044	AGGAATTCCAATTCTTGATCGGATAAACATGAATACCTTGATCCAATTATAATTCTAACTAAAAAGGATAATTTATTTTTG	0	29	0	4	0	0	0	0	0	15	0	6	0	16	0	10	0	18	0	19	19	0	7	0	0	31	0	0	0	16	0	0	0	13	0	0	0	16	0	0	0	0	0	5	3	0	0
chr01_001328316|Ref_0001	chr01_001328316	GGTACCAATCTTATGCTCCTTTGTGGTATTAGTTACATCCTTCCGTTTTCTTTCCTGATCATGCAGGAACTGTTTGCCGTT	358	2	368	160	338	367	274	492	391	199	335	204	297	191	342	177	343	201	347	344	207	326	179	381	367	1	127	327	380	360	361	338	383	137	454	380	329	489	416	352	310	2	354	403	420	324	365
chr01_001328316|Alt_0002	chr01_001328316	GGTACCAATCTTATGCTCCTTTGTGGTATTAGTTACATCCTTCCGTTTTCTTTCCTGATCATGCAGGAACTGTTTGCCATT	0	336	0	181	0	0	0	0	2	162	1	171	0	152	1	142	1	153	0	0	179	0	152	0	1	329	0	0	0	0	0	0	0	113	0	0	0	0	0	2	0	313	0	0	0	0	0
chr01_001439331|Ref_0001	chr01_001439331	ACTCAGACCGGACGATTATCATTACTAACCACCTTCACACCTAGAGCATCTTCCTTTTTTTTTTTTTTCTTTTGGTACAAC	0	0	0	0	0	0	0	0	0	0	0	0	0	0	0	0	0	0	0	0	0	0	0	0	0	0	0	0	0	0	0	0	0	0	0	0	0	0	0	0	0	0	0	0	0	0	0
chr01_001439331|Alt_0002	chr01_001439331	ACTCAGACCGGACGATTATCATTACTAACCACCTTCACACCTAGAGCATCTTCCTTTTTTTTTTTTTTCTTTTTGTACAAC	0	0	0	0	0	0	0	0	0	0	0	0	0	0	0	0	0	0	0	0	0	0	0	0	0	0	0	0	0	0	0	0	0	0	0	0	0	0	0	0	0	0	0	0	0	0	0
chr01_001439357|Ref_0001	chr01_001439357	ACCACCTTCACACCTAGAGCATCTTCCTTTTTTTTTTTTTTCTTTTGGTACAACCCTAAGGAGTAAGGGGTACTATTCCTC	0	0	0	0	0	0	0	0	0	0	0	0	0	0	0	0	0	0	0	0	0	0	0	0	0	0	0	0	0	0	0	0	0	0	0	0	0	0	0	0	0	0	0	0	0	0	0
chr01_001439357|Alt_0002	chr01_001439357	ACCACCTTCACACCTAGAGCATCTTCCTTTTTTTTTTTTTTCTTTTGGTACAACCCTAAGGAGTAAGGGGTAATATTCCTC	0	0	0	0	0	0	0	0	0	0	0	0	0	0	0	0	0	0	0	0	0	0	0	0	0	0	0	0	0	0	0	0	0	0	0	0	0	0	0	0	0	0	0	0	0	0	0
chr01_001439376|Ref_0001	chr01_001439376	CCCGAAACTGATCGAAACACGCAGTATTGCACAATATTCTGAGCGGAACGATATATGAGGAATAGTACCCCTTACTCCTTA	162	399	251	183	217	397	382	241	224	386	483	341	212	196	432	232	136	395	163	150	431	220	463	150	204	459	27	167	203	191	260	190	355	373	237	196	222	549	203	185	343	380	412	194	222	397	420
chr01_001439376|Alt_0002	chr01_001439376	CCCGAAACTGATCGAAACACGCAGTATTGCACAATATTCTGAGCGTAACGATATATGAGGAATAGTACCCCTTACTCCTTA	0	0	0	0	0	1	0	0	0	0	0	1	0	0	0	0	0	0	0	0	0	0	0	0	0	0	0	0	0	0	0	0	1	0	0	0	0	0	0	0	0	0	0	0	0	0	0
chr01_001450802|Ref_0001	chr01_001450802	AGCAACGATTAGGCATAACCCCCTGTGGCCCCAAGAGTTTGTTGGCAAAGAAAATCTTATATTCCTCATACTTTATTTGTT	29	121	142	41	128	58	70	129	68	0	1	0	42	138	57	128	91	78	39	120	131	115	119	59	114	0	4	91	51	118	98	43	58	104	76	108	118	84	123	49	1	134	3	56	108	0	115
chr01_001450802|Alt_0002	chr01_001450802	AGCAACGATTAGGCATAACCCCCTGAGGCCCCAAGAGTTTGTTGGCAAAGAAAATCTTATATTCCTCATACTTTATTTGTT	0	0	0	0	0	0	0	0	0	0	0	0	0	0	0	0	0	0	0	0	0	0	0	0	0	0	0	0	0	0	0	0	0	0	0	0	0	0	0	0	0	0	0	0	0	0	0
chr01_001450867|Ref_0001	chr01_001450867	AAACTCTTGGGGCCACAGGGGGTTATGCCTAATCGTTGCTTCTAGAGCCCCGGTATTAATTGAGGTGCGCGTAAGCTAATC	0	1	4	0	0	4	3	1	0	0	0	0	0	3	0	0	0	0	0	0	3	0	1	0	1	0	0	1	0	0	0	0	0	6	0	1	2	0	1	0	0	2	0	0	0	0	0
chr01_001450867|Alt_0002	chr01_001450867	AAACTCTTGGGGCCACAGGGGGTTATGCCTAATCGTTGCTTCTAGAGCCCCGGTATTAATTGAGGTGCGCGTAAGCTAACC	0	0	0	0	1	0	0	0	0	0	0	0	1	0	0	0	0	0	1	0	0	1	0	0	0	0	0	1	0	0	1	0	0	0	1	1	1	0	0	1	0	0	0	0	0	0	0
chr01_001465651|Ref_0001	chr01_001465651	GAGCTTTTTTTTTTCCTTTCTAGCGTGGCGAAAAGTTTCCGTCTCCCTCCCTTGTCAGTCTCCTCAGGCCATCATCTCTGT	41	183	71	57	60	0	1	134	65	74	0	58	63	139	0	132	49	72	60	145	81	84	72	55	67	0	8	160	73	142	52	77	0	111	84	90	49	81	82	66	0	0	0	71	54	0	0
chr01_001465651|Alt_0002	chr01_001465651	GAGCTTTTTTTTTTCCTTTCTAGCGTGGCGAAAAGTTTCTGTCTCCCTCCCTTGTCAGTCTCCTCAGGCCATCATCTCTGT	41	0	59	68	62	139	116	0	62	68	132	66	60	0	139	0	49	63	53	0	64	49	68	60	66	168	4	0	60	0	70	64	89	0	74	81	71	73	52	60	94	119	127	63	71	132	120
chr01_001831908|Ref_0001	chr01_001831908	GAATTCACATCCAAGATCAAACATGTTCTGATTACTGGTTTGAGACCCAATAATTAGCCTCTACAATAGTACTTGATGTTT	54	149	64	43	62	1	46	172	52	59	62	56	38	121	62	155	69	108	54	117	72	43	69	68	56	0	7	146	49	136	55	133	59	106	62	65	53	153	63	63	38	124	78	119	59	58	124
chr01_001831908|Alt_0002	chr01_001831908	GAATTCACATCCAAGATCAAACATGTTCTGATTACTGGTTTGAGACCCAATAATTAGCCTCTACAATAGTACTTGATGTGT	57	0	65	53	55	98	51	0	54	50	60	68	40	0	49	0	44	0	60	0	54	44	55	51	51	139	5	0	58	0	54	0	52	0	66	66	62	0	40	72	42	1	58	0	51	45	1
chr01_001974844|Ref_0001	chr01_001974844	CATGATATGTGTCATGACACGAGAGGATGCATGTGCTTGTAACCGTCTCGCTCGCCCTCACCAGGTGTGACGTCAACCGAG	0	1	156	199	213	168	274	214	5	216	214	193	1	3	365	0	146	169	0	338	163	151	207	0	153	0	0	185	0	313	192	0	312	135	1	379	139	351	204	13	123	2	382	1	174	188	185
chr01_001974844|Alt_0002	chr01_001974844	CATGATATGTGTCATGACACGAGAGGATGCATGTGCTTGTAACCGTCTCGCTCGCCCTCGCCAGGTGTGACGTCAACCGAG	238	365	169	175	134	168	4	216	269	187	199	149	369	463	0	436	120	161	296	0	136	145	192	261	165	254	157	191	455	0	230	401	0	146	348	1	191	1	194	415	157	319	3	330	191	150	192
chr01_001974937|Ref_0001	chr01_001974937	CATGCATCCTCTCGTGTCATGACACATATCATGCACCATTTGGTTGATGTCACTGTCATCATTGCCAATAAGATCCCAAAC	0	1	0	0	0	0	0	0	0	0	0	0	0	0	0	0	0	0	0	0	0	0	0	0	0	0	0	0	0	0	0	0	0	0	0	0	0	0	0	0	0	0	0	0	0	0	0
chr01_001974937|Alt_0002	chr01_001974937	CATGCATCCTCTCGTGTCATGACACATATCATGCACCATTTGGTTGATGTCACTGTCATCATTGCCGATAAGATCCCAAAC	0	0	0	99	0	0	0	112	0	114	0	94	0	1	0	0	0	0	0	204	0	0	0	1	0	1	0	107	0	175	0	0	0	76	0	123	0	224	0	6	0	3	0	1	0	0	80
chr01_001974959|Ref_0001	chr01_001974959	CTCTCGTGTCATGACACATATCATGCACCATTTGGTTGATGTCACTGTCATCATTGCCAATAAGATCCCAAACATTGTGAG	0	0	0	0	0	0	0	0	0	0	0	0	0	0	0	0	0	0	0	0	0	0	0	0	0	0	0	0	0	0	0	0	0	0	0	0	0	0	0	0	0	0	0	0	0	0	0
chr01_001974959|Alt_0002	chr01_001974959	CTCTCGTGTCATGACACATATCATGCACCATTTGGTTGATGTCACTGTCATCATTGCCAATAAGATCCCAAACATTGTGAA	0	0	0	0	0	0	0	0	0	0	0	0	0	0	0	0	0	0	0	0	0	0	0	0	0	0	0	0	0	0	0	0	0	0	0	0	0	0	0	0	0	0	0	0	0	0	0
chr01_002304148|Ref_0001	chr01_002304148	AATCCAAGAGCATGTCTATTTGAAGCAACCTCAGGGGTATGTGGACCCTCATTTTCCTCATCATGTTTGCAAGCTAAATAA	71	81	59	30	69	120	94	95	74	42	88	0	82	63	74	55	45	38	81	61	58	117	39	114	80	38	14	86	74	77	69	99	94	98	113	70	54	117	85	97	81	107	126	114	89	77	87
chr01_002304148|Alt_0002	chr01_002304148	AATCCAAGAGCATGTCTATTTGAAGCAACCTCGGGGGTATGTGGACCCTCATTTTCCTCATCATGTTTGCAAGCTAAATAA	0	0	0	20	0	0	0	0	0	18	0	48	0	41	0	66	0	34	0	0	45	0	46	0	0	25	17	0	0	0	0	0	0	0	0	0	0	0	0	1	0	0	0	0	0	0	0
chr01_002446068|Ref_0001	chr01_002446068	TAAAGATGAGGAGATCAATGATAGATGGCAGTTGTATTCCGAAAAGTTGTTAAACGATAAGCATGAAGGAGGCTTTGGTGA	362	347	372	348	367	426	300	344	423	157	352	326	381	157	381	322	122	389	167	270	318	314	381	153	193	167	100	304	169	365	178	164	418	370	442	348	373	510	350	306	381	370	372	362	416	404	351
chr01_002446068|Alt_0002	chr01_002446068	TAAAGATGAGGAGATCAATGATAGATGGCAGTTGTATTTCGAAAAGTTGTTAAACGATAAGCATGAAGGAGGCTTTGGTGA	0	1	0	0	1	0	0	1	0	158	1	2	0	190	0	0	120	0	171	0	0	0	3	166	175	156	3	0	175	1	166	162	0	0	0	1	0	0	0	5	0	0	0	0	0	0	0
chr01_002479044|Ref_0001	chr01_002479044	CAATCAACCTAATTTTCATCACGCGCATTTTACTCGACGAGCTCTACAAAGTAAACGTTTCCGATCGTCGGAACAAGACCG	260	293	332	325	370	161	102	421	187	0	1	142	100	0	126	170	187	0	0	137	188	301	132	0	145	181	0	324	1	179	144	149	229	323	217	315	248	0	121	131	1	1	133	164	298	0	347
chr01_002479044|Alt_0002	chr01_002479044	CAATCAACCTAATTTTCATCACGCGCATTTTACTCGACGAGCTCTACAAAGTGAACGTTTCCGATCGTCGGAACAAGACCG	0	1	0	2	0	0	134	0	1	155	198	4	2	311	144	179	235	391	219	0	219	0	161	217	166	185	32	0	166	0	162	179	257	1	0	0	0	252	1	7	128	1	202	176	0	181	1
chr01_002552514|Ref_0001	chr01_002552514	TAATTTTGCAAGTCAAGCGTAGCTATTAGCCACAAGAGTTTGCTAGGCCTTAATGCACAACCACCTGTATTCGGTATCTAT	0	0	0	25	0	0	0	0	0	0	0	32	0	1	0	0	0	0	0	0	0	0	0	0	0	27	0	0	0	0	0	0	0	0	0	0	0	0	0	0	0	0	0	0	0	0	0
chr01_002552514|Alt_0002	chr01_002552514	TAATTTTGCAAGTCAAGCGTAGCTATTAGCCTCAAGAGTTTGCTAGGCCTTAATGCACAACCACCTGTATTCGGTATCTAT	0	0	0	0	0	0	0	0	0	0	0	0	0	0	0	0	0	0	0	0	0	0	0	0	0	0	0	0	0	0	0	0	0	0	0	0	0	0	0	0	0	0	0	0	0	0	0
chr01_002552552|Ref_0001	chr01_002552552	AAACCGGTCCAATCCGGACCATGTACAACCATAATTTTGCAAGTCAAGCGTAGCTATTAGCCACAAGAGTTTGCTAGGCCT	0	0	0	131	0	1	0	0	0	0	0	123	0	0	0	0	0	0	0	0	0	0	0	0	0	106	0	0	0	0	0	0	0	0	0	0	0	0	0	0	0	0	0	1	0	0	0
chr01_002552552|Alt_0002	chr01_002552552	AAACCGGTCCAATCCGGACCATGTGCAACCATAATTTTGCAAGTCAAGCGTAGCTATTAGCCACAAGAGTTTGCTAGGCCT	0	0	0	0	0	0	0	0	0	0	0	0	0	0	0	0	0	0	0	0	0	0	0	0	0	0	0	0	0	0	0	0	0	0	0	0	0	0	0	0	0	0	0	0	0	0	0
chr01_002552573|Ref_0001	chr01_002552573	CTCTTGTGGCTAATAGCTACGCTTGACTTGCAAAATTATGGTTGTACATGGTCCGGATTGGACCGGTTTTTTAGAAATTTA	0	0	0	0	0	0	0	0	0	0	0	2	0	1	0	0	0	0	0	0	0	0	0	0	0	0	0	0	0	0	0	0	0	0	0	0	0	0	0	0	0	0	0	0	0	0	0
chr01_002552573|Alt_0002	chr01_002552573	CTCTTGTGGCTAATAGCTACGCTTGACTTGCAAAATTATGGTTGTACATGGTCCGGATTGGACCGTTTTTTTAGAAATTTA	0	0	0	0	0	0	0	0	0	0	0	0	0	0	0	0	0	0	0	0	0	0	0	0	0	0	0	0	0	0	0	0	0	0	0	0	0	0	0	0	0	0	0	0	0	0	0
chr01_002659844|Ref_0001	chr01_002659844	GACCAGCAAGAGGAAGCAAAAACCAGTTTTAACATTTGTGATCTGGTGGTGGTTTGAACGAGCGAGTTCAATGGTCTGGAC	0	0	32	40	34	42	101	44	3	35	33	41	0	27	75	0	59	37	42	52	34	25	42	27	71	0	0	47	48	30	105	83	71	40	1	90	31	39	0	0	41	0	92	30	48	47	39
chr01_002659844|Alt_0002	chr01_002659844	GACCAGCAAGAGGAAGCAAAAACCAATTTTAACATTTGTGATCTGGTGGTGGTTTGAACGAGCGAGTTCAATGGTCTGGAC	0	0	0	0	0	0	0	0	0	0	0	0	0	0	0	0	0	0	0	0	1	0	0	0	0	0	0	0	0	0	0	0	0	0	0	0	0	0	0	0	0	0	0	0	0	0	0
chr01_002659894|Ref_0001	chr01_002659894	CCACCACCAGATCACAAATGTTAAAACTGGTTTTTGCTTCCTCTTGCTGGTCCGGACTAAAAATGTTGAAACTCCAAAAAA	0	0	68	58	72	75	114	122	1	74	62	75	0	60	121	1	123	79	60	66	118	57	72	53	101	0	0	75	73	50	144	140	143	64	2	134	80	111	0	6	50	0	144	132	71	64	65
chr01_002659894|Alt_0002	chr01_002659894	CCACCACCAGATCACAAATGTTAAAACTGGTTTTTGCTTCCTCTTGCTGGTCCGGACTAAAAATGTTGAAACTCCAGAAAA	0	0	0	0	0	0	1	0	0	0	0	0	0	0	0	0	0	0	0	0	0	0	0	0	0	0	0	0	0	0	0	0	0	0	0	0	0	0	0	0	0	0	0	0	0	0	0
chr01_002701030|Ref_0001	chr01_002701030	CATGGAAGTCATCCCTTGATGCAGCATATTCCGCGAAGGATGCTTAAGGTTTTTAAAAAATTTCTTTTGATAACCGGATGT	143	0	132	137	158	132	117	271	147	144	204	168	99	70	135	78	161	87	120	148	86	123	82	139	159	193	8	143	126	110	122	96	124	85	209	182	156	215	142	149	131	93	174	62	148	166	134
chr01_002701030|Alt_0002	chr01_002701030	CATGGAAGTCATCCCTTGATGCAGCATATTCCGCGAAGGATGCTTAAGGTTTTTAAAAAAATTCTTTTGATAACCGGATGT	0	169	0	0	0	0	0	0	0	0	0	0	0	65	0	74	0	71	0	0	97	0	80	0	0	0	2	0	0	0	0	0	0	84	0	0	0	1	1	0	0	3	0	73	0	0	0
chr01_002701177|Ref_0001	chr01_002701177	GGGTTGGTCAGATAGTTTTGCCTTGAAACTTAGACGTTTTTTTCCACTTAAGACTCAAGTTTGATTTTCATTATCAGTAAA	160	0	172	95	121	118	112	108	134	93	114	100	67	43	102	42	124	56	126	121	52	103	64	95	118	135	4	91	89	96	80	75	126	65	175	99	109	168	95	98	115	56	112	64	117	97	95
chr01_002701177|Alt_0002	chr01_002701177	GGGTTGGTCAGATAGTTTTGCCTTGAAACTTAGACATTTTTTTCCACTTAAGACTCAAGTTTGATTTTCATTATCAGTAAA	0	124	0	0	0	0	0	0	0	0	0	0	0	64	0	50	0	58	0	0	68	0	62	0	0	0	6	1	0	0	0	0	0	79	0	0	0	0	1	0	0	64	0	59	0	0	0
chr01_002701216|Ref_0001	chr01_002701216	AAATTGCCCACTCTAACCATAAGCATCTTCTGTAACCCAAGGGGTTGGTCAGATAGTTTTGCCTTGAAACTTAGACGTTTT	103	0	188	78	145	99	132	226	99	182	84	100	61	82	155	84	192	62	78	88	98	174	100	70	134	102	0	165	75	70	199	161	205	80	88	177	187	277	81	96	82	109	157	3	127	85	165
chr01_002701216|Alt_0002	chr01_002701216	AAATTGCCCACTCTAACCATAAGCATCTTCTGTAACCTAAGGGGTTGGTCAGATAGTTTTGCCTTGAAACTTAGACGTTTT	72	0	0	86	1	100	0	0	100	0	86	95	60	0	0	1	0	0	84	94	0	0	0	75	0	88	6	0	76	72	0	0	0	0	109	0	0	0	93	65	81	0	1	79	0	90	0
chr01_002749173|Ref_0001	chr01_002749173	CGTTGATTTCCAAACCAAGCTCACACAAGATGCTACTTTGGCTCGTTTAACCTAGGATGTTTAAAAGATTCAAACTATTTG	38	167	59	65	50	150	136	0	88	79	148	62	76	128	131	77	94	127	130	140	163	61	164	131	108	0	45	0	161	146	153	134	88	64	99	147	61	76	89	98	140	178	150	137	55	149	131
chr01_002749173|Alt_0002	chr01_002749173	CGTTGATTTCCAAACCAAGCTCACACAAGATACTACTTTGGCTCGTTTAACCTAGGATGTTTAAAAGATTCAAACTATTTG	74	0	100	87	97	1	2	281	110	128	0	94	77	0	0	111	0	0	0	0	1	96	0	0	0	243	0	214	0	0	0	0	0	92	107	0	97	176	96	113	0	0	0	0	91	0	0
chr01_002750096|Ref_0001	chr01_002750096	GAGCGTATCTCGCATCAAAAAATTCAAAACAAAGTTATGTTAAGGAAATGGGACTTTCTGCTATTTGCTTTATATTAGCAT	0	0	59	0	39	38	91	0	1	0	51	0	0	56	74	44	42	132	0	0	124	42	107	0	47	0	4	0	0	0	65	58	86	0	1	51	47	82	1	0	63	0	109	106	58	58	96
chr01_002750096|Alt_0002	chr01_002750096	GAGCGTATCTCGCATCAAAAAATTCAAAACAAAGTTATGTTAAGGAAATGGGACTTTCTACTATTTGCTTTATATTAGCAT	0	0	0	0	0	0	0	0	0	0	0	0	0	0	0	0	0	0	0	0	0	0	0	0	0	0	0	0	0	0	0	0	0	0	0	0	0	0	0	0	1	0	0	0	0	0	0
chr01_002977274|Ref_0001	chr01_002977274	GAACAGAAATCGTACATCAATTACATACGAGAATCTTTGCTATAAGATTCAATCACTGCAAATGTTTTCAACTTCCTTTAG	0	0	0	0	0	0	0	126	0	0	0	0	0	0	0	0	0	0	0	0	0	0	0	0	0	0	0	93	0	0	0	0	0	82	0	0	0	0	0	0	0	0	0	0	0	0	0
chr01_002977274|Alt_0002	chr01_002977274	GAACAGAAATCGTACATCAATTACATACGAGAATCTTTGCTATAAGATTCAATCACTGCAAATGTTTTCAACCTCCTTTAG	98	218	194	176	241	98	155	114	98	213	93	190	63	170	167	225	189	259	93	114	249	178	235	113	204	229	7	88	73	103	165	176	214	99	130	200	192	336	99	89	84	207	183	2	206	95	195
chr01_002977356|Ref_0001	chr01_002977356	GTAATTGATGTACGATTTCTGTTCAAAAAAAAAATTGATGTACAATTTTATTTTTTTATTTTTCATAAATCAAGTGTTCAG	0	0	0	0	3	0	0	5	0	0	0	0	1	0	0	1	1	0	1	0	1	0	0	0	3	1	0	0	0	0	1	0	1	0	0	0	0	2	0	1	0	0	0	0	0	2	0
chr01_002977356|Alt_0002	chr01_002977356	GTAATTGATGTACGATTTCTGTTCAAAAAAAAATTTGATGTACAATTTTATTTTTTTATTTTTCATAAATCAAGTGTTCAG	0	0	0	0	0	0	0	0	0	0	0	0	0	0	0	0	0	0	0	0	0	0	0	0	0	0	0	0	0	0	0	0	0	0	0	0	0	0	0	0	0	0	0	0	0	0	0
chr01_002977411|Ref_0001	chr01_002977411	ATTTTTCATAAATCAAGTGTTCAGACCAGCTTACGCGCACCTTGACTATTCTTAGAGGTCTAATCTCACCGTCCACTTGTG	180	396	341	262	313	149	270	371	163	339	148	297	146	335	310	347	319	364	146	156	356	318	315	149	332	354	27	285	144	143	346	303	356	292	190	322	316	459	174	148	122	363	314	2	301	150	339
chr01_002977411|Alt_0002	chr01_002977411	ATTTTTCATAAATCAAGTGTTCAGACCAGCTCACGCGCACCTTGACTATTCTTAGAGGTCTAATCTCACCGTCCACTTGTG	3	0	0	0	0	0	0	0	1	0	0	0	3	0	0	0	0	0	0	0	0	0	1	0	0	0	0	0	0	0	0	0	0	0	0	0	0	0	1	3	1	0	0	0	0	1	0
chr01_003092865|Ref_0001	chr01_003092865	ATTGGTTCATGATGTAATGTGGGATGCCACCATCCGTGTTACGTTTAATAAACCATTCTCTGGTGTTATATGTGACCTGTG	0	0	1	208	0	9	0	221	0	217	0	160	0	409	0	192	182	202	182	0	239	0	250	177	222	435	87	220	214	0	260	180	0	193	1	0	0	0	3	6	0	1	0	430	0	0	0
chr01_003092865|Alt_0002	chr01_003092865	ATTGGTTCATGATGTAATGTGGGATGCCACCATCCGTGTTACGTTTAATAAACCATTCTCTGGTGTTATATGTGACCTATG	363	408	372	202	353	356	354	208	455	218	395	176	323	7	422	162	158	191	152	388	201	427	188	166	203	0	83	215	180	406	267	188	348	199	377	353	390	500	359	329	359	415	378	8	352	334	341
chr01_003284498|Ref_0001	chr01_003284498	ACAAGGCTCGCCGTTTGGGCTACAAGGCCAAGCAGGTAGTACAAAATTCCAATGTCAAATGTCAATTTTATCAAATTTTTT	0	0	0	0	0	0	0	0	0	0	0	0	0	0	0	0	0	0	0	0	0	0	0	0	0	0	0	0	0	0	0	0	0	0	0	0	0	0	0	0	0	0	0	0	0	0	0
chr01_003284498|Alt_0002	chr01_003284498	ACAAGGCTCGCCGTTTGGGCTACAAGGCCAAGCAGGTAGTACAAAATTCCAATGTCAAATGTCAATTATATCAAATTTTTT	0	0	0	0	0	0	0	0	0	0	0	0	0	0	0	0	0	0	0	0	0	0	0	0	0	0	0	0	0	0	0	0	0	0	0	0	0	0	0	0	0	0	0	0	0	0	0
chr01_003422355|Ref_0001	chr01_003422355	TAAGCTCGTTCATTAAGAAAATTTAGCATGCTTGCTAAGAGGCTCATGCCAGATTGTTTTTTTATTTTTATTTTTATTATC	0	0	0	17	0	1	0	34	0	0	0	0	0	59	0	33	17	30	9	49	24	0	19	25	31	0	1	11	30	46	35	34	0	14	0	19	0	36	0	19	0	0	0	27	0	0	64
chr01_003422355|Alt_0002	chr01_003422355	TAAGCTCGTTCATTAAGAAAATTTAGCATGCTTGCTAAGGGGCTCATGCCAGATTGTTTTTTTATTTTTATTTTTATTATC	0	0	0	0	0	0	0	0	0	0	0	0	0	0	0	0	0	0	0	0	0	0	0	0	0	0	0	0	0	0	0	0	0	0	0	0	0	0	0	0	0	0	0	0	0	0	0
chr01_004138065|Ref_0001	chr01_004138065	CTAGTGGTGATGCCGTTTTTCCTTCTTCCCTTTTAATCTTTGTATCTTTAGTGATTAATAAAAATTTTGCTTTTCAAAAAA	61	50	90	60	58	55	48	77	54	59	46	34	30	49	70	54	91	68	28	45	62	51	39	30	52	50	0	37	33	50	82	60	90	58	79	50	79	74	51	41	38	0	69	26	56	59	35
chr01_004138065|Alt_0002	chr01_004138065	CTAGTGGTGATGCCGTTTTTCCTTCTTCCCTTTTAATCTTTGTATCTTTAGTGATTAATAAAAATTTTTCTTTTCAAAAAA	0	0	0	0	2	3	0	0	0	3	0	2	0	0	0	1	0	0	2	0	0	2	0	2	2	5	0	0	2	2	0	3	0	0	3	0	0	7	3	1	0	36	3	22	3	0	0
chr01_004138170|Ref_0001	chr01_004138170	CATCTTGCTAGCTTTCTCTTTTTGGTCTGAAGTGGCAATGTTCTTTCTAGTGTATTGTTGTTTCCCTAGTGGTGATGCCGT	165	326	0	318	0	189	2	170	181	174	151	145	200	157	0	175	0	133	108	107	129	154	194	122	0	164	78	169	140	168	0	0	1	294	167	128	0	207	166	284	230	328	2	304	0	155	276
chr01_004138170|Alt_0002	chr01_004138170	CATCTTGCTAGCTTTCTCTTTTTGGTCTAAAGTGGCAATGTTCTTTCTAGTGTATTGTTGTTTCCCTAGTGGTGATGCCGT	0	0	0	0	0	0	0	0	0	0	0	0	0	1	0	0	0	0	0	1	0	0	0	0	0	0	0	0	1	0	0	0	0	0	0	0	0	0	0	0	0	0	0	0	0	0	0
chr01_004152821|Ref_0001	chr01_004152821	TTATTGGCCTCCTACTTCGTGCCTATTGATAACAGTGTGATTCTTCTTCGGCTTACCATGTTTTGGCCAAATTTCGAGCTC	263	171	219	234	198	272	194	196	261	271	341	247	313	284	241	308	197	264	205	242	236	164	282	250	201	188	84	169	344	212	238	207	189	130	289	281	228	379	290	333	270	0	264	80	275	284	298
chr01_004152821|Alt_0002	chr01_004152821	TTATTGGCCTCCTACTTCGTGCCTATTGATAATAGTGTGATTCTTCTTCGGCTTACCATGTTTTGGCCAAATTTCGAGCTC	0	0	0	0	0	0	0	0	0	1	0	0	0	0	0	0	0	0	0	0	0	0	0	0	0	0	0	0	0	0	0	0	0	0	2	0	0	0	0	0	0	147	0	59	0	0	0
chr01_004152842|Ref_0001	chr01_004152842	AATTGGGCTACTTATTGGCCTCCTACTTCGTGCCTATTGATAACAGTGTGATTCTTCTTCGGCTTACCATGTTTTGGCCAA	206	110	37	169	36	139	27	82	170	158	133	169	131	117	34	154	53	166	97	117	132	88	147	122	37	69	79	67	121	104	34	20	43	110	167	134	39	226	144	263	126	0	44	50	44	146	217
chr01_004152842|Alt_0002	chr01_004152842	AATTGGGCTACTTATTGGCCTCTTACTTCGTGCCTATTGATAACAGTGTGATTCTTCTTCGGCTTACCATGTTTTGGCCAA	0	0	0	1	0	0	0	0	0	0	0	0	0	0	0	0	0	0	0	0	1	0	0	0	0	0	0	0	0	0	0	0	0	0	0	0	0	1	0	0	0	0	0	0	0	0	0
chr01_004186267|Ref_0001	chr01_004186267	GGTATGCTAAACCGAAAAATCTGCAGCCTTTTAGTTGTATACTGGATTTAGACTTTTGAAAATTTTCATTTTCCTTTTGGT	82	131	91	49	123	145	53	245	149	133	68	57	93	163	75	158	107	47	100	134	149	113	123	107	97	72	4	112	134	102	198	76	47	107	153	125	67	0	54	158	57	158	67	105	116	52	0
chr01_004186267|Alt_0002	chr01_004186267	GGTATGCTAAACCGAAAAATCTGCAGCCTTTTAGTTGTATACTGGATTTAGACTTTTGAAATTTTTCATTTTCCTTTTGGT	0	0	0	53	1	1	60	1	0	0	87	72	0	2	64	0	0	78	0	0	0	0	0	0	0	93	0	0	0	0	0	88	52	0	0	0	103	243	67	3	51	0	86	0	0	60	172
chr01_004186329|Ref_0001	chr01_004186329	CTAAATCCAGTATACAACTAAAAGGCTGCAGATTTTTCGGTTTAGCATACCTGGCAATGGATGAAGATATAAATATATTTC	0	0	0	41	1	0	32	80	0	43	26	25	1	0	25	0	0	29	0	0	0	0	0	0	0	95	0	32	0	0	0	25	28	38	0	0	44	107	31	30	26	0	35	0	0	31	72
chr01_004186329|Alt_0002	chr01_004186329	CTAAATCCAGTATACAACTAAAAGGCTGCAGATTTTTCGGTTTAGCATACCCGGCAATGGATGAAGATATAAATATATTTC	0	0	0	0	0	0	0	0	0	0	0	1	0	0	0	0	0	0	0	70	0	0	0	0	0	0	0	0	0	46	0	0	0	0	0	0	0	0	0	0	0	0	0	114	0	0	0
chr01_004244686|Ref_0001	chr01_004244686	TTGCCATCCTTTCATCACTTAGGCAGTTGATGCCTTCGAGAGAGTGATTGACGTGGTATATATATATATGTTATTTTTTCA	37	62	1	0	0	24	0	54	35	30	35	37	22	0	0	0	0	0	33	0	0	0	0	42	0	0	1	40	27	0	0	0	0	45	38	0	0	0	0	21	32	0	31	0	0	17	0
chr01_004244686|Alt_0002	chr01_004244686	TTGCCATCCTTTCATCACTTAGGCAGTTGAGGCCTTCGAGAGAGTGATTGACGTGGTATATATATATATGTTATTTTTTCA	0	0	0	0	0	0	0	0	0	0	0	0	0	0	0	0	0	0	0	0	0	0	0	0	0	0	0	0	0	0	0	0	0	0	0	0	0	0	0	0	0	0	0	0	0	0	0
chr01_004522927|Ref_0001	chr01_004522927	GCATTGAACCTGTGCTATGCACGGTGTATATCAAATATTGTTTTAGACTGTAATTCCTCAAGAATTAGACTTGTTTTTTCG	198	238	240	253	220	259	235	237	263	237	249	198	226	239	209	251	205	284	185	216	248	129	267	237	236	275	27	218	224	229	242	226	213	244	294	117	268	314	225	197	207	246	202	237	213	246	243
chr01_004522927|Alt_0002	chr01_004522927	GCATTGAACCTGTGCTATGCACGGTGTATATCAAATATTGTTTTAGACTGTAATTCCTCAAGAATTAGATTTGTTTTTTCG	0	0	0	0	0	0	0	0	0	0	0	0	0	0	0	0	0	0	0	0	0	96	0	0	0	0	0	0	0	0	0	0	0	0	0	105	1	0	0	0	0	0	1	0	0	0	0
chr01_005397257|Ref_0001	chr01_005397257	AGGAGTCAGCCTCTTCGCAGATGGTGTGTGAGATCATTTGGTGAAGTGAGCCTCTTGTGGGCAAAGGGTAACTACATTCTC	0	0	0	0	0	0	0	0	0	0	0	0	0	0	0	0	0	0	0	0	0	0	0	0	0	0	0	0	0	0	0	0	0	0	0	0	0	0	0	0	0	0	0	0	0	0	0
chr01_005397257|Alt_0002	chr01_005397257	AGGAGTCAGCCTCTTCGCAGATGGTGTGAGAGATCATTTGGTGAAGTGAGCCTCTTGTGGGCAAAGGGTAACTACATTCTC	0	0	0	0	0	0	0	0	0	0	0	0	0	0	0	0	0	0	0	0	0	0	0	0	0	0	0	0	0	0	0	0	0	0	0	0	0	0	0	0	0	0	0	0	0	0	0
chr01_005647029|Ref_0001	chr01_005647029	GGTTATTCTAGATGTCTAGACTTGGTGTATTGTTCTGATGGTTTAATGAATCTTCTTTCTACTTCTAAAAAAAAAATATAG	0	0	1	0	2	1	1	5	0	0	0	1	0	4	0	2	5	0	2	0	1	0	0	0	1	1	0	2	3	0	5	0	3	0	1	0	0	0	1	2	0	2	0	0	1	0	1
chr01_005647029|Alt_0002	chr01_005647029	GGTTATTCTAGATGTCTAGACTTGGTGTATTGTTCTGATGGTTTAATGAATCTTCTTTCTACTTCTAAAAAAAAAATGTAG	0	0	0	0	0	0	0	0	0	0	0	0	0	0	0	0	0	0	0	0	0	0	0	0	0	0	0	0	0	0	0	0	0	0	0	0	0	0	0	0	0	0	0	0	0	0	0
chr01_005647196|Ref_0001	chr01_005647196	CGCGCTAGGAAGGTTAGCGGACTCACTTGCTTTCTAAGCATACTTTGGCGAGTTTTGTTCCTCACCCAGACACCAGTGATA	182	0	426	160	362	175	172	455	208	368	2	361	151	351	196	215	339	187	184	170	383	153	371	165	320	398	29	376	202	0	447	331	151	320	200	0	171	0	189	198	0	185	9	197	402	1	385
chr01_005647196|Alt_0002	chr01_005647196	CGCGCTAGGAAGGTTAGCGGACTCACTTGCTTGCTAAGCATACTTTGGCGAGTTTTGTTCCTCACCCAGACACCAGTGATA	158	446	1	206	0	214	206	0	185	0	420	0	173	2	205	223	0	242	161	202	0	171	2	191	6	1	53	0	201	326	1	0	184	0	192	442	198	492	218	203	356	182	388	206	0	388	0
chr01_005681105|Ref_0001	chr01_005681105	AGTCCCTACCAATATCGGATTGAGCTAATTTTTTGCAAGAACCCATTAGAAAACATTTTAACAATAATGAACAGTTTGAAT	78	0	188	65	189	97	131	101	80	78	81	101	76	195	135	157	135	207	80	206	181	175	168	84	191	115	3	80	84	79	171	181	138	69	86	73	162	136	144	75	71	196	77	149	160	70	200
chr01_005681105|Alt_0002	chr01_005681105	AGTCCCTACCAATATCGGATTGAGCTAATTTTTTGCAAGAACCCATTAGAAAACATTTTAACAATAATGAACAATTTGAAT	85	194	0	59	1	89	0	111	111	85	92	0	80	0	0	0	0	0	63	1	0	0	0	92	0	108	3	81	83	106	0	0	0	89	94	84	0	119	0	86	59	2	70	0	1	75	0
chr01_005908846|Ref_0001	chr01_005908846	GTTGTCGATCGTTGTTGCCGTCCTCCGCTACCAATCACTGTGCTCGCCTTCACTGGAGCAGTAGAGAGCGAGAGAGAGAGA	199	272	240	328	223	260	228	236	232	127	276	217	292	98	206	173	67	279	179	304	221	289	246	201	113	231	89	229	152	244	104	120	194	276	358	386	229	295	198	309	216	251	268	281	190	214	228
chr01_005908846|Alt_0002	chr01_005908846	GTTGTCGATCGTTGTTGCCATCCTCCGCTACCAATCACTGTGCTCGCCTTCACTGGAGCAGTAGAGAGCGAGAGAGAGAGA	0	0	1	1	2	0	0	0	0	0	0	0	0	168	0	1	115	1	202	0	0	0	0	193	187	0	98	0	181	0	174	129	0	0	0	0	0	0	1	1	0	0	0	1	0	0	0
chr01_005908969|Ref_0001	chr01_005908969	CAGTCACCCTCTAACGCTGTTGCCGTTGGTCGCCCTCGATCGTCATTTCTGTGGATTTAAAGCTTCAATCACTATGGATCG	23	0	0	0	0	27	0	259	35	1	21	0	20	432	0	1	292	189	278	194	192	0	156	235	208	0	75	155	274	0	235	209	0	144	29	1	0	0	1	27	23	0	34	199	0	0	0
chr01_005908969|Alt_0002	chr01_005908969	CAGTCACCCTCTAACGCTGTTGCCATTGGTCGCCCTCGATCGTCATTTCTGTGGATTTAAAGCTTCAATCACTATGGATCG	220	401	358	175	309	164	309	254	166	314	154	192	124	0	271	302	168	176	0	0	179	154	159	0	139	169	0	201	0	324	147	0	381	0	192	195	337	220	265	219	118	0	178	4	378	288	298
chr01_006014568|Ref_0001	chr01_006014568	AGCAGTGATAGTACAGACATGTCACTTGACCGGAAATAGCAGATGTCACTCGACGTTACTAATATAGATGTCACTCGACAC	0	0	0	0	0	0	0	0	0	0	0	0	0	0	0	0	0	0	0	0	0	0	0	0	0	0	0	0	0	0	0	0	0	0	0	0	0	0	0	0	0	0	0	0	0	0	0
chr01_006014568|Alt_0002	chr01_006014568	AGCAGTGATAGTACAGACATGTCACTCGACCGGAAATAGCAGATGTCACTCGACGTTACTAATATAGATGTCACTCGACAC	18	9	13	8	13	4	4	13	13	13	9	10	12	0	21	23	14	6	8	7	16	7	7	6	6	15	2	5	11	9	12	11	22	11	9	12	1	13	6	6	3	8	5	21	4	12	18
chr01_006014664|Ref_0001	chr01_006014664	GTTTTGATGTTTTGGTTTGTGTAACGGATGTTTCACATTGTTACATTTGTTTTGTGTGTGTAAATCTTAAAATTTAGGAAG	0	0	0	0	0	0	0	0	0	0	1	0	0	168	0	0	100	0	131	1	0	0	4	134	140	0	27	0	145	138	197	149	0	0	0	0	0	0	0	123	0	0	0	3	0	0	0
chr01_006014664|Alt_0002	chr01_006014664	GTTTTGATGTTTTGGTTTGTGTAACGGATGTTCCACATTGTTACATTTGTTTTGTGTGTGTAAATCTTAAAATTTAGGAAG	343	368	360	356	338	345	301	367	403	431	393	314	295	174	374	398	136	333	122	362	390	366	319	154	194	376	26	300	151	180	233	139	254	303	375	322	390	447	302	139	287	338	304	344	303	314	288
chr01_006128452|Ref_0001	chr01_006128452	GAACTTGCTCCAATAGCGCAGTTAAAATTGTATTGTCAGGTGGACTTGCGTGTAATATGACAAAAAGTCTATTTTACTTAA	0	0	0	42	0	0	0	98	0	129	0	62	0	63	0	0	0	77	0	133	90	48	52	0	0	93	0	46	0	51	0	37	0	132	0	41	0	163	0	80	0	157	0	134	0	0	0
chr01_006128452|Alt_0002	chr01_006128452	GAACTTGCTCCAATAGCGCAGTTAAAATTGTATTGTCAGGTGGACTTGCGTGTAATATGACAAAAAGTTTATTTTACTTAA	44	0	0	0	0	59	0	0	53	0	42	0	35	0	0	0	0	0	61	0	0	0	0	47	0	0	4	0	57	0	0	0	0	0	80	0	0	0	0	58	65	0	47	0	0	0	0
chr01_006162681|Ref_0001	chr01_006162681	GTGTCTAATGGTGTGTCTTGCTGTTGCATATGTAGCATTATTGAATTTTATTTTTGAAGCAATTTTATTAGTAAAATTGTT	23	0	64	0	76	27	31	55	34	19	16	17	21	54	31	54	36	63	16	52	56	43	41	34	61	0	0	36	26	0	46	54	32	29	53	26	40	48	46	0	23	47	26	0	46	42	56
chr01_006162681|Alt_0002	chr01_006162681	GTGTCTAATGGTGTGTCTTGCTGTTGCATATGTAGCATTATTGGATTTTATTTTTGAAGCAATTTTATTAGTAAAATTGTT	0	0	0	0	0	0	0	0	0	0	0	0	0	0	0	0	0	0	0	0	0	0	0	0	0	0	0	0	0	0	0	0	0	0	0	0	0	0	0	0	0	0	0	0	0	0	0
chr01_006162715|Ref_0001	chr01_006162715	GTCTAATGGTGTGTCTTGCTGTTGCATATGTAGCATTATTGAATTTTATTTTTGAAGCAATTTTATTAGTAAAATTGTTGA	21	0	64	0	45	20	23	52	20	15	23	25	14	44	33	42	52	48	16	35	70	34	36	22	34	0	0	20	22	0	60	42	47	41	26	16	56	33	44	0	24	44	15	0	49	54	35
chr01_006162715|Alt_0002	chr01_006162715	GTCTAATGGTGTGTCTTGCTGTTGCATATGTAGCATTATTGAATTTTATTTTTGAAGCAATTTTATTAGTAAAATGGTTGA	0	0	0	0	0	0	0	0	0	18	0	0	0	0	0	0	0	0	0	0	0	0	0	0	0	23	0	0	0	0	0	0	0	0	0	0	0	0	0	0	0	0	0	25	0	0	0
chr01_006162733|Ref_0001	chr01_006162733	ATGTTTACAAAGTGCTCCGCCGCTTTTGTAATCTGGTCGTGATTACGCAACATTTCACTCCACATTCTGCTCAACCCGCGG	103	0	146	0	123	152	124	151	134	51	120	45	122	133	122	116	107	140	129	115	148	122	102	107	107	0	17	101	128	0	137	91	117	114	114	57	113	75	115	59	98	123	158	1	154	137	133
chr01_006162733|Alt_0002	chr01_006162733	ATGTTTACAAAGTGCTCCGCCGCTTTTGTAATCTGGTCGTGATTACGCAACATTTCACTCCACATTCTGCTCAACCCGCGT	0	0	0	0	0	0	0	0	0	0	0	0	0	0	0	0	0	0	0	0	0	0	0	0	0	0	0	0	0	0	0	0	0	0	0	0	0	0	0	0	0	0	0	0	0	0	0
chr01_006165162|Ref_0001	chr01_006165162	GTTGCTCCCCCTTTATAATATATAGTTGGGGTGGGCTATTCTCTACGAAATGTGACGGGCTTGTACCCCATGTTTTTTATT	0	0	0	0	0	0	0	45	0	0	0	37	0	0	0	0	0	0	0	0	0	0	0	0	0	0	0	18	0	0	0	0	0	53	0	0	0	0	0	0	0	0	0	0	0	0	1
chr01_006165162|Alt_0002	chr01_006165162	GTTGCTCCCCCTTTATAATATATAGTTGGGGTGGGCTATTCTCTACGAAATGTGACGGGCTTGTACCCCATGTTTTTTACT	54	73	81	66	67	87	60	37	101	89	91	30	72	75	53	54	41	69	49	86	88	75	82	56	54	59	8	27	73	47	88	57	33	43	117	78	104	114	72	69	79	68	72	69	46	81	57
chr01_006165219|Ref_0001	chr01_006165219	CGTTTGAATTCTTTCGTCGCTAAAAGCATTGCCGAGAACTTTGTTTTGGAGGCGAATTTAAAAGAAAGAATTTGAACACGG	0	0	0	0	0	0	0	27	0	0	0	0	0	0	0	0	0	0	0	0	0	0	0	0	0	0	0	14	0	0	0	0	0	32	0	0	0	0	0	0	0	0	0	0	0	0	0
chr01_006165219|Alt_0002	chr01_006165219	CGTTTGAATTCTTTCGTCGCTAAAAGCATTGCCGAGAACTTTGTTTTGGAGGCGAATTTAAAAGAAAGAATTTGAACACAG	0	0	0	0	0	0	0	0	0	0	0	0	0	0	0	0	0	0	0	0	0	0	0	0	0	0	0	0	0	0	0	0	0	0	0	0	0	0	0	0	0	0	0	0	0	0	0
chr01_006165235|Ref_0001	chr01_006165235	TGTCGTTTGAATTCTTTCGTCGCTAAAAGCATTGCCGAGAACTTTGTTTTGGAGGCGAATTTAAAAGAAAGAATTTGAACA	0	0	0	0	0	0	0	3	0	0	0	0	0	0	0	0	0	0	0	0	0	0	0	0	0	0	0	0	0	0	0	0	0	2	0	0	0	0	0	0	0	0	0	0	0	0	0
chr01_006165235|Alt_0002	chr01_006165235	TGTCGTTTGAATTCTTTCGTCGCTAAAAGCATTGCCGAGAACTTTGTTTTGGAGGCGAATTTAAAACAAAGAATTTGAACA	4	2	1	3	0	0	2	0	0	2	1	1	1	1	1	3	1	0	4	0	1	0	0	0	2	0	0	0	0	0	0	0	1	1	0	0	4	0	0	0	0	3	4	0	0	0	0
chr01_006426192|Ref_0001	chr01_006426192	TGGCAAGTTCAGTTCCTGCCATGGGTGCCTGTGCCTGTCTGTAGAGAATTTATATCCATTTCAAAACCAATTGGTAATGAG	0	0	0	2	0	0	0	101	0	123	0	63	0	83	0	0	0	0	58	74	0	0	1	53	55	48	8	47	73	57	80	100	0	134	0	0	0	198	0	77	0	0	0	58	0	0	0
chr01_006426192|Alt_0002	chr01_006426192	TGGCAAGTTCAGTTCCTGCCATGGGTGCCTGTGCCTGTCTGTAGAGAATTTATATCCATCTCAAAACCAATTGGTAATGAG	120	143	156	128	137	141	130	82	144	0	141	62	101	58	113	117	100	131	69	82	140	157	120	57	60	81	16	43	65	59	59	0	155	0	202	129	148	0	109	60	120	151	149	63	114	110	106
chr01_006546394|Ref_0001	chr01_006546394	GCAGTTTCAGTCTTTGTAGGAATATGGTTTCTTTTTCTCCCTTTTGAAACATGTGGGGTATTCTCGGGATGCACGATTTAA	19	6	52	2	68	22	21	66	18	28	0	15	16	16	20	0	16	17	0	12	47	19	57	0	22	0	0	43	0	8	29	0	16	13	35	3	31	27	27	15	0	0	0	31	46	23	35
chr01_006546394|Alt_0002	chr01_006546394	GCAGTTTCAGTCTTTGTAGGAATATGGTTTCTCTTTCTCCCTTTTGAAACATGTGGGGTATTCTCGGGATGCACGATTTAA	1	1	0	0	1	0	56	0	0	48	57	0	0	44	58	56	0	53	61	65	0	0	2	56	58	61	6	0	35	61	55	36	62	60	0	0	69	106	56	1	67	119	63	1	0	54	0
chr01_006546413|Ref_0001	chr01_006546413	GTACGATCAACAATGGCAGTTTCAGTCTTTGTAGGAATATGGTTTCTTTTTCTCCCTTTTGAAACATGTGGGGTATTCTCG	0	0	0	0	0	0	0	0	0	0	0	0	1	1	0	0	0	1	0	0	0	0	0	0	0	0	0	0	0	0	0	0	2	0	1	0	0	2	1	1	0	0	0	0	0	0	1
chr01_006546413|Alt_0002	chr01_006546413	GTACGATCAACAATGGCAGTTTCAGTCTCTGTAGGAATATGGTTTCTTTTTCTCCCTTTTGAAACATGTGGGGTATTCTCG	107	165	281	81	287	117	98	248	132	138	0	115	117	117	97	1	145	116	0	79	220	103	238	0	96	0	0	200	0	90	119	0	96	107	108	86	129	149	105	102	0	0	1	249	277	96	244
chr01_006630067|Ref_0001	chr01_006630067	CCAGCGAGGATCCAGGAATTCAACATAGAGGGACATCAATTAATCTTGACTTAAAAATAAATTTTTTACAAGCAAGGATGA	30	1	0	0	0	32	26	2	29	0	53	21	18	57	18	17	33	68	54	39	44	0	30	40	21	0	0	0	61	27	29	30	21	0	45	0	37	49	34	54	57	74	79	1	0	43	0
chr01_006630067|Alt_0002	chr01_006630067	CCAGCGAGGATCCAGGAATTCAACATAGAGGGACATCAATTAATCTTGACTTAAAAATAAATTTTTTACAAGCAATGATGA	0	0	0	0	0	0	0	0	0	0	0	0	0	1	0	0	0	0	0	0	0	0	0	0	0	0	0	0	0	0	0	0	0	0	0	0	0	0	0	0	0	0	0	0	0	0	0
chr01_006718155|Ref_0001	chr01_006718155	GTTGTACAAATAATTGGGAGACTCACGTGCTTTGAACGACTATGGATATATCTATATCCGATATGTACAAATAAGTCTGTA	173	169	176	176	145	199	139	239	163	158	144	134	157	163	121	146	157	141	151	173	174	157	194	173	141	209	24	170	169	163	157	151	170	133	197	169	191	224	153	167	134	182	148	180	162	166	169
chr01_006718155|Alt_0002	chr01_006718155	GTTGTACAAATAATTGGGAGACTCACGTGCTTTGAACGACTACGGATATATCTATATCCGATATGTACAAATAAGTCTGTA	0	0	0	0	0	0	0	0	0	0	0	0	0	0	1	0	0	0	0	0	0	0	0	0	0	0	0	0	0	0	0	0	0	0	0	0	0	0	0	0	0	0	0	0	0	0	0
chr01_006718243|Ref_0001	chr01_006718243	GTATAGTGCAAAATGTTATTGGACTCGAACTACAATGCCATGTTTTTTTCTTCCTGAAAATTCTATTATTGCAGGAAGGAA	137	134	126	120	116	153	39	160	143	112	61	106	120	0	44	66	58	0	70	61	47	135	69	73	60	145	8	107	68	124	57	60	52	134	181	136	70	202	48	118	44	140	51	123	135	71	136
chr01_006718243|Alt_0002	chr01_006718243	GTATAGTGCAAAATGTTATTGGACTCGAACTATAATGCCATGTTTTTTTCTTCCTGAAAATTCTATTATTGCAGGAAGGAA	0	0	0	0	0	0	0	0	0	0	0	0	0	0	0	0	0	0	0	0	0	0	0	0	0	0	0	0	0	0	0	0	0	0	0	0	0	0	0	0	0	0	0	0	0	0	0
chr01_006718262|Ref_0001	chr01_006718262	AATGTTATTGGACTCGAACTACAATGCCATGTTTTTTTCTTCCTGAAAATTCTATTATTGCAGGAAGGAATAGCCATTGGA	171	151	201	131	165	173	54	186	176	144	84	121	116	0	47	88	69	0	46	99	87	152	78	78	94	165	5	128	99	137	88	66	74	162	185	164	86	209	72	127	68	181	86	149	135	82	143
chr01_006718262|Alt_0002	chr01_006718262	AATGTTATTGGACTCGAACTACAATGCCATGTTTTTTTCTACCTGAAAATTCTATTATTGCAGGAAGGAATAGCCATTGGA	0	0	0	0	0	0	0	1	0	0	0	0	0	0	0	0	0	0	0	0	0	0	0	0	0	0	0	0	0	0	0	0	0	0	0	0	0	0	0	0	0	0	0	0	0	0	0
chr01_006773129|Ref_0001	chr01_006773129	TCTATGGTGCAATCCAAGGTCGCAAGCATGCAATATAACAATACTAGCATACAACCTGTGCTACGCACATAGTACACTAAT	0	138	0	51	0	6	57	83	0	60	61	0	0	56	55	71	55	103	0	44	74	0	58	0	0	68	0	46	0	47	0	0	58	53	0	48	78	82	53	1	52	0	58	46	0	52	92
chr01_006773129|Alt_0002	chr01_006773129	TCTATGGTGCAATCCAAGGTCGCAAGCATGCAATATAACAATACTAGCATACAACCTGTGCTACGCACGTAGTACACTAAT	117	0	135	57	136	155	57	99	151	63	71	89	102	84	61	70	47	0	78	59	64	123	78	112	131	81	8	53	108	60	182	100	58	59	144	51	72	91	72	93	58	124	58	55	140	69	0
chr01_007386534|Ref_0001	chr01_007386534	AGCCATATCTAATTTTGCTGCTGGCTACATCTTCCCTTTACATGTTTTTGGCATTACTTGCATAATCTACATCCTCTTATC	336	412	227	377	129	210	190	226	404	479	457	362	315	351	220	189	180	313	287	414	218	0	170	286	147	404	58	211	460	280	222	302	192	344	338	165	224	431	208	316	382	440	404	400	159	191	0
chr01_007386534|Alt_0002	chr01_007386534	AGCCATATCTAATTTTGCTGCTGGCTACACCTTCCCTTTACATGTTTTTGGCATTACTTGCATAATCTACATCCTCTTATC	0	0	186	0	124	182	219	195	1	1	2	0	3	0	244	160	160	0	2	0	186	408	203	0	160	0	1	174	4	0	198	1	158	0	0	168	183	0	186	0	0	0	7	0	142	162	284
chr01_007643666|Ref_0001	chr01_007643666	ACATGGACCCGACCTTGATAGGGTATTTTTTGGGTATTCCCGTTCCTGCCCCAATTGGGAGATAGGTTTACCAACCCCGTT	91	42	136	68	108	75	52	116	63	60	27	46	42	76	66	16	140	72	19	115	117	62	106	46	49	111	1	84	24	17	63	20	78	97	70	26	94	27	73	24	21	19	41	113	107	69	95
chr01_007643666|Alt_0002	chr01_007643666	ACATGGACCCGACCTTGATAGGGTATTTTTTGGGTATTCCCGTTCCTGCACCAATTGGGAGATAGGTTTACCAACCCCGTT	62	145	0	52	0	74	60	0	57	0	98	0	56	71	67	124	0	63	86	0	0	59	2	33	51	0	9	0	129	107	58	109	60	0	59	101	68	129	64	110	108	107	139	2	0	39	0
chr01_007643741|Ref_0001	chr01_007643741	GGCAGGAACGGGAATACCCAAAAAATACCCTATCAAGGTCGGGTCCATGTGATAATTTTTCGGGTCATAATCGGGTATGCT	145	109	144	98	120	103	57	121	100	89	70	98	60	80	63	61	131	103	92	53	114	85	109	86	76	98	4	69	48	41	77	70	94	35	147	105	83	80	98	74	46	85	68	107	129	67	111
chr01_007643741|Alt_0002	chr01_007643741	GGCAGGAACGGGAATACCCAAAAAATACCCTATCAAGGTCGGGTCCATGTGATAATTTTTCGGGTCATAATCGGGAATGCT	0	0	0	0	0	0	0	0	0	0	0	0	0	0	0	0	0	0	0	0	0	0	0	0	0	0	0	0	0	0	0	0	0	0	0	0	0	0	0	0	0	0	0	0	0	0	0
chr01_007856610|Ref_0001	chr01_007856610	ACCATTTGGCCTTCCCAAAAGTTATTCGGCCGCAGAGAGGCGGTTTTTTTGACGATTTCACCCTTCTTTATCCTTTTTACC	0	0	0	0	0	0	0	0	0	0	0	0	0	0	0	0	0	0	0	0	0	0	0	0	0	0	0	0	0	0	0	0	0	0	0	0	0	0	0	0	0	0	0	0	0	0	0
chr01_007856610|Alt_0002	chr01_007856610	ACCATTTGGCCTTCCCAAAAGTTATTCGGCTGCAGAGAGGCGGTTTTTTTGACGATTTCACCCTTCTTTATCCTTTTTACC	0	0	0	0	0	0	0	0	0	0	0	0	0	0	0	0	0	0	0	0	0	0	0	0	0	0	0	0	0	0	0	0	0	0	0	0	0	0	0	0	0	0	0	0	0	0	0
chr01_008028758|Ref_0001	chr01_008028758	GGTAGAACATCTTGTCTTATTGCCTCATTTTTAATTTGTTGTTCGATACTTATTTTTGGTTTATTATTGTTTGCTTTTCCA	132	0	131	39	121	123	89	125	120	94	112	98	90	48	90	130	110	127	62	56	129	107	120	45	43	119	2	81	56	46	62	56	87	37	140	37	115	160	119	97	97	0	112	109	114	115	115
chr01_008028758|Alt_0002	chr01_008028758	GGTAGAACATCTTGTCTTATTGCCTCATTTTTAATTTGTTGTTCAATACTTATTTTTGGTTTATTATTGTTTGCTTTTCCA	0	49	0	28	0	0	0	0	0	0	1	0	0	29	0	0	0	0	26	20	0	0	0	39	24	0	1	0	17	16	21	23	1	17	0	37	0	0	2	0	0	63	0	0	0	0	0
chr01_008028790|Ref_0001	chr01_008028790	ACGTGCAAGATTCTTTTGGTAGAACATCTTGTCTTATTGCCTCATTTTTAATTTGTTGTTCGATACTTATTTTTGGTTTAT	161	0	173	89	146	252	194	237	234	197	207	158	122	91	189	184	141	160	70	103	216	185	176	87	68	213	13	180	92	80	118	77	137	62	220	87	192	253	172	188	155	1	189	192	167	187	173
chr01_008028790|Alt_0002	chr01_008028790	ACGTGCAAGATTCTTTTGGTAGAACATCTCGTCTTATTGCCTCATTTTTAATTTGTTGTTCGATACTTATTTTTGGTTTAT	0	0	0	0	0	0	0	0	0	0	0	0	0	0	0	0	0	0	0	0	0	0	0	0	0	0	0	0	0	0	0	0	0	0	0	0	0	0	1	0	0	0	0	0	0	0	0
chr01_008186582|Ref_0001	chr01_008186582	CATCTTGACCTCTCTAGTTCAGTTAGGGTATACTCCATTTTTTGTCATTACTCCATTGTTGGTGATTGTTTCTTCACGATT	0	0	0	0	0	0	0	0	0	0	0	0	0	0	0	0	0	0	0	0	0	0	0	0	0	0	0	0	0	0	0	0	0	0	0	0	0	0	0	0	0	0	0	0	0	0	0
chr01_008186582|Alt_0002	chr01_008186582	CATCTTGACCTCTCTAGTTCAGTTAGGGTATACTCCATTTTTTGTCATTACTCCATTGTTGGTGATTGTTTCTGCACGATT	0	0	0	0	0	0	0	0	0	0	0	0	0	0	0	0	0	0	0	0	0	0	0	0	0	0	0	0	0	0	0	0	0	0	0	0	0	0	0	0	0	0	0	0	0	0	0
chr01_008258331|Ref_0001	chr01_008258331	TATGTTCAACTGCCTAATAAATTTTTGCTATAGTGGTCACCCAATCCACACTTGATTTATGTGTTCATTTCTGGAGTCAGA	61	0	59	42	52	0	0	63	62	53	0	45	31	48	0	0	0	1	36	0	0	0	1	87	45	125	7	39	36	0	58	68	0	50	65	0	0	66	1	0	0	0	0	0	52	0	81
chr01_008258331|Alt_0002	chr01_008258331	TATGTTCAACTGCCTAATAAATTTTTGCTGTAGTGGTCACCCAATCCACACTTGATTTATGTGTTCATTTCTGGAGTCAGA	94	153	58	51	44	134	96	59	61	0	98	32	47	56	120	117	163	140	50	132	123	144	131	0	66	0	9	51	68	132	55	63	146	48	75	125	134	0	126	112	96	150	125	68	73	109	0
chr01_008258375|Ref_0001	chr01_008258375	AGTTCGGGCAACCGCTTTACCCAAGTTTCAAAATTTTCGTATATATGTTCAACTGCCTAATAAATTTTTGCTATAGTGGTC	51	0	72	74	52	2	0	38	54	47	0	42	38	68	0	0	1	0	42	0	0	0	1	108	46	93	6	52	62	0	60	26	0	59	52	0	0	150	0	0	0	1	0	53	57	0	94
chr01_008258375|Alt_0002	chr01_008258375	AGTTCGGGCAACCGCTTTACCCAAGTTTAAAAATTTTCGTATATATGTTCAACTGCCTAATAAATTTTTGCTATAGTGGTC	0	0	0	0	0	0	0	0	0	0	0	0	0	0	0	0	0	0	0	0	0	0	0	0	0	0	0	0	0	0	0	0	0	0	0	0	0	0	0	1	0	0	0	0	0	0	0
chr01_008260218|Ref_0001	chr01_008260218	GAACATGTCATCCCAATGGGACGACGTCGTTTTCTTATGGTTAAAAACTATCAAAAGCTTTGGAATTTGAGTCCGAAGTCA	30	0	56	22	48	30	55	68	29	53	24	40	13	47	60	43	65	70	37	25	52	27	45	25	67	57	1	49	33	22	54	39	79	30	33	2	26	35	41	26	20	0	21	23	48	45	0
chr01_008260218|Alt_0002	chr01_008260218	GAACATGTCATCCCAATGGGACGACGTCGTTTTCTTATGGTTAAAAACTATCAAAAGCTTTGCAATTTGAGTCCGAAGTCA	26	63	0	29	0	41	0	0	36	0	33	0	20	0	0	28	0	0	32	21	0	42	1	0	0	0	2	0	43	16	0	40	0	28	38	44	31	0	0	30	28	0	34	28	0	0	55
chr01_008260282|Ref_0001	chr01_008260282	GAATTTGAGTCCGAAGTCAAGATGGAATCGAACTCTTGATTTCTTCTTTCAATGTGAATTTGTAAGGGGAATAAATCTATT	7	30	26	32	33	13	27	52	15	26	21	33	15	35	25	12	41	23	14	18	41	14	23	25	30	52	1	36	24	37	25	12	28	14	12	10	19	29	31	22	4	0	12	13	30	34	38
chr01_008260282|Alt_0002	chr01_008260282	GAATTTGAGTCCGAAGTCAAGATGGAATCGAACTCTTGATTTCTTCTTTCAATGTGAATTTGTAGGGGGAATAAATCTATT	1	0	0	0	0	0	0	0	0	22	0	0	0	0	0	23	0	0	0	0	0	15	0	0	0	0	0	0	0	0	0	15	0	0	0	20	0	1	0	0	0	41	0	0	0	0	0
chr01_008260320|Ref_0001	chr01_008260320	GTAAGGGGAATAAATCTATTTAAAGGACACTGTGTCTAATACTAGTTTCGATTGGCAATTTTTATTTTTTAATACTATTAA	64	119	160	55	127	69	109	129	90	70	66	57	31	120	77	68	125	89	30	54	143	52	137	82	106	72	2	72	65	115	136	52	116	59	78	47	59	168	105	61	45	1	32	72	104	119	98
chr01_008260320|Alt_0002	chr01_008260320	GTAAGGGGAATAAATCTATTTAAAGGACACTGTGTCTAATATTAGTTTCGATTGGCAATTTTTATTTTTTAATACTATTAA	53	0	1	2	0	69	0	0	76	59	59	0	45	0	0	65	0	0	28	86	0	76	1	0	0	0	2	0	69	0	0	61	0	52	74	63	74	0	0	57	64	124	62	84	0	0	0
chr01_008379038|Ref_0001	chr01_008379038	TGCAGGTAGTAGAGGTTAATTGTCAAATTGTTTGATGGCCTTGTCTTGTTTAACCGTTACGGGCAGTTGAAAGAGCATCCT	129	0	350	0	363	179	328	329	164	305	195	116	129	179	384	350	282	373	0	292	337	279	348	158	182	182	1	321	1	155	164	176	296	288	143	180	202	188	339	161	175	335	169	311	333	339	299
chr01_008379038|Alt_0002	chr01_008379038	TGCAGGTAGTAGAGGTTAATTGTCAAATTGTTTGATGGCCTTGTCTTGTTTTACCGTTACGGGCAGTTGAAAGAGCATCCT	197	316	1	287	0	199	0	0	187	0	172	135	162	166	0	2	0	0	337	0	0	0	1	158	199	157	88	0	347	156	168	148	0	1	192	176	185	218	0	138	139	0	144	1	0	0	0
chr01_008390494|Ref_0001	chr01_008390494	CTGGGCTAATATAAGGTAGACAAATGAACAATGGATTTATTGTAAATATGTATTCTGACTAATCCATATTGTTCTAGACTT	45	0	131	0	127	71	86	119	63	130	45	51	46	56	84	83	79	109	0	112	130	122	115	55	67	71	0	96	1	62	75	58	98	117	53	52	75	74	119	45	46	120	46	105	91	118	106
chr01_008390494|Alt_0002	chr01_008390494	CTGGGCTAATATAAGGTAGACAAATGAACAATGGATTTATTGTAAATATGTATTCTGACTAATTCATATTGTTCTAGACTT	46	137	1	143	0	77	0	0	71	0	51	37	32	50	0	0	0	0	84	0	0	0	1	47	86	94	7	0	126	59	73	57	0	0	90	46	81	101	0	59	58	0	56	0	1	0	0
chr01_008390536|Ref_0001	chr01_008390536	GTACTTCACCTAAGTTTGTGAAAATGAGGATAACTTAAACTTGTTCTTGTTACCTATTTTTGTGGGTTATAAACAGCAAAT	154	124	121	117	135	134	58	167	130	67	58	110	101	123	61	0	137	72	140	140	161	76	141	129	129	152	11	108	102	119	148	131	52	104	159	67	64	170	67	123	46	137	68	66	121	58	0
chr01_008390536|Alt_0002	chr01_008390536	GTACTTCACCTAAGTTTGTGAAAATGAGGATAACTTAAACTTGTTCTTGTTACCTATTTTTATGGGTTATAAACAGCAAAT	0	0	0	0	0	0	33	0	0	42	47	0	1	0	32	108	0	63	0	0	0	55	0	0	0	0	0	0	0	0	0	0	37	0	0	59	50	0	46	0	40	0	52	53	0	43	84
chr01_008430160|Ref_0001	chr01_008430160	AATGTCCCCAAGGACTCTTCACGACTCGCTCTGACAGCCTTGCTTACTGCAGCAAAGTACTGTGCCACAAGGCGGTTCAAT	361	0	714	4	618	283	816	774	371	751	426	288	319	406	814	840	657	680	0	802	726	703	752	327	306	347	4	758	3	300	412	328	594	694	330	403	466	419	732	359	363	760	465	695	702	666	663
chr01_008430160|Alt_0002	chr01_008430160	AATGTCCCCAAGGACTCTTCACGACTCGCTCTGACAGCCCTGCTTACTGCAGCAAAGTACTGTGCCACAAGGCGGTTCAAT	388	911	0	654	0	382	5	2	356	0	487	318	388	407	1	0	0	1	696	0	0	0	2	356	368	366	260	0	772	324	475	326	0	0	351	387	407	479	2	335	368	3	434	3	4	0	2
chr01_008430234|Ref_0001	chr01_008430234	AAGGCTGTCAGAGCGAGTCGTGAAGAGTCCTTGGGGACATTTTTACTAATGAGACCAAGTAGACTTTTTCTCGTAGCTGTT	94	86	101	90	67	60	81	101	90	96	74	76	54	61	84	71	82	90	91	111	101	59	83	63	75	90	12	80	89	72	112	65	74	98	71	95	110	100	70	58	76	85	108	91	49	85	86
chr01_008430234|Alt_0002	chr01_008430234	AAGGCTGTCAGAGCGAGTCGTGAAGAGTCCTTGGGGACATTTTTACTAATGAGACCAAGTAGACTTTTTCTCGTATCTGTT	15	6	17	5	22	19	18	6	9	27	17	23	13	15	15	18	23	11	19	5	23	15	17	33	17	22	0	22	18	14	29	29	10	11	8	18	5	15	17	21	10	18	13	21	17	15	31
chr01_008468099|Ref_0001	chr01_008468099	GCCTGGAACTTCGCGTAATGCTAGTTTTCCCTCTAGTCTTTTTGACTTAATTAATTAATGGCCAATTAAGGGGAGAGAGAG	42	163	0	212	0	103	0	0	101	2	95	176	89	221	0	1	42	93	165	85	110	0	127	110	102	95	15	0	195	76	132	73	0	0	121	95	111	165	1	99	105	0	100	107	0	0	0
chr01_008468099|Alt_0002	chr01_008468099	GCCTGGAACTTCGCGTAATGCTAGTTTTCCCTCTAGTCTTTTTGACTTAATTAATTAATGGCCAATTAAGGGGGGAGAGAG	0	1	0	1	0	0	0	0	0	0	0	0	0	0	1	1	0	0	0	0	0	1	0	0	2	0	0	0	0	0	1	0	0	0	0	0	0	0	0	0	0	0	0	0	0	0	0
chr01_008468208|Ref_0001	chr01_008468208	AGTTACCGTATTGCCCTTATCAAACTTTTGATGTTTTCCATTTGAGTTACGTGGCTTCATGTATGCTTTGTCCAAATGTGC	0	0	0	1	0	0	0	0	0	68	0	53	0	59	0	0	42	66	0	61	62	0	79	0	0	71	0	0	0	0	0	0	0	0	0	0	0	75	0	1	0	0	0	63	1	0	0
chr01_008468208|Alt_0002	chr01_008468208	AGTTACCGTATTGCCCTTATCAAACTTATGATGTTTTCCATTTGAGTTACGTGGCTTCATGTATGCTTTGTCCAAATGTGC	0	0	0	0	0	0	0	0	0	0	0	0	0	0	0	0	0	0	0	0	0	0	0	0	0	0	0	0	0	0	0	0	0	0	0	0	0	0	0	0	0	0	0	0	0	0	0
chr01_008468286|Ref_0001	chr01_008468286	AAAAGGAGGTTGGGATCTATTTCTGGCTTCTAGCGTAGAAAGTGAAATATGGTGAATGTGTTTTTCTCAAGATGAGTTTTC	0	0	0	46	0	1	0	1	0	0	1	183	0	205	0	1	95	180	40	103	144	0	170	53	71	71	8	0	70	0	82	72	0	0	0	0	1	169	0	2	0	0	1	134	0	0	0
chr01_008468286|Alt_0002	chr01_008468286	AAAAGGAGGTTGGGATCTATTTCTGGCTTCTAGCGTAGAAAGTGAAATATGGTGAATGTGTTTTTCTCAAGATGAGTTTGC	0	0	0	0	0	0	0	0	0	0	0	0	0	0	0	0	0	0	0	0	0	0	0	0	0	0	0	0	0	0	0	0	0	0	1	0	0	0	0	0	0	1	0	0	0	0	0
chr01_008514828|Ref_0001	chr01_008514828	CCGAAGCTTAATAACTAGACTTTGGGCCGATACAATTGATGCTAGATCAGATTAAATTACCAACATTTTGCACATGTAACT	19	26	36	31	24	32	34	48	33	30	24	24	37	16	22	35	37	39	36	39	50	37	27	24	20	58	3	35	19	36	14	26	34	25	40	50	24	30	29	34	20	44	35	40	23	33	38
chr01_008514828|Alt_0002	chr01_008514828	CCGAAGCTTAATAACTAGACTTTGGGCCGATACAATTGATGCTAGATCAGATTAAATTACCAACATTTTGCACATGTAGCT	0	0	0	0	0	0	0	0	0	0	0	0	0	0	0	0	0	0	0	0	0	0	0	0	0	0	0	0	0	0	0	0	0	0	0	0	0	0	0	0	0	0	0	0	0	0	0
chr01_008514882|Ref_0001	chr01_008514882	GAGCTTGAGATCTTGTTTTGGAGCCGAAGCTTAATAACTAGACTTTGGGCCGATACAATTGATGCTAGATCAGATTAAATT	107	89	92	100	77	93	105	160	100	108	84	116	80	62	85	123	76	88	53	101	141	93	87	52	36	112	10	125	61	118	59	59	101	80	115	104	115	70	100	111	106	120	109	105	121	102	95
chr01_008514882|Alt_0002	chr01_008514882	GAGCTTGAGATCTTGTTTTGGAGCCGAAGCTTAATAACTAGACTTTGAGCCGATACAATTGATGCTAGATCAGATTAAATT	0	0	0	2	0	0	0	1	0	0	0	0	0	52	0	0	0	0	43	0	0	0	0	37	49	0	2	0	39	0	61	44	0	0	0	0	0	74	1	0	0	0	0	0	0	0	0
chr01_008716868|Ref_0001	chr01_008716868	TGATAGTTACACACTCTCTCAATCACTCTTCGCCGCACCCTTGTCACATGTGTGGTGTGTCTCACCCGGTGGTTCCTAGTA	0	0	0	0	0	0	0	0	0	0	0	0	0	0	0	0	0	0	0	0	0	0	0	0	0	0	0	0	0	0	0	0	0	0	0	0	0	0	0	0	0	0	0	0	0	0	0
chr01_008716868|Alt_0002	chr01_008716868	TGATAGTTACACACTCTCTCAATCACTCTTCGCCGCACCCTTGTCACATGTGTGGTGGGTCTCACCCGGTGGTTCCTAGTA	0	0	0	0	0	0	0	0	0	0	0	0	0	0	0	0	0	0	0	0	0	0	0	0	0	0	0	0	0	0	0	0	0	0	0	0	0	0	0	0	0	0	0	0	0	0	0
chr01_009056051|Ref_0001	chr01_009056051	GGAGGTTAGAGCATCACGCTCGATTAAGAATTCCTCAAGCTCGATGTATTTGTTTATCTGTTTCATTAGGTCGTCCATGTT	297	254	186	303	176	169	181	186	356	158	414	323	329	352	207	184	119	374	347	122	204	0	171	287	162	335	98	142	315	313	173	297	169	141	232	108	407	201	182	309	358	178	362	320	197	187	295
chr01_009056051|Alt_0002	chr01_009056051	GGAGGTTAGAGCATCACGCTCGATTAAGAATTCCTCAAGCTCGATGTATTTGTTTATCTGTTTCATTAGGTCATCCATGTT	0	0	206	1	209	180	184	178	3	144	0	2	4	1	175	180	117	1	0	135	184	307	195	0	179	0	0	134	1	1	143	0	183	162	207	162	0	238	209	0	0	172	4	1	200	177	1
chr01_009108118|Ref_0001	chr01_009108118	TCTCTCCTCTCTCTCTCTCTCTCTTCTCTCTCCTCTCTCTCTCCTCCTCTCTCTCCTCTCTCTCTCTCTCTCTCTCTCTCT	0	0	0	0	0	0	0	0	0	0	0	0	0	0	0	0	0	0	0	0	0	0	0	0	0	0	0	0	0	0	0	0	0	0	0	0	0	0	0	0	0	0	0	0	0	0	0
chr01_009108118|Alt_0002	chr01_009108118	TCTCTCCTCTCTCTCTCTCTCTCTTCTCTCTCCTCTCTCTCTCCTCCTATCTCTCCTCTCTCTCTCTCTCTCTCTCTCTCT	0	0	0	0	0	0	0	0	0	0	0	0	0	0	0	0	0	0	0	0	0	0	0	0	0	0	0	0	0	0	0	0	0	0	0	0	0	0	0	0	0	0	0	0	0	0	0
chr01_009121550|Ref_0001	chr01_009121550	CAGATGTCAGTGAGAGTATGGTCGATTTTTGTATTTGAGTTTGCAGGGATCAAACTTTTATTGATATCTGATTAGAATGAT	16	18	10	17	6	7	6	18	17	14	13	7	3	8	10	12	6	20	14	11	23	13	15	3	12	17	0	1	8	11	19	7	14	12	23	9	13	17	7	6	8	14	16	19	6	10	14
chr01_009121550|Alt_0002	chr01_009121550	CAGATGTCAGTGAGAGTATGGTCGATTTTTGTATTTGAGTTTGCAGGGATCAAACATTTATTGATATCTGATTAGAATGAT	0	0	0	0	0	0	0	1	0	0	0	0	0	0	0	0	0	0	0	0	0	1	0	0	0	0	0	0	0	0	0	0	0	0	0	1	0	0	0	0	1	0	0	0	0	0	0
chr01_009121636|Ref_0001	chr01_009121636	TAGACCAGACTATATGAGATCCTTTTAGCGTCTCATTAGACACTAATGAGTGGAGCTATTCAATTTGTTTAGAACATTAAT	102	141	125	141	108	177	149	125	204	80	168	138	87	104	134	179	128	159	76	72	194	159	184	0	61	209	5	62	75	171	95	72	138	0	226	154	146	266	151	129	145	82	148	90	195	205	171
chr01_009121636|Alt_0002	chr01_009121636	TAGACCAGACTATATGAGATCCTTTTAGCGTCTCATTAGACACCAATGAGTGGAGCTATTCAATTTGTTTAGAACATTAAT	15	0	25	0	25	0	0	29	0	32	0	0	22	18	0	0	0	0	20	28	0	0	0	66	33	0	2	16	20	0	38	30	0	61	0	0	0	0	4	0	0	1	0	26	0	2	0
chr01_009159741|Ref_0001	chr01_009159741	GTGACAGGCACACCCCACTTTGCATATAAATATGGCTCTCACCTACCTCGCTCAGGCTCTCTCTCTCTCTCTCTCTCTCTC	13	0	13	0	7	0	0	12	0	93	0	0	7	0	0	0	0	0	0	0	0	0	0	3	0	57	0	10	0	31	0	0	0	10	0	0	0	0	0	0	0	44	0	0	0	0	0
chr01_009159741|Alt_0002	chr01_009159741	GTGACAGGCACACCCCACTTTGCATATAAATATGGCTCTCACCTACCTCGCTCATGCTCTCTCTCTCTCTCTCTCTCTCTC	0	0	0	0	0	0	0	0	0	0	0	0	0	0	0	0	0	0	0	0	0	0	0	0	0	0	0	0	0	0	0	0	0	0	0	0	0	0	0	0	0	0	0	0	0	0	0
chr01_009159801|Ref_0001	chr01_009159801	GGGGGAGAAGTTTGCTAGAAACTTAGAGAGAGAAAGCGAGTTATGAGGGTATTGAATGAGAGAGAGAGAGAGAGAGAGAGA	0	0	0	0	0	0	0	0	0	0	0	0	0	0	0	0	0	0	0	0	0	0	0	0	0	0	0	0	0	0	0	0	0	0	0	0	0	0	0	0	0	0	0	0	0	0	0
chr01_009159801|Alt_0002	chr01_009159801	GGGGGAGAAGTTTGCTAGAAACTTAGAGAGAGAGAGCGAGTTATGAGGGTATTGAATGAGAGAGAGAGAGAGAGAGAGAGA	0	0	0	0	0	0	0	0	0	0	0	0	0	0	0	0	0	0	0	0	0	0	0	0	0	0	0	0	0	0	0	0	0	0	0	0	0	0	0	0	0	0	0	0	0	0	0
chr01_009212668|Ref_0001	chr01_009212668	TTATGTCAACAAGGCCAGTGTCTTCCTTGCTCGCCCACTGGAATTCAGTATACTCAGTAGCCACCATATAGTTCTCATAAA	168	159	146	136	152	155	129	216	135	143	140	151	139	124	151	126	196	144	142	67	165	130	135	140	138	178	16	157	128	133	175	144	143	66	191	149	175	211	161	169	113	86	148	140	155	147	145
chr01_009212668|Alt_0002	chr01_009212668	TTATGTCAACAAGGCCAGTGTCTTCCTTGCTCGCCCACTGGAATTCAGTATACTCAGTAGCCACCATATAGATCTCATAAA	0	0	0	0	0	0	0	0	0	0	0	0	0	0	0	0	0	0	0	78	0	0	0	0	0	0	0	0	0	0	0	0	0	83	0	0	0	0	0	0	0	69	0	0	0	0	0
chr01_009212708|Ref_0001	chr01_009212708	CATAGCGCAAGAGTTCTCATTCACGGATTTACTTTTCTTTTTGCCCAAACCCTACCGTCACAGGATTTAACCATTGGCCTA	163	371	185	324	128	7	0	202	0	0	1	114	171	357	0	0	175	164	131	142	159	1	167	264	165	143	13	140	150	231	161	269	0	155	0	138	0	406	1	172	0	158	1	143	0	0	261
chr01_009212708|Alt_0002	chr01_009212708	CATAGCGCAAGAGTTCTCATTCACGGATTTACTTTTCTTTTTGCCCAAACCCTACCGTAACAGGATTTAACCATTGGCCTA	0	0	0	0	0	0	0	0	0	0	0	0	0	0	0	0	0	0	0	175	0	0	0	0	0	0	0	0	0	0	0	0	0	148	0	0	0	0	0	0	0	177	0	0	0	0	0
chr01_009234526|Ref_0001	chr01_009234526	ATAAACATAAAACATGTATCTCTACCAGCTATTCACATTCAATCATGGAGGTGACTTAACAGTTAACTGAAACTTCTAAGC	0	477	0	324	0	2	0	2	0	0	0	187	0	0	0	0	0	0	0	230	0	0	0	0	0	223	0	0	0	210	0	175	0	204	0	235	0	279	0	8	0	0	0	203	0	0	373
chr01_009234526|Alt_0002	chr01_009234526	ATAAACATAAAACATGTATCTCTACCAGCTATTCACATTCAATCATGGAGGTGACTTAACAGTTAACTGTAACTTCTAAGC	253	1	0	0	0	234	3	0	218	238	201	176	158	219	0	2	203	185	172	202	235	0	225	0	3	254	26	3	204	201	1	0	0	0	0	0	244	0	0	189	166	230	192	2	0	0	0
chr01_009400321|Ref_0001	chr01_009400321	GAATTCATGGCCGAAGGCACACGGAGAAGCTATCCTCTTACACTTGCCAATATCTCTTAATTGGAAAAATTTTGGGTACCT	21	17	15	24	23	15	11	23	13	22	11	12	6	13	6	8	28	24	18	29	24	19	12	7	11	14	0	9	7	17	10	0	36	19	31	15	16	12	20	14	10	24	15	9	16	9	15
chr01_009400321|Alt_0002	chr01_009400321	GAATTCATGGCCGAAGGCACACGGAGAAGCTATCCTCTTACACTAGCCAATATCTCTTAATTGGAAAAATTTTGGGTACCT	0	0	0	0	0	0	0	0	0	0	0	0	0	11	0	0	0	0	13	0	0	0	0	6	6	0	1	0	5	0	10	16	0	0	0	0	0	11	0	0	0	0	0	6	0	0	0
chr01_009400411|Ref_0001	chr01_009400411	GAAAAATTTTGGGTACCTACCGGGTAGTACCACGTGGCTAGAGCCTACGTGATACCCGAACGTTGCATCCAGACTGTCCAA	34	44	46	28	45	51	37	42	42	41	42	26	26	10	23	38	21	24	37	39	22	28	21	32	27	52	7	50	20	37	22	18	45	44	33	37	24	42	41	49	23	29	23	23	40	34	40
chr01_009400411|Alt_0002	chr01_009400411	GAAAAATTTTGGGTACCTACCGGGTAGTACCACGTGGCTAGAGCCTACGTGATACCCGAACGTTGCATCCATACTGTCCAA	0	0	0	0	0	0	0	0	0	0	0	0	0	9	0	0	0	0	24	0	0	0	0	32	11	0	4	0	11	0	16	43	0	0	0	0	0	22	0	0	0	0	0	18	0	0	0
chr01_009400470|Ref_0001	chr01_009400470	CGAACGTTGCATCCAGACTGTCCAAAGGTGTATTGGGACAGCTGAGATAAAATTGACACACTCTCTCTATCTCTATCTCTC	379	461	410	434	411	438	370	395	467	517	418	423	449	353	452	488	360	456	285	359	460	419	442	254	311	508	73	392	314	424	342	162	395	327	422	480	439	469	442	356	399	425	466	334	504	410	406
chr01_009400470|Alt_0002	chr01_009400470	CGAACGTTGCATCCAGACTGTCCAAAGGTGTATTGGGACAGCTGAGATAAAATTGACACACTCTCTCTATCTCTCTCTCTC	13	15	16	16	8	11	12	9	9	20	13	12	8	5	14	27	12	18	6	15	12	10	7	4	6	9	1	4	10	5	12	4	12	3	9	19	29	13	16	6	15	22	10	11	2	13	12
chr01_009400509|Ref_0001	chr01_009400509	CAGTATCGGCAGGGTACCACATGGTACACCCTCGTCGCATCTAGGTCGTCCATTTTGGATTTGGAGAGAGAGAGAGATAGA	4	1	14	7	12	1	8	7	6	10	7	7	9	2	9	1	3	5	6	5	2	7	8	4	1	6	0	5	2	1	4	0	3	4	8	3	4	4	3	3	6	2	10	6	9	7	3
chr01_009400509|Alt_0002	chr01_009400509	CAGTATCGGCAGGGTACCACATGGTACACCCTCGTCGCGTCTAGGTCGTCCATTTTGGATTTGGAGAGAGAGAGAGATAGA	0	0	0	0	0	0	0	0	0	0	0	0	0	0	0	0	0	0	0	0	0	0	0	0	0	0	0	0	0	0	0	0	0	0	0	0	0	0	0	0	0	0	0	0	0	0	0
chr01_009556567|Ref_0001	chr01_009556567	TGAGGCGTAACGTCGAGGAAGTCAGCTCTTTTTACTCTAGTATAAAACATATATCGACTGTAAAATACAGGAATAATTATC	65	0	88	0	97	272	176	93	250	1	190	4	88	107	192	214	148	179	75	87	221	224	225	0	106	0	12	87	96	99	83	0	157	55	268	68	156	0	185	188	185	0	198	117	219	249	197
chr01_009556567|Alt_0002	chr01_009556567	TGAGGCGTAACGTCGAGGAAGTCAGCTATTTTTACTCTAGTATAAAACATATATCGACTGTAAAATACAGGAATAATTATC	0	0	0	0	0	0	0	0	0	0	0	1	0	3	0	0	0	0	1	1	0	0	0	2	2	0	0	0	4	0	5	2	0	0	0	0	0	5	0	0	0	0	0	5	0	0	0
chr01_009556596|Ref_0001	chr01_009556596	AGAGCTGACTTCCTCGACGTTACGCCTCACAAGTATCACCTCCCCCGTGTATTGGATTCGACAAATATAAACATTGACCGA	116	0	165	0	116	265	323	131	209	1	258	0	107	129	271	243	170	224	88	115	227	194	291	0	135	0	24	115	141	89	141	0	194	103	252	121	270	0	261	207	285	0	303	121	222	264	172
chr01_009556596|Alt_0002	chr01_009556596	AGAGCTGACTTCCTCGACGTTACGCCTCACCAGTATCACCTCCCCCGTGTATTGGATTCGACAAATATAAACATTGACCGA	0	0	0	0	0	0	0	0	0	0	0	0	0	0	0	0	0	0	0	0	0	0	0	0	0	0	0	0	0	0	0	0	0	0	0	0	0	0	0	0	0	0	0	0	0	0	0
chr01_009564291|Ref_0001	chr01_009564291	CAGAAGCGAAAGGAAGCAAGTCACAGTTGCAAGCGTTCAGGCATTCAGCATCCATGGCAGGAGGCATTATCAAAGACCAAT	91	0	0	0	0	42	59	0	117	123	111	0	52	119	45	59	83	146	136	77	79	0	43	66	43	75	18	0	133	0	85	77	91	0	79	0	131	90	60	137	74	1	140	75	53	67	0
chr01_009564291|Alt_0002	chr01_009564291	CAGAAGCGAAAGGAAGCAAGTCACAGTTGCAAGCGTTCAGGCATTCAGCATCCATGGCAGCAGGCATTATCAAAGACCAAT	84	82	124	118	101	30	39	215	1	0	0	89	49	1	28	41	38	0	0	62	64	49	34	48	36	48	0	135	0	67	64	75	38	129	48	88	0	74	30	1	0	76	1	50	35	42	155
chr01_009564360|Ref_0001	chr01_009564360	CAAGTTCTTCTTTGGGTCATGAGCCTTGCCATGATTAGAGAACATGTTGATGTTGATTTATTTGGAGAGTTGAGTTTTGTT	219	0	0	2	1	237	228	2	466	523	498	2	228	466	222	239	172	412	400	236	271	0	257	187	245	221	118	0	512	0	285	218	213	234	280	0	562	585	278	440	476	1	483	277	195	209	0
chr01_009564360|Alt_0002	chr01_009564360	CAAGTTCTTCTTTGGGTCATGAGCCTTGCCATGATCAGAGAACATGTTGATGTTGATTTATTTGGAGAGTTGAGTTTTGTT	0	0	0	0	0	1	0	0	0	0	0	0	0	1	0	0	1	0	0	0	0	0	1	0	0	0	0	0	0	0	2	0	0	0	0	0	0	0	0	0	0	515	0	6	0	0	0
chr01_009596934|Ref_0001	chr01_009596934	CAGCCAGGTGCACTTCATTTTTACATCAATTGCCATTTTACTAAACTTGCAGTTTTGGTGAGTTTGCAGTAAGTTATCTGC	220	220	255	241	205	231	256	331	254	118	248	224	205	245	226	257	215	246	201	252	279	258	274	191	239	130	37	236	229	94	229	225	202	200	262	234	227	154	195	205	187	287	258	268	244	214	218
chr01_009596934|Alt_0002	chr01_009596934	CAGCCAGGTGCACTTCATTTTTACATCAATTGCGATTTTACTAAACTTGCAGTTTTGGTGAGTTTGCAGTAAGTTATCTGC	0	0	0	1	0	0	0	0	0	121	0	2	0	0	0	0	0	0	0	0	0	0	0	0	0	136	0	0	0	110	0	0	0	0	0	0	0	164	0	0	0	0	0	0	0	0	0
chr01_009697854|Ref_0001	chr01_009697854	CCCAAATTCCAGATTACATTTCTTCTTCCCTCCTCATCTGCTTTCCCATTCAATTCTCTCTCTCTCTCTCTCTCTCTCTCT	0	0	0	0	0	0	0	0	0	0	0	0	0	0	0	0	0	0	0	0	0	0	0	0	0	0	0	0	0	0	0	0	0	0	0	0	0	0	0	0	0	0	0	0	0	0	0
chr01_009697854|Alt_0002	chr01_009697854	CCCAAATTCCAGATTACATTTCTTCTTCCCTCCCCATCTGCTTTCCCATTCAATTCTCTCTCTCTCTCTCTCTCTCTCTCT	0	0	0	0	0	0	0	0	0	0	0	0	0	0	0	0	0	0	0	0	0	0	0	0	0	0	0	0	0	0	0	0	0	0	0	0	0	0	0	0	0	0	0	0	0	0	0
chr01_009840105|Ref_0001	chr01_009840105	GCCAAACCTGCAATCGATAATTTCTCTATTGAATACTCCTGTATTATTATTTTGAATCGGCCACTGATCATTAACTTCTGT	0	0	0	0	0	0	0	0	0	0	0	0	0	0	1	0	0	0	0	0	0	0	0	1	0	0	0	0	0	0	0	0	0	0	0	0	0	0	0	0	1	0	0	0	0	0	0
chr01_009840105|Alt_0002	chr01_009840105	GCCAAACCTGCAATCGATAATTTCTCTATTGAATACTCCTGTGTTATTATTTTGAATCGGCCACTGATCATTAACTTCTGT	0	0	0	0	0	0	0	0	0	0	0	0	0	0	0	0	0	0	0	0	0	0	0	0	0	0	0	0	0	0	0	0	0	0	0	0	0	0	0	0	0	0	0	0	0	0	0
chr01_009840153|Ref_0001	chr01_009840153	CAAACAATTTTGTGTTTGTTAGAGGCAATTGGGAGTTTGGTCCCAATGAGCCCAATGTTTATCCGGTGCCACGCACTGCCA	0	0	0	8	0	0	16	0	21	17	7	9	0	4	4	12	0	6	12	11	0	0	0	15	0	29	0	0	10	0	6	4	17	0	9	0	10	25	7	0	4	0	10	11	8	12	16
chr01_009840153|Alt_0002	chr01_009840153	CAAACAATTTTGTGTTTGTTAGAGGCAATTGGGAGTTTGGTCCCAATGAGCCCAATGTTTATCCGGTGCCATGCACTGCCA	11	20	5	7	10	24	10	12	13	0	7	14	14	8	10	10	29	11	13	0	22	17	22	0	16	0	3	10	9	12	12	14	16	12	6	19	12	0	16	29	6	16	3	0	6	5	0
chr01_009840218|Ref_0001	chr01_009840218	GGTTTGGCAGTGCGTGGCACCGGATAAACATTGGGCTCATTGGGACCAAACTCCCAATTGCCTCTAACAAACACAAAATTG	154	306	160	287	143	295	254	165	347	390	315	316	116	299	257	322	218	319	330	166	300	260	303	173	252	455	68	144	305	139	326	331	294	111	411	310	243	457	295	292	222	250	281	349	326	290	381
chr01_009840218|Alt_0002	chr01_009840218	GGTTTGGCAGTGCGTGGCACCGGATAAACATTGGGCTCATTGGGACCAAACTCCCAATTGCCTCTAACAAACACAAAACTG	0	0	0	0	0	0	0	0	0	0	0	0	0	0	0	0	0	0	0	0	1	0	0	0	0	0	0	0	0	0	0	0	0	0	0	0	0	0	0	0	0	0	0	0	0	0	0
chr01_009840234|Ref_0001	chr01_009840234	AGATCAATGGAGAGTGTAGTTAGCTTATTTTCTACCTACGATCTTCCTATCACCTCGCTCCCAGACTCTAACAAGTACGCA	109	219	120	171	98	184	223	127	195	238	214	195	107	223	231	220	197	205	167	127	217	166	194	103	212	197	57	93	249	77	214	213	183	103	200	226	220	236	227	213	174	193	186	190	192	195	171
chr01_009840234|Alt_0002	chr01_009840234	AGATCAATGGAGAGTGTAGTTAGCTTATTTTCTACCTACGATCTTCCTATCACCTCGCTCCCAGACTCTGACAAGTACGCA	0	0	0	0	0	0	0	0	0	0	0	0	0	0	0	0	0	0	0	0	0	0	0	0	0	0	0	0	0	0	0	0	0	0	0	0	0	0	1	0	0	0	0	0	0	0	0
chr01_009898221|Ref_0001	chr01_009898221	GACCTCTCTTGAAGTTCCAAACTACATTGTTCTTCCTTTGTTTTTAAGAATGCAAATCCCCCCATTTGTTATTTGTTTGCC	191	244	255	256	214	231	255	236	254	134	208	175	198	217	193	198	205	242	186	242	265	220	227	214	262	148	19	224	247	236	217	242	186	227	230	198	272	377	238	239	203	278	281	150	177	193	231
chr01_009898221|Alt_0002	chr01_009898221	GACCTCTCTTGAAGTTCCAAACTACATTGTTCTTCCTTTGTTTTTAAGAATGAAAATCCCCCCATTTGTTATTTGTTTGCC	0	0	0	0	0	0	0	0	0	106	0	0	0	0	0	0	0	0	0	0	0	0	0	0	0	93	0	0	0	0	0	0	0	0	0	0	0	0	0	0	0	0	0	76	0	0	0
chr01_009906648|Ref_0001	chr01_009906648	GCAGCCAAAGATGAGGTGGCCAAAAAGTACTCTCCTTGTTAAGTGTCTGTATTAAGGATATACATAAAGCATATCATTACC	149	0	180	1	154	0	0	211	0	132	0	3	132	133	0	0	0	0	150	135	1	0	0	264	1	138	18	139	122	150	134	272	0	146	0	0	0	237	0	1	0	0	1	318	0	0	292
chr01_009906648|Alt_0002	chr01_009906648	GCAGCCAAAGATGAGGTGGCCAAAAAGTACTCTCCTTGTTAAGTGTCTGTATTAAGGATATACATAAAACATATCATTACC	0	0	0	0	0	1	111	0	110	90	94	1	0	0	89	114	0	120	0	108	0	0	0	0	0	0	0	0	0	0	0	0	114	1	141	0	103	160	110	0	117	0	109	0	102	109	0
chr01_009906675|Ref_0001	chr01_009906675	CCCAATACTGAGATTTAAAACCCTAATGCAAATCCTTTATTTTGTGCACCAATGCAGATTGGTAATGATATGCTTTATGTA	130	0	121	1	106	0	0	132	0	110	0	4	68	96	0	0	0	0	102	112	0	0	1	193	4	96	6	95	111	94	102	198	0	97	0	1	0	124	0	1	0	0	0	194	0	0	188
chr01_009906675|Alt_0002	chr01_009906675	CCCAATACTGAGATTTAAAACCCTAATGCAAATCCTTTATTTTGTACACCAATGCAGATTGGTAATGATATGCTTTATGTA	0	0	0	0	0	0	0	0	0	0	0	0	0	0	0	0	0	0	0	0	0	0	0	0	0	0	0	0	0	0	0	0	0	0	0	0	0	0	0	0	0	0	0	0	0	1	0
chr01_010565071|Ref_0001	chr01_010565071	GAATCCTGCATGGCTGGCATCTGTGCTTTGTAGTTCTCTGTGACCTCCAGGACGGCTTGGTAGTATTCTCCCTCCTCCTTG	218	315	269	266	267	228	268	345	219	261	283	113	323	274	281	274	195	263	219	151	239	230	257	251	231	258	71	344	277	231	307	246	206	228	244	276	271	292	256	260	205	234	259	247	267	236	261
chr01_010565071|Alt_0002	chr01_010565071	GAATCCTGCATGGCTGGCATCTGTGCTTTATAGTTCTCTGTGACCTCCAGGACGGCTTGGTAGTATTCTCCCTCCTCCTTG	0	0	0	0	0	0	0	0	0	0	0	0	0	0	0	2	0	0	0	0	0	0	0	0	0	0	0	0	0	0	2	0	0	0	0	0	0	0	0	0	0	0	0	0	0	1	0
chr01_010565264|Ref_0001	chr01_010565264	GGAAGGAATGGGATCAGGATTATTTCCACCATCTTCCGGGACAGGGAGGTCGGCATGGGCATCATCACCTGAGTCTGCTAG	0	0	0	0	0	0	0	0	0	0	0	0	0	0	0	0	0	0	0	0	0	0	0	0	0	0	0	0	0	0	0	0	0	0	0	0	0	0	0	0	0	0	0	0	0	0	0
chr01_010565264|Alt_0002	chr01_010565264	GGAAGGAATGGGATCAGGATTATTTCCACCATCTTCCGGGACAGGGAGGTCGGCATGGGCATCATCACCTGAGTCTGCTCG	0	0	0	0	0	0	0	0	0	0	0	0	0	0	0	0	0	0	0	0	0	0	0	0	0	0	0	0	0	0	0	0	0	0	0	0	0	0	0	0	0	0	0	0	0	0	0
chr01_010565284|Ref_0001	chr01_010565284	ATCATTGGAAGGAATGGGATCAGGATTATTTCCACCATCTTCCGGGACAGGGAGGTCGGCATGGGCATCATCACCTGAGTC	0	0	0	0	0	0	0	0	0	0	0	0	0	0	0	0	0	0	0	0	0	0	0	0	0	0	0	0	0	0	0	0	0	0	0	0	0	0	0	0	0	0	0	0	0	0	0
chr01_010565284|Alt_0002	chr01_010565284	ATCATTGGAAGGAATGGGATCAGGATTATTTCCACCATCTTCCGGGACAGGGAGGTCGGCATGGGTATCATCACCTGAGTC	0	0	0	0	0	0	0	0	0	0	0	0	0	0	0	0	0	0	0	0	0	0	0	0	0	0	0	0	0	0	0	0	0	0	0	0	0	0	0	0	0	0	0	0	0	0	0
chr01_010651550|Ref_0001	chr01_010651550	GCGAGGTGGAAGAAGGTTAAGTGTTAGCATATGGTCCAAAGGTTTTAGGACACTTCTTTTGAGAAGGCATTCATAAACAGT	199	0	96	0	115	114	0	134	126	101	83	73	150	90	0	0	0	0	245	72	101	0	5	213	2	0	61	77	155	107	115	100	0	105	0	0	81	0	1	82	102	0	91	94	0	0	0
chr01_010651550|Alt_0002	chr01_010651550	GCGAGGTGGAAGAAGGTTGAGTGTTAGCATATGGTCCAAAGGTTTTAGGACACTTCTTTTGAGAAGGCATTCATAAACAGT	0	184	113	189	100	126	174	134	124	95	83	112	0	105	162	194	170	211	0	65	118	202	267	0	200	174	0	74	0	108	98	89	189	118	246	205	90	305	212	85	124	225	89	86	228	245	193
chr01_010670530|Ref_0001	chr01_010670530	AAATATCCTTTGCTCTTACTATGTTTTAGCTGCCAATAATTTGAATATTGTAAATTTACTTTCATTTGTTGTCTTTGACAT	42	38	29	42	21	37	19	35	53	29	49	38	23	38	14	20	22	45	25	55	28	0	17	38	13	33	3	20	37	55	26	40	29	53	18	23	39	29	19	46	42	1	48	51	20	30	0
chr01_010670530|Alt_0002	chr01_010670530	AAATATCCTTTGCTCTTACTATGTTTTAGCTGCCAATAATTTGAATATTGTAAATTTACTTTCATTTGTTGTCTTTGACGT	0	0	18	0	20	19	12	29	0	19	0	0	1	0	10	29	15	0	0	0	26	35	28	0	12	20	0	22	0	0	26	0	25	0	35	27	0	27	15	0	0	45	0	0	14	21	49
chr01_010670558|Ref_0001	chr01_010670558	GTTGTCTTTGACATTTGTAATTGTAGCTGCAATTTAGTACAACATCTGAAAGCATGATGTCTATTTTCATTATTTTAATAT	119	130	74	136	92	58	58	87	155	80	109	129	86	151	41	88	62	161	106	165	80	0	50	137	62	98	15	69	124	141	72	132	74	145	101	64	152	126	75	131	118	2	75	146	60	70	1
chr01_010670558|Alt_0002	chr01_010670558	GTTGTCTTTGACATTTGTAATTGTAGCTGCAATTTAGTACGACATCTGAAAGCATGATGTCTATTTTCATTATTTTAATAT	0	0	83	0	86	68	52	111	3	84	1	1	0	2	56	82	63	0	0	0	111	162	77	0	75	84	1	80	0	0	88	0	79	0	130	61	0	140	65	1	0	176	2	0	62	76	177
chr01_010987670|Ref_0001	chr01_010987670	CTGAAACGACACCGGTGTAGTCCCGGAGCCCGCCGGCAACCATTTTTACCCCCGGACATTTTTTCCATTTTTTCCTGAAGG	7	5	4	2	3	2	0	3	3	3	4	2	1	2	0	0	0	0	6	6	6	0	0	5	0	0	0	1	7	4	4	3	0	0	0	3	2	0	1	2	1	4	0	0	0	0	8
chr01_010987670|Alt_0002	chr01_010987670	CTGAAACGACACCGGTGTAGTCCCGGAGCCCGCCAGCAACCATTTTTACCCCCGGACATTTTTTCCATTTTTTCCTGAAGG	0	0	0	0	0	0	0	1	0	0	0	0	0	0	0	0	0	0	0	0	0	0	0	0	0	0	0	1	0	0	0	0	0	0	0	0	0	0	0	0	0	0	0	0	0	0	0
chr01_010987715|Ref_0001	chr01_010987715	ACACCGGTGTAGTCCCGGAGCCCGCCGGCAACCATTTTTACCCCCGGACATTTTTTCCATTTTTTCCTGAAGGACCCTTAA	270	214	116	80	90	97	0	112	99	84	81	65	125	89	0	0	0	0	146	97	110	0	3	102	1	0	4	94	178	143	94	86	0	84	0	81	95	0	3	77	60	195	87	0	0	0	155
chr01_010987715|Alt_0002	chr01_010987715	ACACCGGTGTAGTCCCGGAGCCCGCCGGCAACCATTTTTACCCCCGGACATTTTTTCCATTTTTTCCTGAAAGACCCTTAA	0	0	0	0	0	0	0	0	0	0	0	0	0	0	0	0	0	0	0	1	0	0	0	0	0	0	0	0	0	0	0	0	0	0	0	0	0	0	0	0	0	0	0	0	0	0	0
chr01_011095491|Ref_0001	chr01_011095491	GGTTATCGTCCACTACTATCCACTCGTCCCCGAGTATTGGCCACACGAGTTCGTCCTCTGGTGTTAGTTGGAACTTGTGTA	228	0	404	199	382	154	369	510	178	375	197	204	174	373	397	357	389	403	187	170	324	319	363	372	290	362	50	399	202	164	406	386	410	361	423	168	163	483	328	192	156	369	204	352	462	434	400
chr01_011095491|Alt_0002	chr01_011095491	GGTTATCGTCCACTACTATCCACTCGTCCCCGAGTATTGGCCACACGAGTTCGTCCTCCGGTGTTAGTTGGAACTTGTGTA	0	0	1	0	0	0	0	0	0	0	0	201	0	0	0	0	0	0	0	0	0	0	0	0	0	0	0	2	0	0	1	0	1	0	0	0	1	0	0	2	0	0	0	0	0	0	0
chr01_011095525|Ref_0001	chr01_011095525	TTGATTAGTAATGGGGTTATCGTCCACTACTATCCACTCGTCCCCGAGTATTGGCCACACGAGTTCGTCCTCTGGTGTTAG	42	0	72	41	67	28	60	111	46	59	27	44	42	66	64	83	77	53	34	41	84	76	50	68	68	93	11	86	34	50	60	79	87	62	84	35	43	93	71	41	32	78	44	94	73	65	66
chr01_011095525|Alt_0002	chr01_011095525	TTGATTAGTAATGGGGTTATCGTCCACTACTATCCACTTGTCCCCGAGTATTGGCCACACGAGTTCGTCCTCTGGTGTTAG	0	0	0	0	0	0	0	0	0	0	0	0	0	0	0	0	0	0	0	0	0	0	0	0	0	0	0	0	0	0	0	0	0	0	0	0	0	0	0	0	0	0	0	0	0	0	0
chr01_011400143|Ref_0001	chr01_011400143	AGCAATCAAACCGAATCTTTGTTGGGGTTTTTACTGGCCAGCCCTATTTTGTTAAGAGTTTTCCTTCCAAACCCACATCAT	291	285	290	251	251	275	243	272	264	258	292	189	199	0	231	293	139	135	99	134	125	249	118	117	98	257	16	261	126	247	148	0	215	253	310	272	268	169	193	232	228	258	269	133	267	236	237
chr01_011400143|Alt_0002	chr01_011400143	AGCAATCAAACCGAATCTTTGTTGGGGTTTTTACTTGCCAGCCCTATTTTGTTAAGAGTTTTCCTTCCAAACCCACATCAT	0	0	0	0	0	0	0	0	0	0	0	0	0	0	0	0	0	0	0	0	0	0	0	0	0	0	0	0	0	0	0	1	2	0	0	0	0	0	0	0	0	0	0	0	0	0	0
chr01_011523011|Ref_0001	chr01_011523011	GCAACTACCTTTCGAACACTTGGATTATCATTTTAAGAAGTCTAGATACGCTCGTCTGGGTCGTCTGTTCTGTTCATAATC	100	0	187	0	165	0	0	185	0	123	0	3	117	0	0	0	0	0	0	0	0	0	0	166	0	0	0	144	0	0	0	0	0	167	0	0	0	0	0	0	0	0	1	0	0	0	267
chr01_011523011|Alt_0002	chr01_011523011	GCAACTACCTTTCGAACACTTGGATTATCATTTTAAGAAGTCTAGATACGCTCCTCTGGGTCGTCTGTTCTGTTCATAATC	0	336	0	297	0	6	0	0	0	153	0	273	0	1	0	0	0	0	0	129	0	0	0	0	0	292	0	1	0	222	0	0	0	0	0	148	0	211	0	157	0	1	0	0	0	0	0
chr01_011638343|Ref_0001	chr01_011638343	GGGCTAATTTGGCTCATTTTACCACCTAAACTTCGGCGATAATGAAATTCTTTCACATCCTATCTCTTGGTCTCACTATCC	180	0	452	2	322	194	386	526	171	3	178	134	160	370	314	333	465	358	149	169	464	302	348	339	272	2	14	398	183	0	424	176	446	341	402	191	216	498	357	13	163	401	172	0	356	352	375
chr01_011638343|Alt_0002	chr01_011638343	GGGCTAATTTGGCTCATTTTACCACCTAAACTTTGGCGATAATGAAATTCTTTCACATCCTATCTCTTGGTCTCACTATCC	0	400	2	320	0	5	0	1	0	214	0	5	0	2	0	0	0	0	0	192	0	0	0	0	0	199	0	0	0	152	0	191	0	1	0	226	0	0	0	2	0	0	0	179	0	1	0
chr01_012301670|Ref_0001	chr01_012301670	GCAAGTTATACTGATGGAGAGGATAGATTATAGTCATGTGTTGTATGGGTAAGATTGCTGTACTGTTATGCGTGTAGAATT	155	0	256	130	283	293	139	281	160	343	135	291	243	287	155	1	160	129	241	148	272	141	313	271	290	337	58	246	281	0	312	293	79	280	159	1	140	191	160	241	114	1	143	293	161	146	0
chr01_012301670|Alt_0002	chr01_012301670	GCAAGTTATACTGATGGAGAGGATAGATTATAGTCATGTGTTGTGTGGGTAAGATTGCTGTACTGTTATGCGTGTAGAATT	0	260	0	132	0	1	116	0	173	0	135	1	0	0	133	310	0	122	0	146	1	130	0	0	0	0	0	0	0	328	1	0	100	0	181	295	184	196	125	3	117	301	155	0	158	155	260
chr01_012381458|Ref_0001	chr01_012381458	CCCAAAAACAATCCACAGACATGCCTAATAAGAGCATAGGTGGAATCCACCCAAAATCAATCCGCAAACAGGCCTAATAAG	291	1	317	128	320	270	102	348	143	148	124	234	282	287	112	187	250	156	238	126	300	273	281	276	283	300	24	271	235	145	313	241	141	299	176	137	133	204	120	143	121	1	126	147	143	135	255
chr01_012381458|Alt_0002	chr01_012381458	CCCAAAAACAATCCACAGACATGCCTTATAAGAGCATAGGTGGAATCCACCCAAAATCAATCCGCAAACAGGCCTAATAAG	0	0	0	0	0	0	81	0	130	99	108	0	0	0	107	128	0	142	0	0	0	0	0	0	0	0	0	0	0	0	0	0	136	0	143	0	100	161	109	137	84	284	105	135	146	93	0
chr01_012382003|Ref_0001	chr01_012382003	CTATAATAATCGGGGTTAAAATTTCAGGTTGAACTTCTTTGTACATTTTACTAGTTCTAAGGCTTCGTGCATAGCACGAGT	28	0	25	0	14	20	0	40	18	22	10	25	29	43	0	0	23	21	42	31	50	0	25	58	22	36	2	18	31	15	21	20	0	34	0	0	22	26	0	16	6	0	9	16	0	0	27
chr01_012382003|Alt_0002	chr01_012382003	CTATAATAATCGGGGTTAAAATTTCAGGTTGAACTTCTTTGTACATTTTACTAGTTCTAAGGCTTCGTGCATAGCACAAGT	0	0	0	0	0	0	0	0	0	0	0	0	0	0	0	0	0	0	0	0	0	0	0	0	0	0	0	0	0	0	0	0	0	0	0	0	0	0	0	0	0	0	0	2	0	0	0
chr01_012382020|Ref_0001	chr01_012382020	TAAAATTTCAGGTTGAACTTCTTTGTACATTTTACTAGTTCTAAGGCTTCGTGCATAGCACGAGTGTGATGCCCGTGTATT	150	0	57	0	50	56	0	72	55	73	44	104	75	123	0	0	80	65	73	54	120	0	51	92	43	57	4	58	122	56	67	59	0	115	0	0	68	75	1	55	40	2	53	50	0	0	112
chr01_012382020|Alt_0002	chr01_012382020	TAAAATTTCAGGTTGAACTTCTTTGTACATTTTACTAGTTCTAAGGCTTCGTGCATAGCACGAGTGTGATGCCCGTGTGTT	0	0	0	0	0	0	0	0	0	0	1	0	0	0	0	0	0	0	0	0	0	0	0	0	0	1	0	0	0	0	0	0	0	0	0	0	0	0	0	0	0	0	0	0	0	0	0
chr01_012382096|Ref_0001	chr01_012382096	GAATGCTACATAGGAATGTCTTATTTGTTTAGATTGATAAGTGGCTTCGCCTCTTTTACATCTAAGTAAACTAAGAAAACC	92	111	64	59	43	38	0	57	45	38	26	68	60	84	0	0	38	34	74	102	103	0	46	85	45	59	8	31	73	78	42	45	0	74	0	52	51	57	1	30	50	3	44	39	0	0	73
chr01_012382096|Alt_0002	chr01_012382096	GAATGCTACATAGGAATGTCTTATTTATTTAGATTGATAAGTGGCTTCGCCTCTTTTACATCTAAGTAAACTAAGAAAACC	0	0	0	0	0	0	0	0	0	0	0	0	0	0	0	0	0	0	0	0	0	0	0	0	0	0	0	0	0	0	0	0	0	0	0	0	0	0	0	0	0	0	0	0	0	0	0
chr01_012382131|Ref_0001	chr01_012382131	TTATCCTAGCTGCTGTATGAATTCTCTTCTTTTTCTCTCTGCTGTATAAATTAGGTGTGAGTCAATCTGAAGGGTCTATGA	57	1	7	0	16	16	0	21	12	19	10	22	17	29	0	0	25	23	28	20	34	0	16	36	15	19	5	13	35	21	10	11	0	26	0	0	17	16	0	16	15	0	18	9	0	0	25
chr01_012382131|Alt_0002	chr01_012382131	TTATCCTAGCTGCTGTATGAATTCTCTTCTTTTTCTCTCTGCTGTATAAATTAGGTGTGAGTCAATCTGATGGGTCTATGA	0	0	0	0	0	0	0	0	0	0	0	0	0	0	0	0	0	0	0	0	0	0	0	0	0	0	0	0	0	0	0	0	0	0	0	0	0	0	0	0	0	0	0	0	0	0	0
chr01_012382200|Ref_0001	chr01_012382200	CACTTTGTGCAGTTTTGGCAACTTTGATTATCCTAGCTGCTGTATGAATTCTCTTCTTTTTCTCTCTGCTGTATAAATTAG	167	158	138	78	101	117	0	114	123	83	74	179	158	186	0	0	63	83	159	171	225	0	86	178	90	102	22	91	156	163	95	88	0	176	0	95	84	108	0	89	69	0	84	83	0	0	169
chr01_012382200|Alt_0002	chr01_012382200	CACTTTGTGCAGTTTTGGCAACTTTGATCATCCTAGCTGCTGTATGAATTCTCTTCTTTTTCTCTCTGCTGTATAAATTAG	0	0	0	0	0	0	0	1	0	0	0	0	0	0	0	0	0	0	1	0	0	0	0	0	0	0	0	0	0	0	0	0	0	0	0	0	0	0	0	0	0	0	0	0	0	0	0
chr01_012668171|Ref_0001	chr01_012668171	CGACCCAGTGTGTATTTTAAAGTTTTAAGTACTGATCGACGCTATTACCTCTCTGGTTGGCATCCTCTGGTTTTGTTGGCT	77	193	191	219	159	91	168	238	120	0	93	4	70	186	181	195	126	204	86	238	111	223	203	183	192	123	14	209	98	210	190	181	143	183	213	197	95	114	190	97	76	106	87	2	196	191	200
chr01_012668171|Alt_0002	chr01_012668171	CGACCCAGTGTGTATTTTAAAGTTTTAAGTATTGATCGACGCTATTACCTCTCTGGTTGGCATCCTCTGGTTTTGTTGGCT	66	1	0	0	0	130	0	0	158	270	117	205	84	0	0	0	0	0	111	1	151	0	4	0	1	146	14	1	121	0	0	0	0	0	0	0	102	115	0	100	87	165	100	257	0	0	0
chr01_012694249|Ref_0001	chr01_012694249	CACCCTCGAAGTACACACACCTCAAATGAGTTCTTCCTCTATATACATCCTCAATGAACGGCTAGGATCATCTTGATTAGG	180	377	365	328	317	194	372	352	140	344	179	287	149	375	375	360	364	336	153	346	200	352	319	289	271	337	41	335	181	296	393	349	276	349	368	347	192	464	368	175	141	347	154	328	306	397	338
chr01_012694249|Alt_0002	chr01_012694249	CACCCTCGAAGTACACACACCTCAAATGAGTTCTTCCTCTATATACATCCTCAATGAACGGCTAGGATCATTTTGATTAGG	196	0	2	0	0	175	0	0	174	0	182	0	175	0	0	0	0	0	178	0	231	0	2	0	1	0	27	0	202	0	0	0	0	0	0	0	206	0	0	147	140	0	172	0	1	0	0
chr01_012694267|Ref_0001	chr01_012694267	GCTGCAGAAATGAAGATATTGCCTAAGAGGATTTTAGAAAGAGAATAAGCGCCTAATCAAGATGATCCTAGCCGTTCATTG	140	203	310	259	264	153	151	366	166	137	94	20	81	198	181	128	207	259	128	223	173	111	248	245	226	145	15	249	110	226	222	217	257	133	323	110	70	370	176	10	126	165	109	121	257	228	246
chr01_012694267|Alt_0002	chr01_012694267	GCTGCAGAAATGAAGATATTGCCTAAGAGGATTTTAGAAAGATAATAAGCGCCTAATCAAGATGATCCTAGCCGTTCATTG	0	1	0	0	0	0	0	0	0	0	0	0	0	0	0	0	0	0	0	0	0	0	0	0	0	0	0	0	0	0	0	0	0	0	0	0	0	0	0	0	0	0	0	0	0	1	0
chr01_012694294|Ref_0001	chr01_012694294	CTATATACATCCTCAATGAACGGCTAGGATCATCTTGATTAGGCGCTTATTCTCTTTCTAAAATCCTCTTAGGCAATATCT	6	22	17	13	10	10	15	15	4	10	2	2	5	12	6	5	24	13	7	13	7	7	9	16	11	9	2	18	8	9	13	10	20	6	15	8	12	18	15	0	7	9	2	6	11	13	14
chr01_012694294|Alt_0002	chr01_012694294	CTATATACATCCTCAATGAACGGCTAGGATCATCTTGATTAGGCGCTTATTCTCTTTCTAAAATCCTCTTAGGCAATAGCT	0	0	0	0	0	0	0	0	0	10	0	20	0	0	0	12	0	0	0	0	0	8	0	0	0	11	0	0	0	0	0	0	0	7	0	14	0	0	0	5	0	9	0	8	0	0	0
chr01_012694335|Ref_0001	chr01_012694335	CTCTTAGGCAATATCTTCATTTCTGCAGCCCTTCACAATGTTCTAGGACTCCCTGCACCGCGTAGGATTCACTCAATTCTT	155	375	384	314	352	179	380	415	177	343	177	291	147	406	367	336	317	354	124	360	175	312	350	281	330	329	34	335	215	255	368	314	324	335	401	339	204	401	418	167	187	401	223	349	375	439	326
chr01_012694335|Alt_0002	chr01_012694335	CTCTTAGGCAATATCTTCATTTCTGCAGCCCTTCACAATGTTCTAGGACTCCCTACACCGCGTAGGATTCACTCAATTCTT	0	0	0	0	0	1	0	0	0	0	1	0	2	1	0	0	0	0	0	2	0	0	0	0	0	1	0	0	0	0	1	0	0	0	0	0	1	0	0	0	0	0	0	0	0	0	0
chr01_012697575|Ref_0001	chr01_012697575	CCTTAGCAATTTCAATTCAATAACAAAGGTTACGTTTCTTTTTAGCAGTTTTTCTGTCGATTTTGGAACACTGTAGTTGGC	0	116	0	103	0	2	0	0	0	0	0	0	0	119	0	0	19	47	45	86	62	0	64	50	46	62	8	0	60	77	53	35	0	0	0	51	0	59	0	0	0	0	0	1	0	0	1
chr01_012697575|Alt_0002	chr01_012697575	CCTTAGCAATTTCAATTCAATAACAAAGGTTACGTTTCTTTTTAGCAGTTTCTCTGTCGATTTTGGAACACTGTAGTTGGC	24	0	116	0	119	47	111	118	57	0	60	0	49	0	109	31	17	60	0	0	0	47	49	59	51	0	0	87	0	0	58	47	45	54	126	0	81	70	118	1	45	0	55	53	110	118	105
chr01_013009652|Ref_0001	chr01_013009652	GGCAATGCAATTTTTTCACTGTTTCAGTTCTTATAAAGCAATTTGATTTTCCTATAATAAAACCGTTTCATATGGGTTACA	82	154	198	176	144	92	136	256	69	0	58	1	51	71	110	108	159	170	0	129	0	168	137	93	46	72	0	132	0	147	73	58	159	179	188	117	72	133	126	69	72	0	62	150	162	175	161
chr01_013009652|Alt_0002	chr01_013009652	GGCAATGCAATTTTTTCACTGTTTCAGTTCTTATAAAGCAATTTGATTTTCCTATAATAAAATCGTTTCATATGGGTTACA	0	0	0	0	1	0	0	0	0	0	0	0	0	0	0	0	0	0	0	0	0	0	0	0	0	0	0	0	0	0	0	0	0	0	0	0	0	109	0	0	0	0	0	0	0	0	0
chr01_013584471|Ref_0001	chr01_013584471	GCAGCAGCAGCTGCTGCTCTCTCTCTGTCTCTGTCTCTCTCTGTCGCTGCTCTCTGTCTCTCTCTGTCACTTCTCTCTGTC	1	1	0	0	0	1	2	0	0	1	1	0	1	0	0	0	3	1	1	0	0	0	0	0	0	0	0	4	1	0	2	3	0	1	1	1	0	0	2	0	0	0	3	1	0	3	0
chr01_013584471|Alt_0002	chr01_013584471	GCAGCAGCAGCTGCTGCTCTCTCTCTCTCTCTGTCTCTCTCTGTCGCTGCTCTCTGTCTCTCTCTGTCACTTCTCTCTGTC	0	0	0	0	0	0	0	0	0	0	0	0	0	0	0	0	0	0	0	0	0	0	0	0	0	0	0	0	0	0	0	0	0	0	0	0	0	0	0	0	0	0	0	0	0	0	0
chr01_013584570|Ref_0001	chr01_013584570	TCTCTGTCTCTGTCTCTCTCTGTCGCTCGCTCTCTCTCTCTCTCTCTCTCTCTCTGTCGCTGCTCCCGTCTCCCTCTCCCT	0	0	0	0	0	0	0	0	0	0	0	0	0	0	0	0	0	0	0	0	0	0	0	0	0	0	0	0	0	0	0	0	0	0	0	0	0	0	0	0	0	0	0	0	0	0	0
chr01_013584570|Alt_0002	chr01_013584570	TCTCTGTCTCTGTCTCTCTCTGTCGCTCGCTCTCTCTCTCTCTCTCTGTCTCTCTGTCGCTGCTCCCGTCTCCCTCTCCCT	0	0	0	0	0	0	0	0	0	0	0	0	0	0	0	0	0	0	0	0	0	0	0	0	0	0	0	0	0	0	0	0	0	0	0	0	0	0	0	0	0	0	0	0	0	0	0
chr01_014024643|Ref_0001	chr01_014024643	CTCAAGCACTCCCTCCTTAGCCAAAGCTACAGCAAAAGTCAGATCCTCCTGAAGGGTCTACGCCAGGTCCTTGTCTCTCAC	180	2	191	0	139	0	0	196	2	0	0	0	162	1	0	0	0	0	0	0	2	0	0	136	0	0	0	134	2	1	1	0	0	163	0	0	0	0	0	0	1	0	2	0	0	0	0
chr01_014024643|Alt_0002	chr01_014024643	CTCAAGCACTCCCTCCTTAGCCAAAGCTACAGCAAAAGTCAGATCCTCCTGAAGGGTCTACGCCAGGTCCTCGTCTCTCAC	162	360	206	360	132	281	450	193	297	293	388	305	142	314	285	326	335	318	246	365	258	250	317	123	228	236	37	156	365	229	360	265	320	161	383	370	421	422	368	353	345	276	469	265	261	317	272
chr01_014024669|Ref_0001	chr01_014024669	CCAAAGCTACAGCAAAAGTCAGATCCTCCTGAAGGGTCTACGCCAGGTCCTTGTCTCTCACTCCTTCCAGCATATCAGCCA	30	0	18	0	25	0	0	19	0	0	0	0	17	0	1	0	0	0	0	0	0	0	0	17	0	0	0	9	0	0	0	0	0	22	0	0	0	1	0	0	0	0	0	0	0	0	0
chr01_014024669|Alt_0002	chr01_014024669	CCAAAGCTACAGCAAAAGTCAGATCCTCCTGAAGGGTCTACGCCAGGTCCTTGTCTCTCACTCCTTCCAGCATATCAACCA	0	0	0	0	0	0	0	1	0	0	0	0	0	0	0	0	0	0	0	0	0	0	0	0	0	0	0	0	0	0	0	0	0	1	0	0	0	0	0	0	0	0	0	0	0	0	0
chr01_014317206|Ref_0001	chr01_014317206	ATTTCGTAAATTGGTGAGGCCCGGAGTTGCTTCCAGTGATGACAGACTCACCAGCTTAGGGCAACTCCTAAGGGTTAACGA	225	252	298	115	273	278	185	216	283	118	260	3	249	249	297	245	163	251	256	183	275	320	305	248	253	129	86	245	264	138	256	245	208	243	287	238	234	150	250	240	251	244	241	143	279	326	1
chr01_014317206|Alt_0002	chr01_014317206	ATTTCGTAAATTGGTGAGGCCCGGAGTTGCTTCCAGTGATGACAGACTCACCAGCTTAGGGGAACTCCTAAGGGTTAACGA	0	0	0	0	0	0	0	0	0	0	0	0	0	0	0	0	0	0	0	0	0	0	0	0	0	0	0	0	0	0	0	0	0	0	0	0	0	0	0	0	0	0	0	0	0	0	0
chr01_014317369|Ref_0001	chr01_014317369	CGTAGAGGTTCTCTGGCAGTGCCCCTTCATCTCCTTGGAGTCTCTAAGTTTATGGGATAGCACAAAGCATCTACCTGATCA	325	254	339	269	325	266	210	317	359	246	245	136	228	256	232	261	234	252	374	263	294	282	268	293	235	317	65	312	246	162	313	273	314	275	373	286	237	193	240	214	238	291	246	158	296	281	1
chr01_014317369|Alt_0002	chr01_014317369	CGTAGAGGTTCTCTGGCAGTGCCCCTTCATCTCCCTGGAGTCTCTAAGTTTATGGGATAGCACAAAGCATCTACCTGATCA	0	0	0	1	0	1	0	0	0	0	0	128	0	0	0	0	1	0	0	0	0	1	0	0	0	0	0	0	0	165	0	0	0	0	0	0	0	210	0	3	0	0	0	118	0	0	239
chr01_014370339|Ref_0001	chr01_014370339	AAACCACAGGAGTCCTTCCTCGTTCAGCAAAAGTATCAGGTGGGGCTCCAACTAAGGCTCCAGGCTACGATTGTTCTCCGG	90	0	110	0	128	0	1	130	0	0	0	0	139	0	0	0	0	0	0	0	1	0	0	93	0	0	0	111	0	0	0	0	0	120	0	0	0	0	0	0	0	0	0	0	1	0	0
chr01_014370339|Alt_0002	chr01_014370339	AAACCACAGGAGTCCTTCCTCGTTCAGCAAAAGTATCAGGTGGGGCTCCAACTGAGGCTCCAGGCTACGATTGTTCTCCGG	0	0	0	0	0	0	0	0	0	0	0	0	0	0	0	0	0	0	0	0	0	0	0	0	0	0	0	0	0	0	0	0	0	0	0	0	0	0	0	0	0	0	0	0	0	0	0
chr01_015161370|Ref_0001	chr01_015161370	CGAAGTTTTGAAGAATTCCTTGACAGGCCATTATTCTCAAATGCAAGTAATTCCCTTAAACGATGTCGTTTTAGCATCTTC	87	0	99	0	91	0	0	100	0	76	0	66	73	68	0	0	82	69	0	73	0	0	75	72	85	1	0	72	0	62	0	0	0	74	0	0	2	0	0	73	0	0	1	91	0	0	146
chr01_015161370|Alt_0002	chr01_015161370	CGAAGTTTTGAAGAATTCCTTGACAGGCCATTATTCTCAAATGCAAGTAATTCCCTTAAACGATGTCGTTTTACCATCTTC	0	85	0	72	0	0	0	0	0	0	0	0	0	0	0	0	0	0	0	92	0	0	0	0	0	0	0	0	0	91	0	0	0	66	0	115	0	0	0	1	0	0	0	0	0	0	0
chr01_015260368|Ref_0001	chr01_015260368	CCTCCTATAGCAGATTTGTTGTGCTTGTTTGATTGATTTTATTAGTTGTAATCTCGGGATTGAAATGTCTGAATAGGGTTT	165	380	161	316	165	368	281	209	464	395	339	294	141	194	311	363	136	165	273	191	415	381	167	173	156	369	28	156	316	337	386	274	373	160	400	337	400	432	309	263	338	398	311	168	367	306	288
chr01_015260368|Alt_0002	chr01_015260368	CCTCCTATAGCAGATTTGTTGTGCTCGTTTGATTGATTTTATTAGTTGTAATCTCGGGATTGAAATGTCTGAATAGGGTTT	168	0	199	0	201	0	1	188	0	0	0	0	137	182	0	0	141	171	2	177	0	0	183	134	198	0	0	175	0	0	1	0	2	143	0	0	0	0	0	1	0	5	1	161	0	0	0
chr01_015534097|Ref_0001	chr01_015534097	GCTTATGCGGACGCTTTAGGCTCCCTTTTTTGGCCACCACTGAAATTTGATGTTTAATCATTATGATAGTGAATATCCCAT	272	278	321	130	210	247	241	311	253	145	256	117	163	262	232	238	260	287	212	307	277	257	235	216	201	0	34	234	278	195	290	208	216	253	294	262	307	1	240	221	249	288	266	213	213	203	0
chr01_015534097|Alt_0002	chr01_015534097	GCTTATGCGGACGCTTTAGGCTCTCTTTTTTGGCCACCACTGAAATTTGATGTTTAATCATTATGATAGTGAATATCCCAT	0	0	0	134	0	0	0	2	0	154	0	98	0	0	0	1	0	0	0	0	0	0	0	0	0	267	0	1	0	0	0	0	0	0	0	0	0	276	0	1	0	0	0	0	0	0	206
chr01_015556074|Ref_0001	chr01_015556074	CTACTACGAGAAGAACATGTTTTGCATTGCTAAACGCTTGGGTCGTCCGATTAAAGCTGACTCAACTATGGTGGAAACTGA	249	699	671	597	697	326	629	735	384	575	750	555	336	668	705	763	423	695	335	505	354	585	651	628	312	686	164	669	706	668	663	652	574	600	752	729	336	803	641	359	295	697	333	668	835	677	613
chr01_015556074|Alt_0002	chr01_015556074	CTACTACGAGAAGAACATGTTTTGCATTGCTAAACGCTTGGGTCGTCTGATTAAAGCTGACTCAACTATGGTGGAAACTGA	263	0	0	0	0	326	0	0	314	1	5	0	303	0	1	0	2	0	264	0	311	1	8	0	329	1	0	0	0	0	0	0	1	1	0	1	324	0	5	297	320	0	340	0	0	2	0
chr01_015556114|Ref_0001	chr01_015556114	AGTCAGCTTTAATCGGACGACCCAAGCGTTTAGCAATGCAAAACATGTTCTTCTCGTAGTAGTACTCCAGAGGAAAATTTA	223	307	306	128	288	265	251	282	310	142	294	98	228	300	286	255	194	263	256	269	276	261	273	262	270	0	36	243	287	260	349	254	241	236	335	268	331	0	271	253	274	285	307	264	239	283	1
chr01_015556114|Alt_0002	chr01_015556114	AGTCAGCTTTAATCGGACGACCCAAGCGTTTAGCAATGCAAAACATGTTCTTCTTGTAGTAGTACTCCAGAGGAAAATTTA	0	0	0	126	0	1	0	1	0	107	0	107	1	0	0	0	0	0	0	0	0	1	1	0	1	327	0	0	1	0	0	0	1	0	0	0	0	327	0	0	0	0	2	0	0	0	256
chr01_016074913|Ref_0001	chr01_016074913	CGTATACTGCATGTAAAAGTATTACAGACTATTTTCCTGTCTTTAATGGCAGTTTTTAACCATTAATAATTCTTAATTATA	50	59	42	59	20	25	0	45	28	59	0	37	22	56	0	0	40	25	51	56	76	0	32	55	47	81	2	26	17	76	21	32	0	39	0	22	22	51	0	45	26	0	32	62	0	0	74
chr01_016074913|Alt_0002	chr01_016074913	CGTATACTGCATGTAAAAGTATTACAGACTATTTTCCTGTCTTTAATGGCAGTTTTTAACCATTAATAATTCCTAATTATA	0	0	45	0	30	19	54	66	46	0	51	0	0	0	39	57	40	40	0	0	0	65	27	0	0	0	0	47	33	0	34	25	70	20	91	29	19	51	42	1	50	95	29	0	58	62	0
chr01_016169213|Ref_0001	chr01_016169213	ACAGGTACTAAGTGGCAGTACTCATCGAGCATCTTGGCTGTTCAAAAGTATTTTGGACGGTCTGAATTTTAGAAAGGGAGG	372	158	281	284	337	300	242	261	365	289	304	124	204	257	288	297	269	319	333	265	326	307	330	226	311	283	51	155	291	136	260	247	368	236	434	276	254	465	307	283	293	280	321	0	362	316	278
chr01_016169213|Alt_0002	chr01_016169213	ACAGGTACTAAGTGGCAGTACTCATCGAGCATCTTGGCTGTTCAAAAGTATTTTGGACGGTTTGAATTTTAGAAAGGGAGG	0	146	0	0	0	0	0	1	0	0	0	108	0	0	0	0	0	0	0	0	0	0	0	0	0	0	0	0	0	129	0	0	0	0	0	1	0	0	0	0	0	0	0	0	0	0	0
chr01_016169287|Ref_0001	chr01_016169287	AGACCGTCCAAAATACTTTTGAACAGCCAAGATGCTCGATGAGTACTGCCACTTAGTACCTGTTTGGCAACTAAGTTTTTT	156	362	0	272	1	173	0	4	160	300	0	258	162	387	1	0	143	137	262	315	294	0	148	133	277	339	34	0	186	297	184	134	0	163	0	192	192	213	1	275	169	353	178	3	0	0	299
chr01_016169287|Alt_0002	chr01_016169287	AGACCGTCCAAAATACTTTTGAACAGCCAAGATGCTCGATGAGTACTGCCACTTAGTACCTGTTTGGCAACTAAGCTTTTT	0	0	212	1	184	187	472	201	194	0	431	1	0	4	545	443	160	199	0	0	0	327	210	1	1	0	0	175	206	0	237	205	339	0	401	192	243	240	461	4	210	0	236	0	411	362	0
chr01_016174641|Ref_0001	chr01_016174641	AGCCAACTCCGCCAATAGTGTTATGTGAATTCAGTGCTCCATCCACATTTATTTTTAAATGATCGACTGGAGCGGTAAACC	173	159	196	161	193	193	154	208	213	144	160	165	110	158	135	160	100	142	146	144	199	164	173	111	173	195	18	116	125	144	184	176	134	70	230	184	153	226	162	147	165	202	154	6	194	163	148
chr01_016174641|Alt_0002	chr01_016174641	AGCCAACTCCGCCAATAGTGTTATGTGAATTCAGTGCTCCATCCACATTTATTTTTAAATGATTGACTGGAGCGGTAAACC	1	0	0	0	0	0	0	0	0	0	0	0	0	1	0	0	1	0	0	0	0	0	0	0	0	0	0	0	0	0	0	0	0	69	0	0	0	0	0	0	0	0	0	0	0	0	0
chr01_016174740|Ref_0001	chr01_016174740	AAAGGAAAGGCCTATACCCAGTGAGATCACAAACCATCTTATATGCCTTCCATGCTACCCCAGCTTTCTCATAGACTACAT	396	382	391	316	388	337	423	340	385	334	415	301	423	387	434	398	355	421	258	381	385	354	410	348	389	385	87	339	420	296	384	345	365	220	318	419	389	454	394	378	338	401	482	2	377	335	367
chr01_016174740|Alt_0002	chr01_016174740	AAAGGAAAGGCCTATACCCAGTGAGATCACAAACCATCTTATATGCCTTCCATGCTACCCTAGCTTTCTCATAGACTACAT	1	0	0	0	1	0	6	1	0	0	0	0	0	0	2	0	1	0	0	0	0	0	0	0	0	0	0	2	0	0	0	1	0	0	1	0	1	0	0	0	1	1	0	0	0	0	0
chr01_016174797|Ref_0001	chr01_016174797	CCATGCTACCCCAGCTTTCTCATAGACTACATTTGGCTCTCATTGTTGCCCTTCAAATTGACCTTGGTTTCTATTTTTTCA	96	107	102	67	115	91	66	109	103	78	94	67	99	78	92	83	107	110	81	72	90	85	84	81	88	102	9	81	73	81	79	104	137	36	114	81	95	112	69	86	61	71	85	1	91	73	84
chr01_016174797|Alt_0002	chr01_016174797	CCATGCTACCCCAGCTTTCTCATAGACTACATTTGGCTCTCATTGTTGCCCTTCAAATTGACCTTGGTATCTATTTTTTCA	0	0	0	0	0	0	0	0	0	0	0	0	0	0	0	0	0	0	0	0	0	0	0	0	0	0	0	0	0	0	0	0	0	51	0	0	0	0	0	0	0	0	0	0	0	0	0
chr01_016918798|Ref_0001	chr01_016918798	GCATAGAGTTTTTGTTCGATTAGATTAAGTTTTTTTTTTTGATCAGTCGTCATTCCTAATCTATTACATGGGGGGATTAGA	16	40	7	0	10	14	2	9	20	0	5	0	8	64	4	51	10	21	38	11	79	40	5	69	13	84	6	2	49	10	32	52	8	11	12	42	17	60	17	10	9	121	24	0	6	10	0
chr01_016918798|Alt_0002	chr01_016918798	GCATAGAGTTTTTGTTCGATTAGATTAAGTTTTTTTTTTTGATCAGTCATCATTCCTAATCTATTACATGGGGGGATTAGA	0	8	0	5	0	0	0	0	0	0	0	0	0	0	0	0	0	0	0	5	0	0	0	0	0	0	0	0	0	5	0	0	0	0	0	8	0	0	0	1	0	0	0	0	0	0	14
chr01_017196294|Ref_0001	chr01_017196294	CATGTGACGTTGCCAGTAAAATTTTACCACTTAGGCCTTCCATAAGGTTCTAGACGCACCCATTCAGTTGCCACATAATCT	1	140	0	0	0	0	0	0	0	119	0	132	0	239	0	0	139	125	142	129	144	0	140	151	134	0	26	0	143	0	157	125	0	0	0	0	0	212	0	145	0	247	0	0	1	0	0
chr01_017196294|Alt_0002	chr01_017196294	CATGTGACGTTGCCAGTAAAATTTTACCACTTAGGCCTTCCATAAGGTTCTAGACGCACCCATTTAGTTGCCACATAATCT	190	137	253	262	235	271	237	326	362	118	238	103	216	2	283	227	110	123	126	144	156	288	136	149	126	325	32	261	126	323	138	114	253	239	284	239	266	171	222	123	317	1	298	288	249	310	1
chr01_017196397|Ref_0001	chr01_017196397	GGAGCCAGAGGCTTGTTGATTATCGTTCGGGTTTTATGGTTTCGGTTTAGGCTAGAAGGGCCCAACCCATGAGCGAACCCA	0	70	0	1	0	0	0	0	0	67	0	67	0	131	0	2	52	77	64	57	69	0	67	59	63	0	17	0	67	0	70	60	0	0	0	0	0	57	0	68	0	119	0	0	0	0	0
chr01_017196397|Alt_0002	chr01_017196397	GGAGCCAGAGGCTTGTTGATTATCGTTCGAGTTTTATGGTTTCGGTTTAGGCTAGAAGGGCCCAACCCATGAGCGAACCCA	125	55	111	79	133	128	122	138	127	72	173	55	126	0	115	129	35	70	66	53	59	104	53	53	51	129	17	106	63	81	62	58	95	112	122	110	112	73	120	74	95	0	105	116	143	108	122
chr01_017196423|Ref_0001	chr01_017196423	GACCGTTCCGTGTGGAGCCAGAGGCTTGTTGATTATCGTTCGGGTTTTATGGTTTCGGTTTAGGCTAGAAGGGCCCAACCC	0	40	0	1	0	0	0	0	0	43	0	32	0	75	0	0	32	24	40	38	44	0	39	28	36	0	6	0	39	0	29	29	0	0	0	0	0	61	0	56	0	66	0	0	0	0	0
chr01_017196423|Alt_0002	chr01_017196423	GACCGTTCCGTGTGGACCCAGAGGCTTGTTGATTATCGTTCGGGTTTTATGGTTTCGGTTTAGGCTAGAAGGGCCCAACCC	0	0	0	0	0	0	0	0	0	0	0	0	0	0	0	0	0	0	0	0	0	0	0	0	0	0	0	0	0	0	0	0	0	0	0	0	0	0	0	0	0	0	0	0	0	0	0
chr01_017481133|Ref_0001	chr01_017481133	TTACAAGCGCTCCTACGGAGGACCCGATCTCCGTGTGGTCTACGATAGCGAGATCCAGACTATCCTCCACGAGTTTCACGA	165	201	199	180	173	177	236	196	197	161	223	140	149	184	215	192	147	208	180	207	211	174	222	172	176	179	62	203	219	178	226	187	169	189	202	162	186	146	175	111	163	170	208	149	203	192	0
chr01_017481133|Alt_0002	chr01_017481133	TTACAAGCGCTCCTACGGAGGACCCGATCTCCGTGTGGTCTACGATAGCGAGATCCAGACTATCCTCCACGAGTTTCATGA	0	0	0	0	1	1	0	2	0	0	1	0	0	0	0	1	0	1	0	0	0	2	0	0	0	0	0	0	0	0	1	0	0	0	0	0	0	95	0	84	0	0	0	0	0	0	187
chr01_017687057|Ref_0001	chr01_017687057	TGATAAAGACAAAGTGCGTTAAAAATTCTATCCATTTGGCCTTTCTTATGAACTTTTTTTAGTTCTTTCCAAATTCGTCTC	3	0	20	0	27	0	0	18	0	0	0	0	16	33	0	0	5	20	20	26	21	0	22	41	16	0	0	26	7	21	29	13	0	23	0	0	0	35	2	0	0	0	0	0	0	0	18
chr01_017687057|Alt_0002	chr01_017687057	TGATAAAGACAAAGTGCGTTAAAAATTCTATCCATTTGGCCTTTCTTATGAACTTTTTTTAGTTCTTTCCGAATTCGTCTC	9	44	21	33	17	35	32	28	35	32	33	27	10	0	31	33	12	17	19	16	24	28	19	0	21	41	0	21	14	12	9	18	17	12	38	36	42	30	34	25	23	33	24	34	38	32	0
chr01_018666185|Ref_0001	chr01_018666185	CTTCGGCCTTCGATCGTTCTTCTCTCTCTCTCTCTCTCTCTCTCTCTCTCTCTCTCTTTGTGAAGTCGTGAAATAACATTG	0	1	4	1	0	6	0	2	0	0	12	0	0	3	4	0	3	0	1	1	2	12	6	0	0	0	0	9	8	0	12	2	6	0	11	1	0	2	9	0	0	0	1	0	6	5	0
chr01_018666185|Alt_0002	chr01_018666185	CTTCGGCCTTCGATCGTTCTTCTCTCTCTCTCTCTCTCTCTCTCTCTCTCTCTCTCTTTGTGAAGTCGTGAAATAGCATTG	0	0	0	0	0	0	0	0	0	0	0	0	0	0	0	0	0	0	0	0	0	0	0	0	0	0	0	0	0	0	0	0	0	0	0	0	0	0	0	0	0	0	0	0	0	0	0
chr01_018666325|Ref_0001	chr01_018666325	AGTTTTAGGAAAATTCCAGATCATATTTCTTCCATTTTTTTGTTGACAATAACTTGTGATGATTAGAGTAGGTATGTACTT	0	3	4	3	1	0	2	0	1	2	3	1	0	0	1	4	0	0	1	0	1	0	0	0	0	3	0	0	0	0	2	0	0	1	0	1	0	0	0	0	0	2	0	0	0	0	2
chr01_018666325|Alt_0002	chr01_018666325	AGTTTTAGGAAAATTCCAGATCATATTTCTTCCATTTTTTTGTTGACAATAACTTGTGATGATTAGTGTAGGTATGTACTT	2	0	4	0	1	1	4	1	4	0	3	0	2	0	0	0	4	0	0	0	1	0	0	0	2	0	0	1	0	1	0	0	3	0	0	0	2	1	1	1	0	0	2	0	0	0	0
chr01_018734158|Ref_0001	chr01_018734158	GGAAGAAGATAGAGACAAAGAGAAGATGGAATTTCGATCGGGTTAGAGAGAGAGAAGCTAGAGTTGCACAGTGAAACACTG	82	106	120	122	164	137	128	174	175	137	156	126	165	89	157	185	68	153	51	78	82	147	134	88	147	138	9	119	139	132	78	66	59	75	156	126	115	1	158	108	164	79	167	160	205	173	158
chr01_018734158|Alt_0002	chr01_018734158	GGAAGAAGATAGAGACAAAGAGAAGATGGAATTTCGATCGGGTTAGAGTGAGAGAAGCTAGAGTTGCACAGTGAAACACTG	0	0	0	0	0	0	0	0	0	0	0	0	0	62	0	0	0	0	63	0	70	0	2	65	1	0	1	0	0	0	63	78	0	31	0	0	0	72	0	2	0	50	0	0	0	0	0
chr01_018734260|Ref_0001	chr01_018734260	ACACTCCCTCCATAACCAAATCTCACATCTCTCTCACCATAAACCACCACCGTTCCTCCTCTCTCTCAATAACCCTTGGTA	0	0	284	0	208	1	1	315	0	2	0	0	152	1	0	231	0	0	1	0	0	253	0	200	0	0	0	340	0	0	1	0	0	252	0	254	1	0	0	3	0	278	5	1	0	0	461
chr01_018734260|Alt_0002	chr01_018734260	ACACTCCCTCCATAACCAAATCTCACATCTCTCTTACCATAAACCACCACCGTTCCTCCTCTCTCTCAATAACCCTTGGTA	1	1	1	0	4	0	0	2	1	0	0	0	2	0	0	0	0	0	0	0	0	3	0	0	0	0	0	3	0	1	0	0	0	0	0	2	0	0	0	1	0	0	0	2	0	0	0
chr01_019297521|Ref_0001	chr01_019297521	GTCCTCGCAGAAACTTTTGGTTTAGGTTTCTATCTTCCGAGTTTTTACCTCTGCGTTTCAGTTCTTTCCTGTTATGTGCCT	251	170	182	137	139	212	309	182	398	320	142	298	325	371	177	331	122	334	317	150	298	175	173	260	331	313	16	135	147	149	177	333	131	294	162	198	332	385	170	319	262	344	414	355	184	162	313
chr01_019297521|Alt_0002	chr01_019297521	GTCCTCGCAGAAACTTTTGGTTTAGGTATCTATCTTCCGAGTTTTTACCTCTGCGTTTCAGTTCTTTCCTGTTATGTGCCT	0	170	161	159	171	154	0	169	0	0	179	4	2	5	154	0	85	0	0	132	0	160	171	0	2	0	12	114	124	127	193	0	139	0	189	175	0	0	140	0	0	0	5	3	177	172	0
chr01_019440627|Ref_0001	chr01_019440627	CGACACCTAACGGGAGGAACATAGCCGCCGTGGAAGAGCCCGTATTAGGAACCCAGAATCTCAAAGCTTCAGTGTGAGGTT	469	297	510	436	520	506	423	502	532	421	504	402	473	437	480	476	376	578	434	423	450	452	508	461	507	414	80	399	449	201	430	435	420	423	526	452	488	600	481	233	463	432	535	480	533	494	452
chr01_019440627|Alt_0002	chr01_019440627	CGACACCTAACGGGAGGAACATAGCCGCCGTGGAAGAGCCCGTATCAGGAACCCAGAATCTCAAAGCTTCAGTGTGAGGTT	0	116	0	0	0	0	0	0	0	0	0	0	1	0	0	0	1	0	0	0	0	0	0	0	0	0	0	0	0	142	0	0	0	0	0	0	0	1	0	133	0	0	0	0	0	0	0
chr01_020084630|Ref_0001	chr01_020084630	GAAGTAGGTGAATGGGAACATAACGAATGGAAACTAGGTGACGAGTTGGTCTTGAGCTGTTTTATGTCTTGAGTCGTGCCG	244	641	309	288	304	580	333	328	391	277	366	328	375	717	375	0	359	369	565	515	661	282	691	320	776	0	282	277	596	575	704	383	249	0	324	315	333	442	360	378	337	691	388	660	359	397	3
chr01_020084630|Alt_0002	chr01_020084630	GAAGTAGGTGAATGGGAACATAACGAATGGAAACTAGGTGACGAGTTGGTCTTGAGCTGTTTTATGTCTTGAGTCATGCCG	281	0	333	296	334	8	350	349	414	353	364	321	345	0	378	735	0	344	0	0	1	279	2	313	0	657	0	260	0	0	0	361	252	719	352	322	387	456	349	2	358	1	354	1	398	344	602
chr01_021147142|Ref_0001	chr01_021147142	GAAAGTTTCCGCTGACTCGGTGGGAACTCACGGCGGCACTAGCCGTGTTTTTCGTCTTCTCCACGGGGCTTTTCTACGTGT	211	277	120	258	107	226	227	156	252	224	221	232	98	258	238	110	228	304	294	216	291	128	248	110	238	264	71	103	226	239	264	280	222	2	338	127	272	132	229	264	215	239	302	255	255	226	254
chr01_021147142|Alt_0002	chr01_021147142	GAAAGTTTCCGCTGACTCGGTGGGAACTCACGGCGGCACTAGCCGTGTTTTTCGTCTTCTCCACGGCGCTTTTCTACGTGT	0	0	143	1	91	0	0	141	0	0	0	0	125	0	0	100	0	0	1	0	0	110	0	116	0	0	0	106	0	0	0	0	0	245	0	90	0	164	0	3	0	0	0	0	0	0	0
chr01_021506097|Ref_0001	chr01_021506097	CTCTTCCCAAAGCTTGGTTGGGCTATATTGTTCTAGTGAAGGATAATGGGCCATATTGGGCCCATGAGAGTGTACCTCTGG	143	0	154	0	123	0	136	135	179	1	134	1	117	0	138	286	0	131	0	0	0	158	0	124	0	0	0	125	1	0	0	167	133	265	168	137	140	184	137	135	140	0	138	0	154	158	253
chr01_021506097|Alt_0002	chr01_021506097	CTCTTCCCAAAGCTTGGTTGGGCTATATTGTTCTAGTGAAGGATAATGGGCCATATTGGGCCCATGAGAGTGTACCTCTGA	0	0	0	0	0	0	0	0	1	0	0	0	0	0	0	0	2	0	0	0	0	0	0	0	0	0	0	0	1	0	0	0	0	0	0	0	1	0	0	0	0	0	1	0	0	0	0
chr01_021506207|Ref_0001	chr01_021506207	ACACCATCCAAGTTCTGGGTACAGGGCCGCGAGTAAAAATAGGACTCATTGTCCAGGTACTCTTCCCAAAGCTTGGTTGGG	0	0	0	0	0	0	0	0	0	0	0	0	0	47	0	0	0	0	40	0	47	0	3	58	0	1	8	0	0	0	59	46	0	0	0	1	0	0	1	0	0	101	0	1	1	0	0
chr01_021506207|Alt_0002	chr01_021506207	ACACCATCCAAGTTCTGGGTACAGGGCCGTGAGTAAAAATAGGACTCATTGTCCAGGTACTCTTCCCAAAGCTTGGTTGGG	0	0	0	0	0	0	0	0	0	0	0	0	0	0	0	0	0	0	0	0	0	0	0	0	0	0	0	0	0	0	0	0	0	0	0	0	0	0	0	0	0	0	0	0	0	0	0
chr01_021509091|Ref_0001	chr01_021509091	GAAGTTCAGACAATTCTATGATGGTCTGGGATTCACGCTTAACTCAAGATTCCTGATGACAATGGCTATTCTAGCCATCGC	47	71	126	61	155	64	65	159	79	75	120	76	64	4	147	118	55	81	0	79	0	150	76	72	0	0	10	166	53	162	88	88	140	137	135	138	48	96	126	62	50	1	91	3	165	132	154
chr01_021509091|Alt_0002	chr01_021509091	GAAGTTCAGACAATTCTATGATGGTCTGGGATTCATGCTTAACTCAAGATTCCTGATGACAATGGCTATTCTAGCCATCGC	34	34	0	37	0	40	40	0	56	37	0	46	39	86	0	0	24	47	86	38	97	0	38	50	90	102	18	0	51	0	47	75	0	0	0	0	38	56	0	40	37	87	44	92	0	0	1
chr01_021509151|Ref_0001	chr01_021509151	CAGGAATCTTGAGTTAAGCGTGAATCCCAGACCATCATAGAATTGTCTGAACTTCATGTTGTTTTTGTAGAATTTTGACCC	0	0	0	0	0	0	0	0	0	0	0	0	0	0	0	0	0	0	0	0	0	0	0	0	0	0	0	0	0	0	0	0	0	0	0	0	0	0	0	0	0	0	0	0	0	0	0
chr01_021509151|Alt_0002	chr01_021509151	CAGGAATCTTGAGTTAAGCGTGAATCCCAGACCATCATAGAATTGTCTGAACTTCATGTTGTTTTTGTAGAATTTTGACAC	0	0	0	0	0	0	0	0	0	0	0	0	0	0	0	0	0	0	0	0	0	0	0	0	0	0	0	0	0	0	0	0	0	0	0	0	0	0	0	0	0	0	0	0	0	0	0
chr01_021509175|Ref_0001	chr01_021509175	CCCAGACCATCATAGAATTGTCTGAACTTCATGTTGTTTTTGTAGAATTTTGACCCCACTCTCTAGATCGGAAGTGGCCAC	1	1	0	133	0	0	2	1	1	98	0	99	0	237	0	0	113	122	119	117	109	1	103	105	78	234	10	0	104	0	88	96	0	0	0	0	0	136	0	3	0	194	0	190	1	0	0
chr01_021509175|Alt_0002	chr01_021509175	CCCAGACCATCATAGAATTGTCTGAACTTCATGTTGTTTTTGTAGAATTTTGACCCCACTCTCTAGATCGGAAGTGGCGAC	0	0	0	0	0	0	0	0	0	0	0	0	0	0	0	0	0	0	0	0	0	0	0	0	0	0	0	0	0	0	0	0	0	0	0	0	0	0	0	0	0	0	0	0	0	0	0
chr01_022318355|Ref_0001	chr01_022318355	GAGAAGGTTCAATTACTCTTACAAAGGACTTGAATTTAAATTCTGTTTTGGTCGTTCCTTCCCTCAATTATAACTTGTTGT	86	0	52	0	59	51	52	92	73	26	48	20	53	65	57	50	71	81	65	35	85	63	60	74	51	0	9	49	47	39	57	63	61	50	86	49	66	83	39	67	45	65	69	45	65	50	53
chr01_022318355|Alt_0002	chr01_022318355	GAGAAGGTTCAATTACTCTTACAAAGGACTTGAATTTAAATTCTATTTTGGTCGTTCCTTCCCTCAATTATAACTTGTTGT	0	23	0	31	0	2	0	0	0	26	0	30	0	0	0	0	0	0	0	26	0	0	0	0	0	77	0	0	1	31	0	0	0	0	0	19	0	0	0	0	0	0	0	0	0	0	0
chr01_022318457|Ref_0001	chr01_022318457	CTTGTTGTCTGTCGCTCAAATAACCATCTCTTTGCAATGTATCATGATTTTTGGCCTAACCTTTGTGTTTTTATGGATATT	0	0	141	1	154	67	1	212	0	65	79	73	124	140	64	76	141	61	94	86	66	120	157	186	65	0	13	160	120	74	166	137	87	126	101	92	0	115	57	84	0	139	0	0	71	72	0
chr01_022318457|Alt_0002	chr01_022318457	CTTGTTGTCTGTCGCTCAAATAACCATCTCTTTGCAATGTATCATGATTTTTGGCCTAACCTTTGTGTTTTTAAGGATATT	175	159	0	120	0	84	128	1	187	70	85	78	0	0	71	77	0	79	99	70	66	0	0	0	79	194	0	0	0	91	0	0	75	0	120	97	138	137	71	90	128	0	128	185	81	71	156
chr01_022318519|Ref_0001	chr01_022318519	TGAGCCAACTGATTTGAACTTGCCAGTGCCAGGTCAAGATAATAGAGTTTCCTCCTTCTAGTACCATAACAAATTGTCCTC	0	0	235	0	204	0	0	290	0	0	0	0	185	1	0	223	0	0	0	0	0	215	1	203	0	0	0	212	0	0	0	0	0	372	0	257	0	0	0	2	0	0	0	0	0	0	0
chr01_022318519|Alt_0002	chr01_022318519	TGAGCCAACTGATTTGAACTTGCCAGTGCCAGGTTAAGATAATAGAGTTTCCTCCTTCTAGTACCATAACAAATTGTCCTC	416	437	250	329	193	390	385	276	394	451	465	412	205	441	455	222	400	437	341	443	443	186	419	187	341	425	42	195	424	363	434	395	391	0	520	201	441	580	423	478	384	422	422	383	386	408	356
chr01_022460583|Ref_0001	chr01_022460583	GCTTTACTAGGCATTTTAAGGTGCCTCAATAGTTTTTTTTAACTGTACTTTGAGGTGCCGTGTAATTTACTTCTCAAGGCA	0	0	80	0	70	0	0	71	0	0	0	0	47	0	0	0	0	0	0	0	0	0	0	54	0	0	0	58	0	0	0	0	0	115	0	0	0	0	0	0	0	139	0	1	0	0	0
chr01_022460583|Alt_0002	chr01_022460583	GCTTTACTAGGCATTTTAAGGTGCATCAATAGTTTTTTTTAACTGTACTTTGAGGTGCCGTGTAATTTACTTCTCAAGGCA	164	180	111	143	98	192	139	99	212	157	149	153	62	130	149	157	75	158	160	147	188	169	179	67	159	165	34	58	145	145	145	150	134	0	207	162	174	278	186	144	141	0	161	170	174	157	118
chr01_022660963|Ref_0001	chr01_022660963	AAGCATTTCTGTCAGGAACCGCCCAGAGTGCATCCTCTCTCTCTTTGGACCAAAGTTTCTTAAGTCTCTATAATTGGATCG	0	82	89	0	46	0	3	74	0	65	0	57	56	0	0	0	1	0	0	0	0	0	0	52	0	0	0	52	0	59	0	0	0	114	0	0	0	0	0	55	0	0	0	0	0	0	0
chr01_022660963|Alt_0002	chr01_022660963	AAGCATTTCTGTCAGGAACCGCCCAGAGTGTATCCTCTCTCTCTTTGGACCAAAGTTTCTTAAGTCTCTATAATTGGATCG	71	0	0	0	0	60	64	0	0	0	0	0	0	0	0	0	0	0	43	0	79	0	0	0	68	0	0	0	0	0	0	0	0	0	0	0	92	0	0	66	54	158	67	145	1	0	0
chr01_022674801|Ref_0001	chr01_022674801	CGGTATAGAAATCATGTCAACAGCATTATCTGTTGGTTATTTAACAATTTTGCATGCTTGGTTATTTAAACCTTATACGTT	86	65	140	161	195	81	72	219	200	84	168	77	173	177	136	180	150	201	71	164	97	156	214	178	71	230	16	135	182	101	170	180	176	171	195	179	105	117	175	0	79	1	100	167	174	179	166
chr01_022674801|Alt_0002	chr01_022674801	CGGTATAGAAATCATGTCAACAGCATTATCTGTTGGTCATTTAACAATTTTGCATGCTTGGTTATTTAAACCTTATACGTT	125	49	0	0	0	167	114	0	0	1	0	0	1	0	0	0	0	0	139	0	154	0	4	0	148	0	0	0	0	32	0	0	0	0	0	0	146	0	0	209	116	127	146	0	0	2	0
chr01_022792171|Ref_0001	chr01_022792171	GCGTAGTGCATATTACTAGGAGTGCCCCTAAATTCGGTATTGTTAAAATCGCACCCTCTAGTTTTCTATTACATGGCTTAG	148	0	325	1	302	138	130	384	328	131	253	106	212	292	237	265	245	297	135	124	157	246	272	265	154	0	26	241	259	0	264	273	276	165	372	134	151	361	235	5	107	0	173	254	252	254	269
chr01_022792171|Alt_0002	chr01_022792171	GCGTAGTGCATATTACTAGGAGTGCCCCTAAATTCGGTATTGTTAAAATCGCACCCTCTAGTTTTCTATTGCATGGCTTAG	162	307	2	285	0	175	150	1	2	162	1	116	0	1	0	0	1	0	163	151	167	0	1	0	165	323	0	0	0	320	0	0	0	135	0	154	162	0	1	308	170	334	158	0	0	0	0
chr01_023092666|Ref_0001	chr01_023092666	GTGATGTGATATGGGTTGAGATTTTCTTTATATTTATCAGCACAACCGATGGACTTCTGTGTTGTTTCAACAGCCCTATAA	56	49	56	44	62	52	29	88	71	51	46	60	33	37	47	22	67	48	64	48	73	15	48	65	30	53	4	53	44	53	55	51	55	16	70	21	38	70	32	68	40	67	63	58	48	51	49
chr01_023092666|Alt_0002	chr01_023092666	GTGATGTGATATGGGTTGAGATTTTCTTTATATTTATCAGCGCAACCGATGGACTTCTGTGTTGTTTCAACAGCCCTATAA	0	0	0	0	0	0	0	0	0	0	0	0	0	0	0	20	0	0	0	0	0	24	0	0	0	0	0	0	0	0	0	0	0	26	0	20	0	0	0	0	0	0	0	0	0	0	0
chr01_023128018|Ref_0001	chr01_023128018	GTTGGTGTCAACATGATGCACTCCATGTAGGGAGATAATAATGAACTTTTTTTCTTCTTATTTTCAATTTTCAAAACTTCC	0	0	139	102	104	0	0	145	0	104	0	98	100	1	0	0	0	0	0	0	0	0	0	115	0	222	0	88	0	0	0	0	0	104	0	0	0	0	0	0	0	0	2	0	0	0	0
chr01_023128018|Alt_0002	chr01_023128018	GTTGGTGTCAACATGATGCACTCCATGTTGGGAGATAATAATGAACTTTTTTTCTTCTTATTTTCAATTTTCAAAACTTCC	212	199	123	93	100	210	189	141	240	67	212	114	91	196	198	191	177	203	179	219	237	233	204	95	157	0	7	78	206	178	222	179	234	116	252	200	234	314	187	165	185	240	184	214	227	200	221
chr01_023358064|Ref_0001	chr01_023358064	AGTATTATCGTAGGGGCGTACGGTCAAGTTGGATGGGGTGAAGTCCTTAGGTTTAAGTCCCAAGCATTGAGCGGTGAAGGG	311	576	318	546	328	34	272	322	306	336	357	293	295	317	338	668	1	326	420	301	316	258	6	624	24	599	128	299	0	596	299	321	332	605	300	638	329	770	290	47	329	622	306	645	395	345	0
chr01_023358064|Alt_0002	chr01_023358064	AGTATTATCGTAGGGGCGTACGGTCAAGTTGGATGGGGTGAAGTCCTTAGGTTTAAGTCCCAAGCATTGAGCAGTGAAGGG	0	0	319	0	396	358	0	277	331	4	356	0	386	324	350	2	508	343	1	322	0	290	719	0	329	2	136	345	597	0	354	296	307	0	356	0	0	0	360	277	0	0	6	1	361	335	636
chr01_023358151|Ref_0001	chr01_023358151	AGTGCTGAACCATTGTCCACTAACACCACCGGGATCCATTTCCCCATCCACTTTAAAGTTATGTGCAACAGCATGTTGTGA	0	0	1	0	0	0	0	0	0	2	0	0	0	132	1	1	0	0	142	0	150	0	6	127	0	0	37	0	0	0	120	137	0	0	0	0	0	0	4	1	2	0	0	258	0	0	1
chr01_023358151|Alt_0002	chr01_023358151	AGTGCTGAACCATTGTCCACTAACACCACCGGGATCCATTTCCCCATCCACTTTAAAGTTATGTGCAGCAGCATGTTGTGA	236	276	305	242	310	226	317	283	263	241	293	241	263	149	274	254	261	309	101	303	145	280	304	121	203	297	48	272	308	250	138	141	220	271	291	259	260	273	278	308	243	264	264	1	295	307	291
chr01_023604552|Ref_0001	chr01_023604552	GTTGCGTTCAATATTTGTTTTACCTGATGCATAGTTCTTTTACTATATGTCTTAATTAGTTGTATAACGCCATTATTGGCA	0	1	175	0	173	70	0	176	85	71	70	67	110	80	45	3	105	65	0	72	0	83	149	68	55	0	6	113	123	1	80	0	86	69	104	0	0	0	84	58	0	1	2	0	71	76	146
chr01_023604552|Alt_0002	chr01_023604552	GTTGCGTTCAATATTTGTTTTACCTGATGCATAGTTCTTTTACTATATGTCTTAATTAGTTGTATAACGCCGTTATTGGCA	151	162	0	164	0	86	109	0	85	82	68	62	0	55	68	137	0	99	109	71	185	46	1	51	77	149	6	0	0	146	69	124	64	73	122	109	169	213	61	77	135	150	122	163	71	56	0
chr01_023640059|Ref_0001	chr01_023640059	TTACCTTCATTAAGCTCTTCACTCTGGCTGTCATCACCATCTTCATCATCGCCGTCATCGTCAGTGCCGCCCTCGTCATTA	179	364	376	313	285	169	171	391	301	334	390	307	359	368	366	213	309	301	141	367	190	216	365	256	163	377	100	356	365	263	395	356	288	361	395	226	223	387	354	156	171	333	173	332	362	325	331
chr01_023640059|Alt_0002	chr01_023640059	TTACCTTCATTAAGCTCTTCACTCTGGCTGTCATCACCATCTCCATCATCGCCGTCATCGTCAGTGCCGCCCTCGTCATTA	192	0	0	0	0	171	169	0	3	0	0	0	0	0	0	0	0	0	142	0	156	0	5	0	123	0	2	0	0	0	0	0	0	1	0	0	173	1	0	184	184	0	184	0	0	0	0
chr01_023640129|Ref_0001	chr01_023640129	TTCATCATCGCCGTCATCGTCAGTGCCGCCCTCGTCATTACTGCTTTTGGTATCTTCCGCATTCTCACTATTAATTTTAAG	55	65	121	57	102	52	43	127	102	105	105	104	125	103	100	52	115	108	39	47	55	48	94	90	50	96	16	119	88	0	116	96	138	110	118	19	61	165	105	46	65	108	58	106	110	113	88
chr01_023640129|Alt_0002	chr01_023640129	TTCATCATCGCCGTCATCGTCAGTGCCGCCCTCGTCATTACTGCTTTTGGTATCTTCCGCATTCTCACTATCAATTTTAAG	82	87	0	89	0	67	80	0	0	0	0	0	0	0	0	0	0	0	78	75	71	0	2	0	53	0	0	0	0	131	0	0	0	0	0	81	79	0	1	53	66	0	90	1	0	0	0
chr01_023651321|Ref_0001	chr01_023651321	GCGCCCTAGGATTTACGTATCTGTTTTTTCCTTCTCCGTGCGTGTAATCGCTGTATTTGAGGTTTAATAGGTTTTATGTAC	156	143	300	104	259	119	131	253	234	216	268	215	282	258	272	232	280	249	90	100	101	236	216	206	125	214	49	196	244	0	255	200	257	255	275	137	158	323	262	152	116	270	141	198	264	248	199
chr01_023651321|Alt_0002	chr01_023651321	GCGCCCTAGGATTTACGTATCTGTTTTTTCGTTCTCCGTGCGTGTAATCGCTGTATTTGAGGTTTAATAGGTTTTATGTAC	148	126	0	91	0	101	131	0	4	0	0	0	0	0	0	0	0	0	85	118	114	0	1	0	102	0	0	0	0	180	0	0	0	0	0	128	146	0	0	117	134	0	153	0	0	0	0
chr01_023651350|Ref_0001	chr01_023651350	GCGTCTCTTTCGGTGTACAGAGAGCGCCCTAGGATTTACGTATCTGTTTTTTCCTTCTCCGTGCGTGTAATCGCTGTATTT	26	47	128	55	36	27	96	114	50	66	90	61	84	73	50	42	84	87	28	62	24	44	57	40	9	29	4	57	142	0	98	63	38	61	111	55	60	93	118	43	65	53	94	39	109	94	48
chr01_023651350|Alt_0002	chr01_023651350	GCGTCTCTTTCGGTGTACAGAGAGTGCCCTAGGATTTACGTATCTGTTTTTTCCTTCTCCGTGCGTGTAATCGCTGTATTT	1	0	0	0	0	0	1	0	1	0	0	0	0	0	0	0	0	0	0	0	0	0	0	0	0	0	0	0	0	0	0	0	0	0	0	0	0	0	0	0	2	0	0	0	0	0	0
chr01_023653711|Ref_0001	chr01_023653711	CACAACCTCAAGGCCTTCCCTTAACCTCCAAACAAAACCCCTCCTCTAAGCGTTCTATTATCCTACGGTTGCCTAAACCAC	242	197	374	198	340	170	156	493	389	390	366	310	272	357	355	324	534	323	198	217	217	413	346	368	171	487	64	478	336	0	374	386	479	311	401	202	179	428	328	188	127	478	168	366	324	308	306
chr01_023653711|Alt_0002	chr01_023653711	CACAACCTCAAGGCCTTCCCTTAACCTGCAAACAAAACCCCTCCTCTAAGCGTTCTATTATCCTACGGTTGCCTAAACCAC	2	0	0	0	0	0	0	0	0	0	0	0	0	0	0	0	0	0	0	1	0	0	0	0	0	0	0	0	0	0	0	0	0	0	0	0	1	0	0	0	0	0	0	0	0	0	0
chr01_023761878|Ref_0001	chr01_023761878	AGGATACTTGTACCACATGGGTTCAACTACTTCAAAGGGAGCATAAGTATAGCCATAACATACCAGCCATTTTAAACATAG	163	2	313	1	334	147	162	287	341	137	287	147	310	319	344	172	248	343	134	126	152	135	342	239	150	0	60	223	321	0	307	316	239	130	330	1	158	162	325	3	154	246	174	268	325	299	292
chr01_023761878|Alt_0002	chr01_023761878	AGGATACTTGTACCACATGGGTTCAACTACTTCAAAGGGAGCATAAGTATAGCCATAACATACCAGCCATTTTAAGCATAG	161	383	0	296	1	153	163	0	4	177	0	150	0	0	0	183	0	0	162	161	144	167	5	0	173	344	0	0	0	346	0	0	0	155	0	381	211	206	0	297	139	0	175	4	0	0	1
chr01_023798068|Ref_0001	chr01_023798068	GATCTGGATGGTTGCCTAGTTTGTTGCTCTTGATACTTTTAATTTACAGCATATCTATTGATATCATTTCTAATCTATTAA	61	134	166	141	148	147	72	175	86	159	65	124	105	127	66	51	152	66	94	128	173	137	139	139	127	185	17	129	136	147	172	63	80	149	86	126	82	92	69	121	83	0	74	155	68	77	0
chr01_023798068|Alt_0002	chr01_023798068	GATCTGGATGGTTGCCTAGTTTGTTGCTCTTGATACTTTTAATTTACAGCATATATATTGATATCATTTCTAATCTATTAA	41	0	0	0	0	0	49	0	76	0	60	0	0	1	45	51	0	58	0	0	0	0	0	0	0	0	0	0	0	0	0	47	62	0	68	0	64	82	66	0	70	122	49	0	56	41	107
chr01_023800643|Ref_0001	chr01_023800643	GTCGCATAGTCTCCGTTCCTTGACCTATATCGTGCCTTGTCTTCCGCTGCTAGCATGACAGGTACAAAGGTACCGTCTAAA	330	359	717	306	540	506	373	663	293	607	399	546	641	726	336	356	727	349	466	330	575	484	680	487	503	515	109	537	738	264	689	326	276	583	289	317	377	363	298	598	347	3	415	515	338	299	1
chr01_023800643|Alt_0002	chr01_023800643	GTCGCATAGTCTCCGTTCCTTGACCTATATCGTGCCTTGTCTTCCGCTGCTAGCATGACAGGTACAAATGTACCGTCTAAA	260	331	3	257	0	1	321	0	223	0	311	0	0	0	312	273	0	309	0	299	0	0	0	0	0	0	0	0	0	192	0	276	240	0	271	292	351	316	276	2	286	512	300	7	274	286	511
chr01_023800778|Ref_0001	chr01_023800778	GGGGAATTCTTAGCCCTTGTGGCGTTATCAATGCATTGTGAAGCATTTTTGAGTCTGTGGCGGATCCTTCCCAACCAGACA	65	55	128	52	102	109	49	136	64	89	67	121	116	121	48	65	94	59	67	54	115	104	136	100	79	102	19	116	113	46	129	56	53	102	63	65	53	61	52	113	54	0	54	115	64	52	0
chr01_023800778|Alt_0002	chr01_023800778	GGGGAATTCTTAGCCCTTGTGGCGTTATCAATGCATTGTGAAGCATTTTTGAGTCTGTGGCAGATCCTTCCCAACCAGACA	54	73	0	57	0	0	80	0	79	0	76	0	0	0	65	65	0	54	0	52	0	0	0	0	0	0	0	0	0	61	0	55	53	0	71	59	62	85	57	0	81	141	82	3	78	66	108
chr01_024464273|Ref_0001	chr01_024464273	GGCCACCGAAAGAAGGCTTCATTCTTGATCTTCCTTCTATTCCGCAACGAAGTCACTTGCCTTCGGGGCCCTCTTTGCTCC	320	448	368	170	309	343	342	314	329	0	296	0	310	178	282	313	129	156	351	194	374	398	144	275	179	0	59	354	162	144	386	302	303	265	322	390	280	484	300	165	369	356	400	331	335	292	301
chr01_024464273|Alt_0002	chr01_024464273	GGCCACCGAAAGAAGGCTTCATTCTTGATCTTCCTTCTGTTCCGCAACGAAGTCACTTGCCTTCGGGGCCCTCTTTGCTCC	0	0	0	194	0	3	0	0	0	413	0	353	0	201	0	0	156	217	0	182	0	0	171	0	176	372	0	0	200	177	0	0	0	1	0	0	0	0	0	202	0	1	0	0	0	0	0
chr01_024823549|Ref_0001	chr01_024823549	TTTCATGTTTGCTGGTGAAGATACTTTAGCTTGCACTATATCTTTGTAGTTTAACAGGGTATTTGGATTTATTATTGAAAA	43	32	44	29	45	1	16	34	34	25	24	30	31	42	26	14	53	82	42	27	35	0	25	54	27	72	1	22	30	0	25	22	50	29	39	0	38	0	18	0	30	1	22	0	27	20	0
chr01_024823549|Alt_0002	chr01_024823549	TTTCATGTTTGCTGGTGAAGATACTTTAGCTTGCACTATATCTTTGTAGTTTAACAGGGTATTTGGATTTATTATTAAAAA	0	0	0	0	0	0	0	0	0	0	0	0	0	0	0	0	0	0	0	0	0	0	0	0	0	0	0	0	0	0	0	0	0	0	0	0	0	0	0	0	0	0	0	0	0	0	0
chr01_024823569|Ref_0001	chr01_024823569	AAGTTTCATGTTTGCTGGTGAAGATACTTTAGCTTGCACTATATCTTTGTAGTTTAACAGGGTATTTGGATTTATTATTGA	30	28	28	21	11	0	26	35	36	25	23	18	11	54	24	22	34	54	20	27	35	0	32	58	29	59	3	26	26	0	32	25	39	24	39	0	34	0	23	0	25	0	30	0	14	30	0
chr01_024823569|Alt_0002	chr01_024823569	AAGTTTCATGTTTGCTGGTGAAGATACTTTAGCTTGCACTATATCTTTGTAGTTTAACACGGTATTTGGATTTATTATTGA	0	0	0	0	0	0	0	0	0	0	0	0	0	0	0	0	0	0	0	0	0	0	0	0	0	0	0	0	0	0	0	0	0	0	0	0	0	0	0	0	0	0	0	0	0	0	0
chr01_024823665|Ref_0001	chr01_024823665	GCTATAGGAGTCCTGGTAACAAAAATTTTTCCCTTCTTCGAAATGTTTTCTGAATGTGCGTACAAGTTTCATGTTTGCTGG	0	4	2	2	9	0	0	1	1	1	6	1	2	1	2	4	3	2	2	4	3	0	4	5	2	2	1	1	1	0	1	1	6	7	2	0	2	0	6	0	2	0	3	0	0	3	0
chr01_024823665|Alt_0002	chr01_024823665	GCTATAGGAGTCCTGGTAACAAAAATATTTCCCTTCTTCGAAATGTTTTCTGAATGTGCGTACAAGTTTCATGTTTGCTGG	0	0	0	0	0	0	0	0	0	0	0	0	0	0	0	0	0	0	0	0	0	0	0	0	0	0	0	0	0	0	0	0	0	0	0	0	0	0	0	0	0	0	0	0	0	0	0
chr01_025103462|Ref_0001	chr01_025103462	CATCCTAACACCAGTTTCTAAAAAGGGATTTGGCCATGTTCGGTTTTCAGTTTTGATTTAGTTTTGGATTTGATGACATCA	31	0	40	33	34	0	44	44	34	40	39	22	24	31	44	76	0	37	34	0	39	46	0	76	0	101	6	39	0	0	40	70	20	65	53	37	44	0	43	0	39	0	34	35	33	31	77
chr01_025103462|Alt_0002	chr01_025103462	CATCCTAACACCAGTTTCTAAAAAGGGATTTGGCCATGTTCGGTTTTCAGTTTTGATTTAGTTTTGGTTTTGATGACATCA	30	48	0	34	0	37	41	0	0	0	0	1	0	42	31	0	26	53	31	113	38	0	36	0	84	0	0	0	40	83	0	0	0	0	0	37	40	0	0	81	0	69	40	25	0	0	0
chr01_025103486|Ref_0001	chr01_025103486	GGGATTTGGCCATGTTCGGTTTTCAGTTTTGATTTAGTTTTGGATTTGATGACATCATTATTTCTTTCATTTCTCTCTCTA	64	0	78	48	75	6	31	65	71	68	66	43	57	48	72	119	0	73	42	1	75	81	2	130	0	184	8	70	0	0	95	144	43	121	58	73	75	0	54	4	39	0	66	71	59	47	121
chr01_025103486|Alt_0002	chr01_025103486	GGGATTTGGCCATGTTCGGTTTTCAGTTTTGATTTAGTTTTGGATTTGATGACATCATTATTTCTTTTATTTCTCTCTCTA	0	0	0	0	0	0	0	0	0	0	0	0	0	0	0	0	0	0	0	0	0	0	0	0	0	0	0	0	0	0	0	0	0	0	0	0	0	0	0	0	1	0	0	0	0	0	0
chr01_025472146|Ref_0001	chr01_025472146	CCATTGGCTAGCCAACAAATTAGGTAATCGGTATAGTTTTGATTTCTATTGTATGTTATTGTTCTATTGCATGCTCCCCAT	38	22	42	69	46	67	28	131	34	31	20	68	17	42	13	22	39	32	91	62	99	75	67	71	45	83	12	61	49	41	51	53	31	47	56	60	21	94	18	73	27	64	21	51	17	23	0
chr01_025472146|Alt_0002	chr01_025472146	CCATTGGCTAGCCAACAAATTAGGTGATCGGTATAGTTTTGATTTCTATTGTATGTTATTGTTCTATTGCATGCTCCCCAT	36	53	0	0	0	0	43	0	79	46	44	3	0	0	44	34	0	47	0	0	0	0	0	0	0	0	0	0	0	0	0	0	37	0	74	0	38	0	43	0	34	0	37	0	59	41	97
chr01_025972164|Ref_0001	chr01_025972164	CCTAGGTCCCATCACTATAACCACCATTGGTTCATTGTTCTTTAACTTAACATCTTTTACGTTTCTAAGCACGTGACCTAA	0	0	0	0	0	0	0	0	0	0	0	0	0	0	0	0	0	0	0	0	0	0	0	0	0	0	0	0	0	0	0	0	0	0	0	0	0	0	0	0	0	0	0	0	0	0	0
chr01_025972164|Alt_0002	chr01_025972164	CCTAGGTCCCATCACTATAACCACCATTGGTTCATTGTTCTTTAACTTAACATCTTCTACGTTTCTAAGCACGTGACCTAA	0	0	0	0	0	0	0	0	0	0	0	0	0	0	0	0	0	0	0	0	0	0	0	0	0	0	0	0	0	0	0	0	0	0	0	0	0	0	0	0	0	0	0	0	0	0	0
chr01_025999896|Ref_0001	chr01_025999896	CCAGTTGTAAATGTCCAGTCTAAATTATCAATGTTCATTCTAAATTCTCTCTCCCTCTCTCTCTCTCTCTCTCTCTCTCTC	0	1	0	0	6	1	0	1	0	0	1	0	1	0	0	1	0	0	0	0	0	3	0	4	0	8	0	3	0	5	0	0	0	1	0	1	0	0	4	0	0	1	0	0	0	0	1
chr01_025999896|Alt_0002	chr01_025999896	CCAGTTGTAAATGTCCAGTCTAAATTATCAATGTTCATTCTAAATTCTCTCTCCCACTCTCTCTCTCTCTCTCTCTCTCTC	0	0	0	0	0	0	0	0	0	0	0	0	0	0	0	0	0	0	0	0	0	0	0	0	0	0	0	0	0	0	0	0	0	0	0	0	0	0	0	0	0	0	0	0	0	0	0
chr01_026246353|Ref_0001	chr01_026246353	CTTCGGGCTCTTGATATATGAGATTCACGTCTATTCAAAAGTATTTGTCAACCCAATCCACATTGGAGGATTGATACTGAA	187	275	246	109	204	213	205	262	235	126	220	89	181	111	167	181	142	108	185	104	192	223	101	173	103	116	25	178	149	84	219	154	236	191	231	159	242	136	225	185	258	154	258	209	216	227	179
chr01_026246353|Alt_0002	chr01_026246353	CTTCGGGCTCTTGATATATGAGATTCACGTCTATTCAAAAGTATTTGTCAACCTAATCCACATTGGAGGATTGATACTGAA	0	0	0	0	0	0	0	1	0	0	0	0	0	0	0	0	0	0	0	0	0	0	0	0	0	0	0	0	0	0	0	3	0	0	0	0	0	0	0	0	0	0	0	0	0	0	0
chr01_026246387|Ref_0001	chr01_026246387	ATTGTACTGCTTTCGGACATTCTTTTAGCCTTCGGGCTCTTGATATATGAGATTCACGTCTATTCAAAAGTATTTGTCAAC	180	125	135	44	144	120	106	116	138	55	94	61	127	61	88	132	57	61	106	63	151	113	71	115	63	65	21	124	53	68	127	127	170	102	151	150	111	80	94	124	114	53	125	145	149	122	128
chr01_026246387|Alt_0002	chr01_026246387	ATTGTACTGCTTTCGGACATTCTTTTAGCCTTCGGGCTCTTGATATATCAGATTCACGTCTATTCAAAAGTATTTGTCAAC	0	0	0	78	0	1	0	0	0	94	0	88	0	103	0	0	109	99	0	109	0	0	107	0	88	116	0	0	110	96	0	0	0	0	0	0	0	132	0	1	0	99	0	1	0	0	0
chr01_026475375|Ref_0001	chr01_026475375	ACGGCCCACCAACCCGAACCCGCTCTTATAATACCCGTCCAAAGTGGAGCAAACCGGTCATTTGTAACTACTGCTGAACCC	147	130	94	46	120	104	95	109	104	64	109	41	123	69	112	76	94	54	110	44	112	82	74	76	48	0	6	93	65	47	142	64	206	101	71	112	126	119	111	58	93	61	92	100	122	100	0
chr01_026475375|Alt_0002	chr01_026475375	ACGGCCCACCAACCCGAACCCGCTCTTATAATACCCGTCCAAAGTGAAGCAAACCGGTCATTTGTAACTACTGCTGAACCC	0	0	1	62	0	3	0	0	0	52	0	41	0	65	0	0	90	78	0	56	0	0	62	0	60	118	9	0	64	46	0	56	0	0	0	0	0	0	1	66	0	68	0	0	0	0	122
chr01_026475423|Ref_0001	chr01_026475423	AACTACTGCTGAACCCTAAAACCCTCCCTCCCTCCCTCTCTCTCTCTCTCTCTCTCTCTCTCTGTGAGCCGAGCAAGCCGC	0	0	0	0	0	0	0	0	0	0	0	0	0	0	0	0	0	0	0	0	0	0	0	0	0	0	0	0	0	0	0	0	0	0	0	0	0	0	0	0	0	0	0	0	0	0	0
chr01_026475423|Alt_0002	chr01_026475423	AACTACTGCTGAACCCTAAAACCCTCCCTACCTCCCTCTCTCTCTCTCTCTCTCTCTCTCTCTGTGAGCCGAGCAAGCCGC	0	0	0	0	0	0	0	0	0	0	0	0	0	0	0	0	0	0	0	0	0	0	0	0	0	0	0	0	0	0	0	0	0	0	0	0	0	0	0	0	0	0	0	0	0	0	0
chr01_026475463|Ref_0001	chr01_026475463	AAAACCCTCCCTCCCTCCCTCTCTCTCTCTCTCTCTCTCTCTCTCTGTGAGCCGAGCAAGCCGCCATATACACAAGTCACA	0	0	0	0	0	0	0	0	0	0	0	0	0	0	0	0	0	0	0	0	0	0	0	0	0	0	0	0	0	0	0	0	0	0	0	0	0	0	0	0	0	0	0	0	0	0	0
chr01_026475463|Alt_0002	chr01_026475463	AAAACCCTCCCTCCCTCCCTCTCTCTCTCTCTCTCTCTCTCTCTCTGTGAGCAGAGCAAGCCGCCATATACACAAGTCACA	0	0	0	0	0	0	0	0	0	0	0	0	0	0	0	0	0	0	0	0	0	0	0	0	0	0	0	0	0	0	0	0	0	0	0	0	0	0	0	0	0	0	0	0	0	0	0
chr01_026475584|Ref_0001	chr01_026475584	TTCAACTGCTATACACGGGTGATCCTTTCCCATTAAGAATCTGTGATAAGTTCCTAATCTTGGTCTTTTTGGTGAACAGAT	369	365	373	147	392	327	336	373	442	236	332	155	383	157	405	431	146	169	329	147	379	359	191	347	203	0	29	330	198	208	386	168	336	342	361	336	398	462	390	174	370	221	377	384	425	368	0
chr01_026475584|Alt_0002	chr01_026475584	TTCAACTGCTATACACGGGTGATCCTTTCCCATTAAGAATCTGTGATAAGTTCCTAATCTTGGTCTTTTTGGTGAACATAT	0	2	0	154	0	5	0	2	3	150	2	136	0	131	4	0	118	134	0	152	4	0	142	0	176	348	18	2	105	144	2	130	0	0	0	0	0	6	0	112	0	180	4	3	8	0	273
chr01_026491438|Ref_0001	chr01_026491438	AAATATTCCCTCTTGCCGGTAGTCTTGTACTGGTTTGCACTCTGTTGCTGTGACAGTCAACTTTAAGATATTCAATCTTTG	169	231	0	240	0	2	114	0	155	251	126	228	1	273	102	137	111	256	102	247	143	143	134	97	159	287	11	0	143	136	128	116	135	109	150	238	0	339	127	9	152	144	106	117	143	0	252
chr01_026491438|Alt_0002	chr01_026491438	AAATATTCCCTCTTGCCGGTAGTCTTGTACTGGTTTGCACTCTGTTGCTGTGACAGTCAACTTTAAGATATTCAACCTTTG	172	0	344	1	178	143	112	208	0	0	1	0	171	0	126	0	0	0	145	0	191	0	0	153	147	0	0	160	0	0	0	0	0	164	0	1	321	0	2	228	0	73	135	183	0	171	0
chr01_026491587|Ref_0001	chr01_026491587	TGTTTAAAATGTTCCTAACCTCTGAGTTTGCATTACTTCGTATTGAATCTTTTGAACCGACGATTCTTGATAATCTGTGTT	52	198	0	175	0	1	107	0	105	226	123	156	0	205	98	108	68	231	73	174	96	84	121	106	123	236	9	0	115	106	114	80	79	96	138	190	0	294	98	79	80	218	100	134	105	0	142
chr01_026491587|Alt_0002	chr01_026491587	TGTTTAAAATGTTCCTAACCTCTGAGTTTGCATTACTTCGTATTGAATCTTTTGAACCGACGATTCTTTATAATCTGTGTT	0	0	75	0	190	83	0	207	95	0	100	0	126	0	0	83	36	0	1	0	0	79	90	62	1	0	7	149	74	98	93	74	87	72	123	0	90	0	78	0	67	0	0	1	109	204	0
chr01_026549108|Ref_0001	chr01_026549108	TGTGTCTCCTAAGTTTGCCTGTGTCCAATACACAGACGCGGCGACCTCTAGAAGTATTGGTGCTTCATAGCTCTTGTCTCA	293	732	370	640	0	386	363	4	1	356	6	266	2	342	410	2	0	0	544	351	715	0	13	328	374	549	0	0	0	305	362	287	0	1	0	329	381	830	1	315	0	2	348	679	4	0	0
chr01_026549108|Alt_0002	chr01_026549108	TGTGTCTCCTAAGTTTGCCTGTGTCCAATACACAGACGCGGCGACCTCTAGAAGTATTGGTGCTTCATAGCTCTTGGCTCA	0	0	2	0	0	0	0	0	0	3	0	3	0	0	0	0	0	0	0	0	0	0	0	0	0	1	0	0	0	0	0	0	0	0	0	0	3	0	0	0	0	0	0	0	0	0	0
chr01_026549199|Ref_0001	chr01_026549199	CAACCCTAAGGTTACGATAAGTAAGATTCCTTATCTTCCTCTCTGTTTCTAGGTTTGATTGTAAGATTAGGAATGATAAGT	18	66	37	67	33	72	47	52	43	40	40	24	28	71	32	25	32	33	86	57	74	39	93	46	95	62	16	24	85	29	64	35	13	0	48	50	46	96	33	66	50	35	41	67	34	27	1
chr01_026549199|Alt_0002	chr01_026549199	CAACCCTAAGGTTACGATAAGTAAGATTCCTTATCTTCCTCTCTGTTTCTAGGTTCGATTGTAAGATTAGGAATGATAAGT	21	0	0	0	0	0	42	0	46	0	55	0	0	1	44	55	0	28	0	1	0	52	0	0	0	0	0	0	0	31	0	24	13	51	63	47	0	0	45	0	63	42	54	0	33	0	70
chr01_026636907|Ref_0001	chr01_026636907	ACATTAGGGCAGCAATTCACCAATCAAGCTACAATAGCAACTAACGGAACAGGATGGATTGAGCTAGAATGTTTTAGGCCC	0	0	0	0	0	0	0	2	0	165	0	186	0	406	0	0	94	143	132	209	194	0	181	139	205	197	45	0	175	0	255	345	0	0	0	0	0	324	5	3	0	189	0	1	0	0	1
chr01_026636907|Alt_0002	chr01_026636907	ACATTAGGGCAGCAATTCACCAATCAAGCTACAATAGCAACTAACGGAACAGGACGGATTGAGCTAGAATGTTTTAGGCCC	0	0	0	0	0	0	0	0	0	0	0	0	0	0	0	0	0	0	0	0	0	0	1	0	0	0	0	0	0	0	0	0	0	0	0	0	0	1	0	0	0	0	0	0	0	0	0
chr01_027031571|Ref_0001	chr01_027031571	GGAGCAGTCGTCGAGATGCGTACATCGTTACGTTTTTTTATTGTTTTGTGAAGTGTATAAGGAATCTTGAATAATTGAATT	0	0	0	0	0	0	0	0	0	0	0	0	0	19	0	0	0	0	30	0	38	0	0	38	0	0	0	0	0	20	17	23	0	0	0	0	0	0	0	0	0	0	0	0	0	0	0
chr01_027031571|Alt_0002	chr01_027031571	GGAGCAGTCGTCGAGATGCGTACATCGTTACGTTTTTTTATTGTTTTGTGAAGTGTATAAGGAAGCTTGAATAATTGAATT	0	0	1	0	0	1	0	1	0	0	0	0	0	0	0	0	0	0	0	0	0	1	0	0	0	1	0	1	0	0	0	0	0	0	3	1	0	1	0	0	0	0	0	0	2	0	0
chr01_027031610|Ref_0001	chr01_027031610	CCTTAAAAATGGAAAAATAAATGGAGAAATAGCGGACTAGAGATAACTCAACTGGTTGGTTGTTGTTTACTCCAAGCATGG	86	109	127	116	282	136	97	366	314	245	226	134	192	127	98	249	43	116	119	0	161	195	114	263	1	325	11	216	104	111	251	264	131	180	290	122	116	355	209	117	190	113	121	249	303	224	1
chr01_027031610|Alt_0002	chr01_027031610	CCTTAAAAATGGAAAAATAAATGGAGAAATAGCGGACTAGAGATAACTCAACTGGTTGGTTGTTGTTTACTCCAAGCACGG	70	119	95	123	0	134	88	0	2	0	2	115	0	124	110	0	61	136	134	214	132	0	145	0	250	0	12	0	133	120	0	0	0	0	1	120	116	0	6	123	0	104	111	1	0	0	253
chr01_028014493|Ref_0001	chr01_028014493	GAGCACTAAAGTCGGACCGTTTACTAATACTCCTATTAGGTTATGCAGTTTGAGTTAGACGAGAAACATCTGAAACATGAC	161	248	251	205	228	225	225	294	239	207	235	204	199	218	222	251	155	249	195	227	285	186	219	204	196	102	15	221	224	166	232	195	197	197	289	228	241	304	240	205	200	241	235	181	201	230	232
chr01_028014493|Alt_0002	chr01_028014493	GAGCACTAAAGTCGGACCGTTTACTAATACTCCTATTAGGTTATGCAGTTTGAGTTAGACGAGAAACATCTGAAGCATGAC	0	0	0	0	0	0	0	0	0	1	0	0	0	2	0	0	0	0	0	0	0	0	0	0	0	101	0	0	0	0	0	0	0	0	0	0	0	0	0	0	1	0	0	0	0	0	2
chr01_028014577|Ref_0001	chr01_028014577	CTCGTCTAACTCAAACTGCATAACCTAATAGGAGTATTAGTAAACGGTCCGACTTTAGTGCTCATTTACTTGCCTTTTCCA	1	1	0	0	0	0	0	0	1	0	0	0	0	219	0	2	0	0	220	0	258	0	10	205	1	0	0	0	2	0	253	202	0	1	0	0	0	0	0	0	0	0	0	0	0	0	0
chr01_028014577|Alt_0002	chr01_028014577	CTCGTCTAACTCAAACTGCATAACCTAATAGGAGTATTAGTAAACGGTCCGACTTTAGTGCTCATTTACTTGTCTTTTCCA	530	514	519	408	414	498	375	442	500	472	444	346	418	232	440	455	427	498	209	435	268	466	459	222	447	423	79	455	427	379	242	216	417	472	535	516	437	624	432	474	388	545	474	422	486	437	462
chr01_028062583|Ref_0001	chr01_028062583	ATGTTGAAAGATGCTAGTCTCTCCTCGTCCGCAGATCGTGGAGCAGCTTTCAAGCGAAGAGACGTTCTAAGGTTATCGTCA	99	172	186	74	173	165	96	186	97	94	81	70	208	93	105	90	68	0	136	89	141	130	87	159	86	0	53	167	84	139	159	194	103	85	89	171	170	108	89	194	75	143	94	68	214	166	0
chr01_028062583|Alt_0002	chr01_028062583	ATGTTGAAAGATGCTAGTCTCTCCTCGTCCACAGATCGTGGAGCAGCTTTCAAGCGAAGAGACGTTCTAAGGTTATCGTCA	67	0	1	64	0	1	97	0	64	72	68	82	0	76	79	93	61	140	0	79	0	0	95	0	90	161	40	0	90	0	1	0	55	65	72	5	0	92	90	1	74	1	88	82	0	0	155
chr01_028062629|Ref_0001	chr01_028062629	ACCTGATTGAGCATGCAATTTACTTGTTGTTCTTCTTCTTCTTCTTCATGTTGAAAGATGCTAGTCTCTCCTCGTCCGCAG	0	162	120	93	170	116	1	191	90	96	83	88	205	1	0	79	92	0	0	80	1	161	90	88	0	0	28	145	105	126	94	73	82	106	105	210	98	136	85	199	108	171	0	100	149	186	1
chr01_028062629|Alt_0002	chr01_028062629	ACCTGATTGAGCATGCAATTTACTTGTTGTTGTTCTTCTTCTTCTTCATGTTGAAAGATGCTAGTCTCTCCTCGTCCGCAG	0	0	0	0	0	0	1	0	0	0	1	1	0	83	1	0	0	0	71	0	94	0	1	85	0	0	0	0	0	0	92	71	0	0	2	0	0	2	0	0	0	0	0	0	0	0	0
chr01_028062739|Ref_0001	chr01_028062739	GGAAAAGGCAGACAATCGTAGTGTCTTTTTAAAAACTAAAAAAATAAAATCATTTAAGTGAATTTTTTTTTGGTCATAATG	19	37	28	17	11	11	21	15	11	25	9	11	6	28	19	17	9	18	12	32	29	10	9	19	15	26	0	9	12	21	10	27	12	32	13	23	28	26	7	11	7	0	33	20	17	8	26
chr01_028062739|Alt_0002	chr01_028062739	GGAAAAGGCAGACAATCGTAGTGTCTTTTTAAAAACTAAAAAAATAAAATCATTTAAGTGAATGTTTTTTTGGTCATAATG	0	0	0	0	0	0	0	0	0	0	0	0	0	0	0	0	0	0	0	0	0	0	0	0	0	0	0	0	0	0	0	0	0	0	0	0	0	0	0	0	0	0	0	0	0	0	0
chr01_028192744|Ref_0001	chr01_028192744	CCATACCACCTATCAATAGATGTAAACTTTTGAATTCATATTTTCACATTTTATGCGCAAACCAACCATTAACCTTGACGA	127	142	103	135	107	103	70	245	177	165	114	126	82	112	84	111	116	100	141	148	143	146	127	118	119	223	14	165	93	144	160	119	155	87	186	134	110	171	110	123	86	157	85	118	93	92	119
chr01_028192744|Alt_0002	chr01_028192744	CCATACCACCTATCAATAGATGTAAACTTTTGAATTCATATTTTCACATTTTACGCGCAAACCAACCATTAACCTTGACGA	0	0	0	0	0	0	0	0	0	0	0	0	0	0	0	0	0	0	0	0	0	0	0	0	0	0	0	0	0	0	0	0	0	0	0	0	0	0	0	0	0	0	0	0	0	0	0
chr01_028912415|Ref_0001	chr01_028912415	ATACACACAACTATTCTAGTGTGCATATGCACCATTTGCATCCATAATGTTTGATTTAAAATTCATAGCATTAATCTTAAA	0	15	11	13	6	0	0	19	0	0	0	0	6	21	0	0	10	14	8	30	15	0	10	28	4	12	1	16	16	18	20	16	0	12	0	8	7	10	0	12	0	16	0	0	17	13	0
chr01_028912415|Alt_0002	chr01_028912415	ATACACACAACTATTCTAGTGTGCATATGCACCATTTGCATCCATAATGTTTGATTTAAAATTCAAAGCATTAATCTTAAA	0	0	0	0	0	0	0	0	0	0	0	0	0	0	0	0	0	0	0	0	0	0	0	0	0	0	0	0	0	0	0	0	0	0	0	0	0	0	0	0	0	0	0	0	0	0	0
chr01_028912435|Ref_0001	chr01_028912435	CCCGAGTAGAGAAATTTTACAATACACACAACTATTCTAGTGTGCATATGCACCATTTGCATCCATAATGTTTGATTTAAA	0	79	75	63	65	0	1	96	0	0	0	1	54	156	0	0	71	69	65	119	93	0	50	139	58	78	3	64	60	143	83	74	0	63	0	79	68	107	0	56	0	148	0	1	66	72	0
chr01_028912435|Alt_0002	chr01_028912435	CCCGAGTAGAGAAATTTTACAATACACACAACTATTCTAGTGTGCATATGCACCATTTGCATCCATGATGTTTGATTTAAA	102	65	37	52	46	93	91	58	115	117	92	94	54	1	75	134	47	53	40	0	41	77	69	0	42	66	4	51	38	1	68	73	120	38	158	55	57	78	89	47	96	0	109	120	51	44	128
chr01_029184283|Ref_0001	chr01_029184283	GAATCTACTATTAGAAGCCAAAAGAAAGCTCAGCGAAATCTTATCTGCATTTGAATTTCTGGATAGTGACTCAATGGATCT	0	0	0	0	0	0	0	0	0	0	0	0	0	103	0	0	0	0	56	0	97	0	1	61	2	0	0	0	0	0	89	66	0	0	0	0	0	0	0	3	0	0	0	0	0	0	0
chr01_029184283|Alt_0002	chr01_029184283	GAATCTACTATTAGAAGCCAAAAGAAAGCTCGGCGAAATCTTATCTGCATTTGAATTTCTGGATAGTGACTCAATGGATCT	77	158	144	96	148	155	137	169	161	153	154	105	161	75	161	190	72	157	64	146	63	147	142	69	168	162	6	130	133	124	66	68	91	107	174	143	148	219	120	156	119	159	142	155	142	133	159
chr01_029389567|Ref_0001	chr01_029389567	GATGAGATCTCGAAAAAAGGAAGCTCCATTGCTTTTGGAAATTATAGGATTTATATTATGCACTTTTTTCTTTCTCTCGAA	61	94	91	74	84	106	65	113	85	49	84	40	37	82	67	86	61	75	60	79	126	58	98	70	87	106	3	64	77	76	114	27	63	58	93	68	95	0	79	36	70	112	66	54	72	101	86
chr01_029389567|Alt_0002	chr01_029389567	GATGAGATCTCGAAAAAAGGAAGCTCCATTGCTTTTGGAAATTATAGAATTTATATTATGCACTTTTTTCTTTCTCTCGAA	1	0	0	0	0	0	0	0	0	33	0	18	0	0	0	0	0	0	0	0	0	0	0	0	0	0	0	0	0	0	0	25	0	0	0	0	0	42	0	25	0	0	0	24	0	0	0
chr01_029556091|Ref_0001	chr01_029556091	TATCAGCAGGCTTAAGCTCCATTTTGGATTTTTTGAACATTTGATCGTCTTTGCAGAGTGACGGAACGTTCTTTTCGGACA	0	160	201	108	0	0	0	152	1	307	0	253	218	226	2	0	119	191	0	0	0	0	195	126	191	251	37	154	213	166	2	0	0	162	0	0	253	0	0	119	0	0	228	1	150	233	288
chr01_029556091|Alt_0002	chr01_029556091	TATCAGCAGGCTTAAGCTCCATTTTGGATTTTTTGAACATTTGATCGTCTTTGCAGAGTGACAGAACGTTCTTTTCGGACA	258	178	155	110	306	275	386	140	251	0	336	1	211	162	454	298	115	138	214	309	266	263	199	127	142	0	34	107	181	134	329	255	201	162	274	303	210	350	362	142	321	242	212	259	137	183	1
chr01_029558344|Ref_0001	chr01_029558344	CCGGAGGTTTGGGTCACCCAACCGGGTCCAATAGTGGCCTGATTGTAGGGTTGTTCCTTTGTCAAAAAAAAAAACCCTCAG	15	6	37	18	0	9	10	10	2	20	20	18	9	29	15	1	10	10	22	10	17	0	9	13	20	23	1	9	18	19	15	9	2	10	0	10	32	9	1	11	2	0	8	6	14	16	19
chr01_029558344|Alt_0002	chr01_029558344	CCGGAGGTTTGGGTCACCCAACCGGGTCCAATAGTGGCCTGATTGTAGGGTTGTTCCTTTGTAAAAAAAAAAAACCCTCAG	0	0	0	0	0	0	0	2	2	0	0	0	0	0	0	0	0	0	0	0	0	1	1	0	0	0	0	0	1	0	1	0	1	0	1	0	0	0	5	0	1	1	2	0	1	0	0
chr01_029877619|Ref_0001	chr01_029877619	CATGTTTAAGCAAGCTTAGCTTGTTCATGGGCCTAGTCGATCTCAAACGAGCTTTAATTTAGCTAAACCGAGCTGATCTCG	48	55	89	37	82	75	79	136	107	81	84	90	66	83	73	110	54	76	64	97	87	104	89	89	49	109	19	107	89	0	118	119	54	80	104	67	86	106	64	88	81	83	72	98	115	66	126
chr01_029877619|Alt_0002	chr01_029877619	CATGTTTAAGCAAGCTTAGCTTGTTCATGGGCCTAGTCGATCTCAAACGAGCTTTAATTTAGCTAAACCGAGTTGATCTCG	0	52	0	40	0	0	0	0	1	0	0	0	0	0	0	0	0	0	0	0	0	0	0	0	0	0	0	1	0	110	0	0	0	0	0	50	0	0	0	0	0	0	0	0	0	0	0
chr01_029877717|Ref_0001	chr01_029877717	CTGTTAGGATCAAGCATTTACCATCTCACCAAAACCGCAAGTATAAATGAAGGCGCAATTTTATTTTCTTATTCCTTATTG	53	12	53	28	19	28	43	37	13	21	34	11	8	35	35	28	16	49	36	0	71	21	20	45	30	32	0	15	13	35	27	45	22	32	14	39	54	54	10	32	16	52	20	36	15	15	0
chr01_029877717|Alt_0002	chr01_029877717	CTGTTAGGATCAAGCATTTACCATCTCACCAAAACCGCAAGTATAAATGAAGGCGCAATTTTATTTTCTCATTCCTTATTG	0	26	0	0	21	13	0	13	15	11	0	17	5	0	0	23	18	0	0	39	0	13	16	0	0	0	0	15	12	0	13	0	10	0	15	0	0	0	19	0	14	0	6	0	10	19	17
chr01_029877744|Ref_0001	chr01_029877744	CTAGGTGAGCCAATCTCAGTTGACCTGTTGGCGCTTGGGCGCAATAAGGAATAAGAAAATAAAATTGCGCCTTCATTTATA	282	138	293	272	166	133	225	168	186	166	281	117	130	302	241	137	128	323	269	0	279	121	175	221	259	320	6	110	115	228	152	235	148	257	182	284	252	363	93	264	120	297	132	267	132	110	1
chr01_029877744|Alt_0002	chr01_029877744	CTAGGTGAGCCAATCTCAGTTGACCCGTTGGCGCTTGGGCGCAATAAGGAATAAGAAAATAAAATTGCGCCTTCATTTATA	0	0	0	0	1	0	0	0	0	0	0	0	0	1	0	0	0	0	0	0	0	0	0	0	0	0	0	0	0	0	0	0	0	0	0	0	0	0	0	1	0	0	0	0	0	0	0
chr01_030263914|Ref_0001	chr01_030263914	GGCAACCACCCTTGAGAAACACCATATCCCTTTTTTTGAGCATTGTTCTTAAGCAAAACGATCTTCCAAAACCAAACATCA	341	179	349	199	294	307	284	380	369	2	339	5	318	178	379	348	163	157	350	0	376	357	183	236	152	191	35	308	186	298	418	295	325	320	342	336	400	391	331	310	281	379	373	463	343	288	336
chr01_030263914|Alt_0002	chr01_030263914	GGCAACCACCCTTGAGAAACACCATATCCCTTTTTTTGAGCATTGTTCTTAAGCAAAACGATCTTCCAAAACCAAACACCA	0	173	0	163	0	1	0	0	0	387	0	330	0	175	1	0	158	156	0	418	0	0	168	0	137	203	34	0	226	0	0	0	0	0	0	0	0	0	3	2	0	0	1	0	0	0	0
chr01_030316071|Ref_0001	chr01_030316071	TCTCCATGTCCTTCCCACAGACCTTTCCACACATTTGTGTGATGTTAGGTGGCCCCAAGGACAAATCGCTGCCGAACGGAA	0	1	373	123	1	0	0	294	0	120	0	117	278	92	0	0	62	99	1	82	0	0	100	0	120	106	15	239	109	0	0	0	0	441	0	1	282	0	0	271	0	182	328	200	309	264	0
chr01_030316071|Alt_0002	chr01_030316071	TCTCCATGTCCTTCCCACAGACCTTTCCACACGTTTGTGTGATGTTAGGTGGCCCCAAGGACAAATCGCTGCCGAACGGAA	783	760	403	335	761	770	751	346	718	340	829	286	416	368	777	813	326	392	569	348	660	635	422	533	361	268	81	308	394	597	797	668	655	0	698	815	466	830	730	310	630	373	459	303	389	291	627
chr01_030316138|Ref_0001	chr01_030316138	TGTGTGGAAAGGTCTGTGGGAAGGACATGGAGATATTATTCCGGTTCATCAGGATGCTCTTAATTAACAGGGAAAAAAAGT	19	16	15	6	22	17	6	20	18	5	13	10	18	4	14	7	6	6	11	5	15	20	5	15	12	6	0	10	5	10	15	7	13	4	16	12	17	23	21	11	13	6	20	8	8	19	18
chr01_030316138|Alt_0002	chr01_030316138	TGTGTGGAAAGGTCTGTGGGAAGGACATGGAGATATTATTCCGGTTCATCAGGATGCTCTTAATTAATAGGGAAAAAAAGT	0	0	0	0	0	0	0	0	0	0	0	0	0	0	0	0	0	0	0	0	0	0	0	0	0	0	0	0	0	0	0	0	0	0	0	0	0	0	0	0	0	0	0	0	0	0	0
chr01_030741122|Ref_0001	chr01_030741122	CCAAAGGCCACTACAGTTAACATCTCCATCTTCGTAGGATCTTATTTTGGATAAGTCGTCTTAGGATAATAAATGAACCTT	47	39	73	47	35	42	45	80	46	35	53	54	30	53	39	34	58	58	44	30	41	50	45	51	31	56	5	51	47	50	64	59	38	50	72	54	70	0	71	36	59	45	70	42	44	46	50
chr01_030741122|Alt_0002	chr01_030741122	CCAAAGGCCACTACAGTTAACATCTCCATCTTCGTAGGATCTTATTTTGGATAAGTCGTCTTAGGATAATAAATTAACCTT	0	23	2	0	0	0	0	0	0	23	0	0	0	0	0	0	0	0	3	23	0	0	0	0	0	2	0	0	0	0	0	0	0	0	0	0	0	0	0	24	0	0	0	0	0	0	0
chr01_030742341|Ref_0001	chr01_030742341	GAAGCAGCTTCTCGGAGATTGTATTCCCAAGAATTTATTTCCTGTCTATTGTTTTTCTTCTTAGGTAGGCCACTTGAAACT	97	55	71	97	114	124	84	81	153	67	121	113	37	125	90	126	90	135	102	56	118	47	129	68	99	137	5	48	113	52	120	48	107	101	152	53	58	188	105	2	62	0	78	68	48	57	0
chr01_030742341|Alt_0002	chr01_030742341	GAAGCAGCTTCTCGGAGATTGTATTCCCAAGAATTTATTTCCTGTCTATTGTTTTTCTTCTTAGGTAGGTCACTTGAAACT	0	84	91	0	0	0	0	85	0	78	0	0	62	1	0	0	0	0	0	80	0	61	0	56	1	0	0	44	0	61	1	60	0	0	1	65	72	1	0	117	48	141	63	59	79	62	88
chr01_030742405|Ref_0001	chr01_030742405	CGGAACCCTTAGGTGAAACTCTCAAGCCAATCTATCATGCAAGTTAGAAGGATCGCAACCCCCACAGTAGGATTATTTGCT	62	37	47	78	65	76	86	60	70	30	78	63	37	73	74	67	72	102	79	46	91	37	82	55	64	98	5	42	62	36	76	46	72	58	99	30	52	111	54	0	30	0	34	52	33	26	0
chr01_030742405|Alt_0002	chr01_030742405	CGGAACCCTTAGGTGAAACTCTCAAGCCAATCCATCATGCAAGTTAGAAGGATCGCAACCCCCACAGTAGGATTATTTGCT	0	33	44	0	0	0	0	69	0	35	0	0	24	0	0	0	0	0	0	42	0	37	0	39	0	0	0	57	0	44	0	42	0	0	0	48	37	0	0	96	26	3	40	41	29	29	58
chr01_030742444|Ref_0001	chr01_030742444	TCACTCTAAGGTGGAGCCCACAAGCCGAGCCCTCGTGTTGAGTTCTCACCCTTAGGCTGAGTGCTCACCCTTAGGCGGAAC	76	40	28	81	83	73	72	39	63	22	63	64	19	92	63	103	57	69	62	42	78	44	61	26	61	64	14	29	71	40	83	28	68	69	70	51	26	68	69	1	27	0	37	31	40	36	0
chr01_030742444|Alt_0002	chr01_030742444	TCACTCTAAGGTGGAGCCCACAAGCCGAGCCCTCGTGTTGAGTTCTCACCCTTAGGCTGAGTGCTCACACTTAGGCGGAAC	0	52	43	0	0	0	0	55	0	40	0	1	33	1	0	0	0	0	0	54	0	39	0	36	0	0	0	53	0	31	0	40	0	0	0	54	51	0	0	94	33	14	42	38	55	46	91
chr01_031352977|Ref_0001	chr01_031352977	GCATGACTCATGATATAATTGTTTGTGTTGTCGATCTTGTGGCTTGTTGTCTAGTTCGTTTTATATGACGTCTCAACTTCC	203	108	217	109	124	110	158	151	132	236	189	121	60	79	178	115	0	116	221	184	279	1	3	227	98	245	0	119	1	102	105	102	82	224	141	0	187	145	111	200	107	0	99	111	123	99	238
chr01_031352977|Alt_0002	chr01_031352977	GCATGACTCATGATATAATTGTTTGTGTTGTCGATCTTGTGGCTTGTTGTCTAGTTCGTTTTATATGACGTCTCAACTTTC	0	0	0	0	0	0	0	0	0	0	0	0	0	0	0	0	0	0	0	0	0	0	0	0	0	0	0	0	0	0	0	0	0	0	0	0	0	0	0	0	0	0	0	0	0	0	0
chr01_031537857|Ref_0001	chr01_031537857	TCTTTGAGGCAATGATGTTAAATCTCCGCTCATTTATGTCTAACCTGCCTTTCAATTTTCAGGATCCTTGTGGAATGAAAG	0	0	0	2	0	0	0	0	0	0	0	1	0	0	0	0	0	0	0	0	0	0	0	0	0	1	0	0	0	1	1	1	1	0	1	1	0	0	0	0	0	1	0	0	0	0	0
chr01_031537857|Alt_0002	chr01_031537857	TCTTTGAGGCAATGATGTTAAATCTCCGCTCATTTATGTCTAACCTGCCTTTCAATTCTCAGGATCCTTGTGGAATGAAAG	0	0	0	0	0	0	0	0	0	0	0	0	0	0	0	0	0	0	0	0	0	0	0	0	0	0	0	0	0	0	0	0	0	0	0	0	0	0	0	0	0	0	0	0	0	0	0
chr01_031700436|Ref_0001	chr01_031700436	GACGAAGGGAGTATTACGCTTATCATTTAGTAATCACTTCCTAATCAATTTCCTGAAACTTGTGATGTGTTTTCAGGCAAG	0	8	5	3	2	1	4	11	5	3	3	8	4	8	2	6	1	14	5	19	7	9	5	7	6	15	1	15	13	9	5	6	2	1	9	8	3	27	7	6	3	17	5	4	21	5	7
chr01_031700436|Alt_0002	chr01_031700436	GACGAAGGGAGTATTACGCTTATCATTTAGTAATCACTTCCTAATCAATTTCCTGAAACTTGTGATGTGTTTTCAGACAAG	5	0	6	0	0	3	3	0	1	0	6	0	0	0	5	0	0	0	6	0	5	0	0	0	5	0	0	0	0	0	0	0	0	0	0	0	4	0	0	0	0	0	1	0	0	0	0
chr01_031700541|Ref_0001	chr01_031700541	CGCTTCGAAAGATGAATGCCTAATAATTACTAATATCTTGAAGAAAGTGATGCGTCTGTGTCAGACACGTGTCTAGCTGGC	34	0	58	59	0	0	0	116	0	146	0	158	68	74	0	0	0	0	65	0	83	0	0	159	0	155	0	62	0	0	68	69	0	106	0	0	59	0	0	82	60	0	81	74	86	95	0
chr01_031700541|Alt_0002	chr01_031700541	CGCTTCGAAAGATGAATGCCTAATAATTACTAATATCTTGAAGAAAGTGATGCGTCTGTGTCAGACACGTGTCTGGCTGGC	50	133	70	77	165	182	137	97	192	0	146	2	79	95	150	168	86	135	75	144	88	165	176	0	182	0	38	63	152	173	98	79	126	1	192	141	83	241	157	87	77	164	87	87	92	107	154
chr01_031794634|Ref_0001	chr01_031794634	CACGTGTGCACGCCATTTACACACCACTCCATCCGAACCGTCCAAAGACTTTTTGAACGTTCTGGATTTCAAATGTATTAT	141	23	148	68	65	55	121	90	77	159	121	63	52	125	143	48	81	167	134	31	189	58	72	169	105	80	16	66	75	75	85	135	63	65	83	78	129	96	63	147	71	153	70	153	68	80	151
chr01_031794634|Alt_0002	chr01_031794634	CACGTGTGCACGCCATTTACACACCACTCCATCCGAACCGTCCAAAGACTTTTTGAATGTTCTGGATTTCAAATGTATTAT	0	0	0	0	54	42	1	94	57	0	0	58	42	0	0	42	57	0	0	68	0	53	55	0	0	69	9	57	65	0	64	0	55	63	57	0	1	87	42	0	47	0	66	0	54	51	0
chr01_031797284|Ref_0001	chr01_031797284	GATAGTGTGGCTTGGTCATCAATGGGTTGGTGGAGATCTGAATCTTGATCTAGTTCGAGAAGAGAGAGAGAGAGAGAGAGA	40	47	52	68	39	31	92	39	44	60	77	11	35	146	74	33	18	118	112	47	122	41	65	91	90	27	14	24	68	75	104	84	32	86	40	58	73	52	34	80	37	0	41	71	42	37	1
chr01_031797284|Alt_0002	chr01_031797284	GATAGTGTGGCTTGGTCATCAATGGGTTGGTGGAGATCTGAATCTTGATCTAGTTCGAGGAGAGAGAGAGAGAGAGAGAGA	0	0	0	0	0	0	0	0	0	0	0	0	0	0	0	0	0	0	0	0	0	0	0	0	0	0	0	0	0	0	0	0	0	0	0	0	0	0	0	0	0	0	0	0	0	0	0
chr01_032392319|Ref_0001	chr01_032392319	GCTTATTATCGAATGTAGTTCTTTCAAATCATGGAGTTTTATGTCCATCCGTACCTTTGTTGACTTAAATTAAGTAAAAAG	96	50	152	67	155	163	154	157	126	129	173	123	115	146	149	148	106	131	153	127	162	154	139	143	142	147	9	132	151	57	152	124	126	148	182	63	155	224	130	138	154	138	130	144	133	158	152
chr01_032392319|Alt_0002	chr01_032392319	GCTTATTATCGAATGTAGTTCTTTCAAATCATGGAGTTTTATGTCCATCCGTACCTTTGTTGACTTAAATTAAGTAAAAAA	0	12	0	16	0	0	0	0	0	0	0	0	0	0	0	0	0	0	0	0	0	0	0	0	0	0	0	0	0	22	0	0	0	0	0	21	0	0	0	0	0	0	0	0	0	0	0
chr01_032392390|Ref_0001	chr01_032392390	TAGCACTTATAAATTATTCAGCTTATGTGCTTGAAAAAGCTTACAAAGAGTGTTTGCTAGCAATAATGGATAATCATTAAT	92	45	108	57	84	124	77	95	125	97	96	69	72	76	77	105	85	100	68	104	100	98	103	102	78	101	5	73	85	44	96	79	61	74	125	45	113	144	91	59	89	114	104	104	77	115	75
chr01_032392390|Alt_0002	chr01_032392390	TAGCACTTATAAATTATTCAGCTTATGTGCTTGAAAAAGCTTACAAAGAGTGTTTGCTAGCAATAATGGATAGTCATTAAT	0	40	1	54	0	1	0	0	0	0	0	0	0	0	0	0	0	0	0	0	0	0	0	0	0	0	0	0	0	38	0	0	0	0	0	41	0	0	1	0	0	0	1	0	0	0	0
chr01_032392487|Ref_0001	chr01_032392487	CTAGTGCTCTGCGCTCACAGTCCTGCACATATGTTAACATAGGATTGAAATCTAAGTGTCAATTGCTTGGACGTGTATAGC	112	60	135	60	123	108	128	197	125	132	108	116	86	113	115	119	92	110	126	121	128	133	109	119	79	139	36	198	125	74	129	127	122	84	157	69	79	159	92	134	149	101	117	120	105	110	120
chr01_032392487|Alt_0002	chr01_032392487	CTAGTGCTCTGCGCTCACAGTCCTGCACATATGTTAACATAGGATTGAAATCTAAGTGTCAATTCCTTGGACGTGTATAGC	0	59	0	51	0	1	0	0	0	0	0	0	0	0	0	0	0	0	0	0	0	0	0	0	0	0	0	0	0	60	0	0	0	0	0	62	0	0	0	0	0	0	0	0	0	0	0
chr01_033320787|Ref_0001	chr01_033320787	AGCCTAACTGCTCTGACAGAAGAGTAGATATGGAAAGAGGAGAGAGAGAGCCTTGTTTGGTTTGGTTCTTAAGAACCGGTT	72	35	80	58	75	80	76	79	77	80	85	52	80	60	56	73	34	56	47	26	71	89	67	0	44	64	2	56	69	19	78	36	46	80	75	52	82	71	77	23	56	52	77	56	76	69	53
chr01_033320787|Alt_0002	chr01_033320787	AGCCTAACTGCTCTGACAGAAGAGTAGATATGGAAAGAGGAGAGAGAGAGCCTTGTTTGGTTTGGTTCTTAAGAATCGGTT	0	0	0	0	0	0	0	0	0	0	0	0	0	0	0	0	0	0	0	0	0	0	0	46	0	0	0	0	0	0	0	19	0	1	0	0	0	0	0	0	0	0	0	0	0	0	0
chr01_033605889|Ref_0001	chr01_033605889	ACATGGTTTGCGAATATGTAAAGTTTCAAATTAACAAGTTTTTAACATGGTTTATTGATATCTAATATTTTACCCATGAAA	0	77	0	58	62	1	46	0	65	0	56	74	39	53	56	0	0	44	41	0	79	0	1	51	0	57	0	0	0	80	64	44	56	114	82	61	0	93	36	42	0	126	1	27	0	0	1
chr01_033605889|Alt_0002	chr01_033605889	ACATGGTTTGCGAATATGTAAAGTTTCAAATTAACAAGTTTTTTACATGGTTTATTGATATCTAATATTTTACCCATGAAA	0	0	0	0	0	0	0	0	0	0	0	0	0	0	0	0	0	0	0	0	0	0	0	0	0	0	0	0	0	0	0	0	0	0	0	0	0	0	0	0	0	0	0	0	0	0	0
chr01_033605915|Ref_0001	chr01_033605915	TGTGCTCCACCGCATTTTCATGGGTAAAATATTAGATATCAATAAACCATGTTAAAAACTTGTTAATTTGAAACTTTACAT	0	31	0	25	22	1	12	0	27	0	25	23	17	22	15	0	0	23	25	0	40	0	0	32	0	39	0	0	0	48	23	23	35	48	34	26	0	45	22	26	0	46	2	19	0	0	0
chr01_033605915|Alt_0002	chr01_033605915	TGTGCTCCACCGCATTTTCATGGGTAAAATATTAGATATCAATAAACCATGTTAAAAACTTGTTAATTTGAAACTTTATAT	0	0	0	0	0	0	0	0	0	0	0	0	0	0	0	0	0	0	0	0	0	0	0	0	0	0	0	0	0	0	0	0	0	1	0	0	0	0	0	0	0	0	0	0	0	0	0
chr01_033606040|Ref_0001	chr01_033606040	AAAATGGTCATTCAGAACCTTGATTACTGGTTCTTCATTTTTTTTAAGAGGGCAAGAAAAGGTTCTCTATTTCAATATTTG	52	107	76	72	48	63	109	0	52	56	112	55	43	63	113	0	0	55	90	112	138	0	3	45	55	58	1	0	0	112	76	49	48	134	74	51	77	88	67	55	0	128	4	146	0	56	0
chr01_033606040|Alt_0002	chr01_033606040	AAAATGGTCATTCAGAACCTTGATTACTGGTTCTTCATTTTTTTTAAGAGGGCAAGAAAAAGTTCTCTATTTCAATATTTG	42	0	71	67	55	79	0	150	60	66	0	49	50	54	0	117	88	62	0	0	0	127	140	61	61	42	6	120	129	0	75	58	41	0	84	65	61	87	64	47	141	0	131	1	119	65	145
chr01_033767903|Ref_0001	chr01_033767903	CTAACCCCATGAAAATCTCTCCCTCTCCGGCCATGAAACCCAGCAATTGGCTTCAAATTGCGGCATTTCTTCTTCTTCTAC	0	0	0	2	0	0	0	0	0	0	0	0	0	160	0	0	0	0	171	0	159	0	3	0	1	0	0	0	0	0	0	155	0	155	0	0	0	219	0	2	0	0	0	0	0	0	0
chr01_033767903|Alt_0002	chr01_033767903	CTAACCCCATGAAAATCTCTCCCTCTCCGGCCATGAAACCCAGCAATTGGCTTCAAATTGCGGCATTTCTTCTTCTACTAC	421	171	341	122	336	335	264	414	369	331	297	301	243	159	284	291	425	299	182	294	171	293	321	233	312	355	45	286	267	162	359	156	451	151	381	154	295	226	260	148	248	314	248	322	327	264	256
chr01_033768022|Ref_0001	chr01_033768022	GGGGCCGGAAGGGACTAATCTCTTCTCCACACCGTATCTCGGATCGATTTCGTCTAGCGGTGATTGGGGCGGAGGTGGTGG	32	16	22	0	15	15	38	18	21	20	24	17	23	26	40	17	11	22	28	37	36	0	21	26	34	0	10	17	25	20	12	19	15	29	17	0	33	17	21	17	22	32	22	12	13	35	0
chr01_033768022|Alt_0002	chr01_033768022	GGGGCCGGAAGGGACTAATCTCTTCTCCACACCGTATCTCGGATCGATTTCGTCTAGCGGTGATTGGAGCGGAGGTGGTGG	0	48	0	92	35	41	0	53	51	40	0	35	49	0	1	43	29	0	0	0	0	99	45	48	0	93	11	51	52	29	55	53	36	0	42	74	0	69	56	30	63	0	25	44	39	0	85
chr01_033806827|Ref_0001	chr01_033806827	GTGCTCTGTTTTCTAAATCTCTTCCATCCCTTATAACCCGATTTTCCTTGCAAATGGTTCTTGAATTGCAGTTCCTGAGGA	0	0	0	0	0	0	0	0	0	0	0	0	0	0	0	0	0	0	0	0	0	0	0	0	1	0	0	0	0	0	0	0	0	0	0	0	0	0	0	0	0	0	0	1	0	0	0
chr01_033806827|Alt_0002	chr01_033806827	GTGCTCTGTTTTCTAAATCTCTTCCATCCCTTATAACCCGATTTTCCTTGCAAATGGTTCTTGAATTGCAGTTTCTGAGGA	191	0	141	55	150	149	111	241	174	192	146	80	74	0	130	74	106	71	67	100	80	164	69	171	60	200	6	155	90	87	96	91	172	67	198	77	155	110	120	79	102	1	164	91	117	134	0
chr01_034311779|Ref_0001	chr01_034311779	AGTACACAAATATATATCTGTATACACATGCATGTTTTGCATTTTCTCTCTCCTCATTTCTTCCCCTCCCTTTCTTTCTCC	43	55	65	26	20	129	32	77	49	23	25	19	10	44	19	59	18	25	59	70	105	62	62	70	84	0	11	91	46	52	83	32	23	67	68	36	27	73	34	16	71	40	75	2	28	52	60
chr01_034311779|Alt_0002	chr01_034311779	AGTACACAAATATATATCTGTATACACATGCATGTTTTGCATTTTCTCTCTCCTCATTTTTTCCCCTCCCTTTCTTTCTCC	0	0	0	75	77	0	75	0	112	93	81	68	58	0	55	0	0	61	0	0	0	0	0	0	0	236	0	0	0	85	0	0	63	0	95	0	0	108	94	49	0	0	0	190	0	0	0
chr01_034832858|Ref_0001	chr01_034832858	GAATGGCAACTCCCTCAAATGGGTAATTGGAAGTTTAATTGTGATGGTGCCTTTTCTCCTAAATCTAAGACAACAGCTTTC	149	197	213	140	153	321	198	196	164	1	197	0	124	360	159	189	260	184	276	164	343	315	357	148	303	153	39	205	358	144	316	341	138	171	181	350	194	472	168	143	186	353	180	6	164	174	305
chr01_034832858|Alt_0002	chr01_034832858	GAATGGCAACTCCCTCAAATGGGTAATTGGAAGTTTAATTGTGATGGTGCCTTTTCTCCTAAATCTAAGACAACAACTTTC	163	187	0	174	183	3	183	1	164	361	207	144	181	0	176	210	0	205	0	201	0	0	0	129	0	166	1	1	2	122	0	2	143	0	194	2	0	0	203	4	0	0	5	387	0	0	3
chr01_035121599|Ref_0001	chr01_035121599	AGGGCGAAACGGACACTATCTTCGGCTACTCAAACGATGATAGAGGTCGATGCGTTATATGGAGGGATCGATTTTTATCAC	408	181	405	377	427	419	350	411	436	333	363	384	395	211	350	414	316	461	190	169	389	383	472	198	187	363	153	368	187	386	387	206	365	406	508	377	297	533	390	230	367	423	373	415	443	449	439
chr01_035121599|Alt_0002	chr01_035121599	AGGGCGAAACGGACACTATCTTCGGCTACTCAAACGATGATAGAGGTCGATGCGTTATATGGAGGGATCGACTTTTATCAC	0	152	0	0	0	0	0	1	0	0	0	0	0	153	0	0	0	0	205	114	0	0	0	227	184	0	1	0	174	0	0	172	1	0	0	0	0	0	2	0	0	0	1	0	0	0	0
chr01_035264260|Ref_0001	chr01_035264260	AGAGACAGTACGTGGTAACCCTACTGTAATGTGGGTATAACATAGTGACCCTCTCGGGTTCCATTTTCCATACAAAATGGC	0	0	64	73	0	0	0	56	0	51	70	53	0	0	0	0	0	0	0	0	0	0	0	0	0	87	0	78	0	0	0	0	0	41	0	0	55	0	0	56	44	0	52	0	61	38	0
chr01_035264260|Alt_0002	chr01_035264260	AGAGACAGTACGTGGTAACCCTACTGTAATGTGGGTATAACATTGTGACCCTCTCGGGTTCCATTTTCCATACAAAATGGC	0	0	0	0	0	0	0	0	0	0	0	0	0	0	0	0	0	0	0	0	0	0	0	0	0	0	0	0	0	0	0	0	0	0	0	0	0	0	0	0	0	0	0	0	0	0	0
chr01_035403686|Ref_0001	chr01_035403686	TCTCTCGTTTCTGTCCCGGTTGCACTAATTTTGCTACAATTTGTTTTGTTGGGTTTTCTCGTGTAGGACAATGGTCTTGTG	399	374	382	336	345	345	330	391	345	319	307	319	325	323	304	340	333	354	339	305	362	326	357	323	348	371	39	327	343	326	307	340	356	295	391	382	337	460	320	355	314	325	371	332	390	286	341
chr01_035403686|Alt_0002	chr01_035403686	TCTCTCGTTTCTGTCCCGGTTGCACTAATTTTGCTACAATTTGTTTTGTTGGGTTTTCTCGTGTAGGACAATGGTCTCGTG	0	0	0	0	0	0	0	0	0	0	0	0	0	0	0	0	0	0	0	0	0	0	0	0	0	0	0	0	0	0	0	0	0	0	0	0	0	0	0	0	0	0	0	0	0	0	0
chr01_035633764|Ref_0001	chr01_035633764	GTGCTCGTAGTTACATGAGCGCGCCTGGAAAATTGCGAGTTTCTAGGTTCAAAGTATATAAAATACATAAAAGTGCATTGA	34	32	91	55	20	31	27	48	0	3	54	2	0	66	25	0	45	29	54	28	60	0	23	23	32	30	0	31	23	41	37	25	0	33	50	35	64	0	1	43	34	0	35	0	32	92	0
chr01_035633764|Alt_0002	chr01_035633764	GTGCTCGTAGTTACATGAGCGCGCCTGGAAAATTGCGAGTTTCTAGGTTCCAAGTATATAAAATACATAAAAGTGCATTGA	0	38	0	1	0	28	0	45	31	33	0	36	24	0	1	26	0	2	0	29	0	52	26	19	0	0	1	28	47	0	37	1	27	32	0	32	0	95	32	23	44	60	26	61	27	0	48
chr01_035653398|Ref_0001	chr01_035653398	CCCTTGAATTTGTGCGGGATTTCTCTCTCACTTTATGAATTCATTTGTACTAGTGATTTGGTGGTACCGGATCGATTGCGA	140	297	320	268	131	320	134	300	132	128	281	130	105	278	148	145	271	122	224	247	252	96	254	118	222	236	32	237	256	121	274	102	155	269	143	257	323	344	156	147	269	239	255	139	261	316	232
chr01_035653398|Alt_0002	chr01_035653398	CCCTTGAATTTGTGCGGGATTTCTCTCTCACTTTATGAGTTCATTTGTACTAGTGATTTGGTGGTACCGGATCGATTGCGA	192	1	2	0	172	0	165	0	158	153	3	149	148	1	175	163	0	151	0	0	1	133	0	153	0	0	0	0	0	133	1	155	169	0	186	0	0	0	188	174	0	1	3	154	0	0	1
chr01_035653510|Ref_0001	chr01_035653510	GGGGAGTCGAAAATTATTACATGTTGATCCTATTGTATTTATAGTTGGAAAAATCTATGGTATCAGCCGTACGCCCCATTA	50	88	80	38	46	103	45	74	53	2	81	0	42	66	41	49	121	35	59	71	77	50	65	33	84	36	2	44	70	20	59	24	56	88	42	71	50	99	49	45	93	82	68	42	78	89	63
chr01_035653510|Alt_0002	chr01_035653510	GGGGAGTCGAAAATTATTACATGTTGATCCTATTGTATTTATAGTTGGAAAAATCTATGGTATCAGCCGTACGCCCTATTA	64	0	0	0	59	0	40	0	39	36	1	34	30	1	35	60	0	42	0	0	0	51	0	39	0	0	0	0	0	43	1	29	58	0	66	0	0	0	48	39	0	0	1	44	0	0	0
chr01_035653573|Ref_0001	chr01_035653573	ATCAGCCGTACGCCCCATTACGTATACGTTTTTGGTAGTTGTTATCTTAGCTAATTCCCAATCCAACATATCAAAACAGGT	140	276	300	142	143	297	118	259	143	0	277	0	148	301	161	135	223	131	247	232	282	143	323	122	284	133	62	214	268	113	274	147	125	207	154	243	255	353	126	129	211	311	298	123	264	292	233
chr01_035653573|Alt_0002	chr01_035653573	ATCAGCCGTACGCCCCATTACGTATACGTTTTTGGTAGTTGTTATCTTAGCTAATTCCCAATCCAACATATCAAAACAAGT	87	0	0	129	78	2	73	0	118	238	1	202	71	1	74	103	0	93	0	0	0	82	0	89	0	161	0	1	0	97	0	88	59	0	131	0	0	0	79	99	0	0	3	105	1	0	0
chr01_035832998|Ref_0001	chr01_035832998	GAAAAGAAAGGAGAATCTTTCACTTGATACTATGTTTTCTATCAGTCTTTTTTTCCGGCTGATCAAACCTCACCCATTTCC	0	0	83	62	0	0	0	81	0	161	77	127	0	78	0	2	0	0	62	72	0	0	0	56	60	165	0	72	67	64	0	61	0	75	0	0	72	104	0	157	69	0	59	75	61	69	0
chr01_035832998|Alt_0002	chr01_035832998	GAAAAGAAAGGAGAATCTTTCACTTGATACTATGTTTTCTATCAGTGTTTTTTTCCGGCTGATCAAACCTCACCCATTTCC	90	0	1	0	77	0	86	0	98	0	1	0	76	0	77	79	0	81	0	0	0	81	0	79	0	0	0	0	0	0	0	0	68	0	75	0	0	0	99	0	0	0	0	0	0	0	0
chr01_035833075|Ref_0001	chr01_035833075	CTCCTTTCTTTTCTCTTCTCACCATTTCTAACTTCTATAATTTTTCAACTCTTTAATTCATTCAAACAAGTGAACAGGATT	0	0	102	0	0	0	0	107	0	0	90	0	0	0	0	0	0	0	0	0	0	0	0	0	0	0	0	92	0	0	0	0	0	88	0	0	139	0	0	62	85	0	94	0	84	70	0
chr01_035833075|Alt_0002	chr01_035833075	CTCCTTTCTTTTCTCTTCTCACCATTTCTAACTTCTATAATTTCTCAACTCTTTAATTCATTCAAACAAGTGAACAGGATT	227	251	144	235	198	287	195	136	296	285	117	185	141	241	239	306	261	224	220	250	314	238	246	162	234	331	20	118	228	229	243	185	246	105	255	239	140	308	263	116	117	310	107	221	113	105	187
chr01_036364677|Ref_0001	chr01_036364677	TCAGAATCTCAGATGAAAATTGATGAAACACGAGAACGTATTTTTCATTTCTTTTGTCAAGAGTCTCTCTCTCTCTCTCTT	0	0	0	1	1	0	0	0	0	0	0	0	1	36	0	0	0	0	53	2	0	0	0	39	35	1	0	0	41	0	0	47	0	0	0	0	0	59	1	1	0	0	0	0	0	0	0
chr01_036364677|Alt_0002	chr01_036364677	TCAGAATCTCAGATGAAAATTGATGAAACACAAGAACGTATTTTTCATTTCTTTTGTCAAGAGTCTCTCTCTCTCTCTCTT	0	0	1	0	0	0	0	0	0	1	0	0	0	0	0	0	0	0	0	0	0	0	0	0	0	0	0	0	0	0	0	0	0	1	0	2	1	0	0	0	0	0	0	0	0	0	0
chr01_036685024|Ref_0001	chr01_036685024	CAGGATGATAAAAAAGGAAAACAGTGTTCTTAGCTACTATGGATACTTATGGTACTAGGAATCAATACATCTTCATGGGAC	238	100	278	124	246	220	184	281	246	236	230	219	179	223	214	235	166	229	202	109	281	250	204	231	218	97	36	194	207	111	244	204	164	235	317	125	240	340	229	239	187	1	214	257	206	235	230
chr01_036685024|Alt_0002	chr01_036685024	CAGGATGATAAAAAAGGAAAACAGTGTTCTTAGCTACTATGGATATTTATGGTACTAGGAATCAATACATCTTCATGGGAC	0	94	0	85	0	1	0	0	0	0	0	0	0	0	0	0	0	0	0	79	0	0	0	0	0	100	0	0	0	77	0	0	0	0	0	97	0	0	0	0	0	173	0	2	0	0	0
chr01_036723205|Ref_0001	chr01_036723205	GCGGTTTAACCAGTGATCCGTCCGCCCAATCCCTTTTCCGGTTCGTTCTCTGATACGAATTTCAAAACATTGATGTTGAGG	1	0	214	0	0	0	0	193	0	0	165	1	0	0	0	0	0	0	0	191	0	0	0	2	0	0	0	185	1	0	0	0	0	172	0	0	197	0	0	178	151	179	195	0	188	191	0
chr01_036723205|Alt_0002	chr01_036723205	GCGGTTTAACCAGTGATCCGTCCGCCCAATCCCTTTTCCGGTTCGTCCTCTGATACGAATTTCAAAACATTGATGTTGAGG	336	377	183	333	304	285	389	198	367	296	174	356	330	389	374	372	295	407	284	168	399	288	387	277	339	340	112	150	340	319	346	361	287	156	441	350	181	382	366	203	145	174	168	388	193	177	329
chr01_036925318|Ref_0001	chr01_036925318	CTTGAGACTGCATATGTTCTGAAATTTCTGGTCTATTCATGACAGTGAAGTACCGACTTGGAGAATTGTTACGATATGCAT	74	76	190	166	90	96	62	123	0	165	186	102	0	112	80	0	181	61	74	156	191	82	93	152	82	212	25	81	0	164	96	102	0	184	89	99	185	118	0	179	72	99	95	199	75	176	0
chr01_036925318|Alt_0002	chr01_036925318	CTTGAGACTGCATATGTTCTGAAATTTCTGGTCTATTCATGGCAGTGAAGTACCGACTTGGAGAATTGTTACGATATGCAT	0	0	0	1	1	0	0	1	0	0	0	0	0	0	2	0	1	0	0	0	1	0	0	1	0	0	0	0	0	0	0	0	0	0	0	0	0	0	0	0	0	0	0	0	0	0	0
chr01_036925419|Ref_0001	chr01_036925419	CCCATATCAATTTTCCACCTCTTCAAGTCGATGAGTATCTTTTAGATTTTAAATCCACTGTTATATTTTTTTCTTGCTTTT	0	0	3	0	0	1	2	0	0	0	1	0	0	0	0	0	1	0	0	0	1	0	0	0	0	0	0	0	0	1	0	0	0	0	1	0	4	0	0	0	0	0	0	1	0	0	0
chr01_036925419|Alt_0002	chr01_036925419	CCCATATCAATTTTCCACCTCTTCAAGTCGATGAGTATCTTTTAGATTTTAAATCCACTGTTATTTTTTTTTCTTGCTTTT	0	0	0	0	0	0	0	0	0	0	0	0	0	0	0	0	0	0	0	0	0	0	0	0	0	0	0	0	0	0	0	0	0	0	0	0	0	0	0	0	0	0	0	0	0	0	0
chr01_036925504|Ref_0001	chr01_036925504	AATCACTTGCATGATCTGTTTGACCTGTCATTCTTTTTCACTTTCTTGTTTTCCCATATCAATTTTCCACCTCTTCAAGTC	55	45	96	108	44	46	45	85	1	129	114	43	0	51	61	0	119	55	50	122	165	68	46	85	60	138	11	64	0	91	67	62	0	109	56	68	113	60	0	107	49	72	58	97	59	98	0
chr01_036925504|Alt_0002	chr01_036925504	AATCACTTGCATGATCTGTTTGACCTGTCATCCTTTTTCACTTTCTTGTTTTCCCATATCAATTTTCCACCTCTTCAAGTC	21	18	0	0	14	26	19	31	60	0	0	18	49	23	12	39	0	20	22	0	0	30	17	0	13	0	1	24	47	0	45	14	39	0	27	19	0	22	51	0	13	39	22	0	20	0	40
chr01_036939785|Ref_0001	chr01_036939785	CTTCCCCGTCGCTATCCACCATCGCTATGTCGTCGATGTATCGAGACCGCACCCGCCTATTGTGGCGGTGACCTCCTCGAC	0	0	298	0	2	0	0	362	0	2	259	0	1	264	0	0	0	0	339	275	0	263	3	0	255	2	0	271	306	0	1	0	0	262	0	1	232	2	3	323	193	0	243	305	284	198	0
chr01_036939785|Alt_0002	chr01_036939785	CTTCCCCGTCGCTATCCACCATCGCTATGTCGTCGATGTATCGAGACCGTACCCGCCTATTGTGGCGGTGACCTCCTCGAC	943	368	289	310	485	579	335	470	639	266	227	561	505	236	373	518	655	407	369	0	613	324	524	0	279	265	222	332	296	0	658	227	898	243	636	323	219	3	514	8	229	516	278	287	350	240	494
chr01_036939832|Ref_0001	chr01_036939832	AGAAACCCTAACCGTCTTCCCCATCGTCCTCATCATCTTCCCCGTCGCTATCCACCATCGCTATGTCGTCGATGTATCGAG	65	40	141	28	46	60	59	150	66	41	154	75	110	203	104	92	43	74	111	142	55	143	84	0	158	39	18	171	204	0	110	46	54	139	66	35	162	0	62	110	153	51	180	161	158	151	66
chr01_036939832|Alt_0002	chr01_036939832	AGAAACCCTAACCGTCTTCCCCATCGTCCTCATCATCTACCCCGTCGCTATCCACCATCGCTATGTCGTCGATGTATCGAG	0	0	0	0	0	0	0	0	0	0	0	0	0	0	0	0	0	0	0	0	0	0	0	0	0	0	0	0	0	0	0	0	0	0	0	0	0	0	0	0	0	0	0	0	0	0	0
chr01_036941014|Ref_0001	chr01_036941014	CCAATGAAAATTTGACGTCCTTTGGCTTGCATATTTTGTTGCAAGTGGATGTTTCATTCTGCTACTAGTCAGGTGGTATCA	43	25	55	21	52	51	44	54	51	31	49	42	58	48	56	57	59	65	41	41	44	48	41	2	58	33	13	54	68	0	52	33	56	53	62	25	70	1	52	34	50	63	59	61	46	51	62
chr01_036941014|Alt_0002	chr01_036941014	CCAATGAAAATTTGACGTCCTTTGGCTTGCATATTTTGTTGCAAGTGGATGTTTCATTCTGCTACTAGTCAGGTGGCATCA	0	48	0	39	0	0	0	0	0	35	0	1	0	0	0	0	0	0	0	46	0	0	0	94	0	60	0	0	0	80	0	51	0	0	0	42	0	132	0	38	0	0	0	0	0	0	0
chr01_036941040|Ref_0001	chr01_036941040	TGTTGCAAGTGGATGTTTCATTCTGCTACTAGTCAGGTGGTATCAACATTTGTGCAACTGTCCATACGGAGCCTTGGCCGC	190	110	168	130	200	230	203	224	241	93	229	194	218	238	256	219	153	195	237	111	218	198	221	0	209	118	89	242	214	0	225	117	180	220	202	96	205	0	210	97	208	231	195	247	239	234	211
chr01_036941040|Alt_0002	chr01_036941040	TGTTGCAAGTGGATGTTTCATTCTGCTACTAGTCAGGTGGTATCAACATTTGTGCAACTGTCCATATGGAGCCTTGGCCGC	0	0	0	0	0	0	0	0	0	0	0	0	0	0	0	0	0	0	1	0	0	0	0	0	1	1	0	0	0	0	0	0	0	0	0	0	0	0	0	0	1	0	0	0	0	0	0
chr01_037756427|Ref_0001	chr01_037756427	ATCAAGTCACTAGACCTGCCCTTTCTCATGCCTTCCAGCTCTGATTTGGGACGCAATCCATGGCATAACCCTTGAGTTGCT	349	0	316	165	319	181	374	199	167	312	179	339	195	165	401	199	148	173	279	190	195	162	6	261	288	336	86	160	166	135	0	364	145	316	385	0	354	412	129	381	195	333	197	166	171	313	342
chr01_037756427|Alt_0002	chr01_037756427	ATCAAGTCACTAGACCTGCCCTTTCTCATGCCTTCCAGCTCTGATTTGGGACGCAATCCATGGCATAACCCTTGAGTTGGT	0	7	0	4	0	5	0	7	5	0	6	0	11	14	0	1	8	5	0	6	8	9	22	0	0	0	2	4	5	5	17	0	2	0	0	8	0	0	13	0	9	0	3	3	8	0	0
chr01_037756444|Ref_0001	chr01_037756444	TGATTTGGGACGCAATCCATGGCATAACCCTTGAGTTGCTTGACCTTTGGAGGTAGAGGAGGGCGACTATTTCAATGGTAC	106	0	153	41	135	45	108	65	60	81	61	101	63	0	112	63	44	53	48	69	57	64	2	46	54	118	21	39	3	50	0	48	41	95	114	0	133	127	54	103	62	81	55	61	66	125	129
chr01_037756444|Alt_0002	chr01_037756444	TGATTTGGGACGCAATCCATGGCATAACCCTTGAGTTGCTTGACCTTTGGAGGTACAGGAGGGCGACTATTTCAATGGTAC	0	0	0	0	0	0	0	0	0	0	0	0	0	0	0	0	0	0	0	0	0	0	0	0	0	0	0	0	0	0	0	0	0	0	0	0	1	0	0	0	0	0	0	0	0	0	0
chr01_037756510|Ref_0001	chr01_037756510	GAGGAGGGCGACTATTTCAATGGTACAACTTTCAAAGAGCAGTCACTTTGTGCATATATCGTCAAATATTATATTTGTCTT	82	1	67	28	77	31	29	35	29	69	33	47	24	10	57	36	32	24	52	28	38	43	1	59	42	96	7	22	24	35	0	50	44	62	89	0	59	77	41	68	42	56	34	47	47	78	63
chr01_037756510|Alt_0002	chr01_037756510	GAGGAGGGCGACTATTTCAATGGTACAACTTTCAAAGAGCAGTCACTTTGTGCATATATCGTCAAAGATTATATTTGTCTT	0	0	0	0	0	0	0	0	0	0	0	0	0	0	0	0	0	0	0	0	0	0	0	0	0	0	0	0	0	0	0	0	0	0	0	0	0	0	0	0	0	0	0	0	0	0	0
chr01_037756579|Ref_0001	chr01_037756579	CGTCAAATATTATATTTGTCTTCAGTCATCCCCGTTCATAACCCAATCAGTTGGGAATTACATGGGTACTATTTTTTGTTT	25	0	45	21	41	25	38	27	14	39	13	32	11	28	35	24	20	17	36	32	26	18	1	33	38	34	1	21	17	21	0	42	18	40	67	0	34	61	12	42	30	56	15	19	23	31	46
chr01_037756579|Alt_0002	chr01_037756579	CGTCAAATATTATATTTGTCTTCAGTCATCCCCGTTCATAACCCAATCAGTTGGGAATTACATGGGTACTATTTTTGGTTT	0	0	0	0	0	0	0	0	0	0	0	0	0	0	0	0	0	0	0	0	0	0	0	0	0	0	0	0	1	0	0	0	0	0	0	1	0	0	0	0	0	0	2	0	0	0	0
chr01_037756604|Ref_0001	chr01_037756604	CCGTTCATAACCCAATCAGTTGGGAATTACATGGGTACTATTTTTTGTTTATTGTACAGAGTGTTTAAAACCAAATTAAGT	110	2	134	43	115	55	89	66	66	123	53	108	34	71	110	76	65	33	76	53	70	55	4	110	87	118	7	50	66	46	0	53	49	101	102	1	137	133	50	109	33	131	49	48	47	99	109
chr01_037756604|Alt_0002	chr01_037756604	CCGTTCATAACCCAATCAGTTGGGAATTACATGGGTACTATTTTTTGTTTATTGTACAGAGTGTTTAAAATCAAATTAAGT	0	0	0	0	0	0	0	0	1	0	0	0	0	0	0	0	0	0	0	0	0	0	0	0	0	0	0	0	0	0	0	0	0	0	0	0	0	0	0	0	0	0	0	0	0	0	0
chr01_037876277|Ref_0001	chr01_037876277	CCACTGCAACGCATACCGTTCGTCAGGTAATAAAAATTGCACCGATTTGACTTTCCTTCAGTAATTTGATATAAATGGTTG	60	65	146	0	61	107	46	144	78	44	111	64	45	118	48	59	117	59	143	0	152	130	112	114	115	93	23	125	99	57	123	122	72	135	77	55	127	0	56	115	100	80	109	54	120	112	114
chr01_037876277|Alt_0002	chr01_037876277	CCACTGCAACGCATACCGTTCGTCAGGTAATAAAAATTGCACCGATTTGACTTTCCTTCAGTAATTTGATATAACTGGTTG	64	79	0	138	79	0	63	0	84	65	2	74	56	0	69	77	0	66	0	134	0	0	0	0	0	90	0	1	0	76	0	0	62	0	85	75	0	187	65	3	0	74	1	59	0	0	0
chr01_037940139|Ref_0001	chr01_037940139	GTAGCGAATAATACTAGCAATCCTGGCTCAGCCACTGCTAGAGAGTTGCAGATTTCTTACTCTTACAGCTAATCAGCTAGA	107	223	265	210	134	214	102	322	125	170	202	229	114	273	106	128	173	115	223	124	294	156	234	186	195	235	17	219	207	214	178	224	85	225	118	251	233	291	102	222	184	125	222	208	242	227	244
chr01_037940139|Alt_0002	chr01_037940139	GTAGCGAATAATACTAGCAATCCTGGCTCAGCCACTGCTAGAGAGTTGCAGATTTCTTACTCTTACAGCTAATCAGGTAGA	100	0	0	0	148	0	103	0	119	0	3	0	99	0	87	156	0	141	0	126	0	0	0	0	0	0	0	0	0	0	0	0	121	0	142	0	0	0	118	0	0	126	2	0	0	0	0
chr01_039082143|Ref_0001	chr01_039082143	AGTGTTCACTGACACTTTTCTTTTCTTTGATTTGTTCACAGCCTTTTGTTATATACACATGTAGAGATAGGTAGTGTGTTG	81	0	207	89	59	114	92	127	3	88	107	85	0	220	78	1	157	101	144	0	103	0	94	78	170	166	27	92	113	0	125	82	0	99	235	1	225	141	1	188	132	101	110	113	112	97	0
chr01_039082143|Alt_0002	chr01_039082143	AGTGTTCACTGACACTTTTCTTTTCTTTGATTTGTTCACAGCCTTTTGTTATATACACATGTAGAGATAGGTAGTGTGCTG	109	285	3	118	92	1	127	0	149	129	3	97	104	0	126	95	5	97	1	220	2	0	0	120	5	0	1	4	3	177	0	1	125	89	1	114	5	159	134	7	8	122	4	107	1	139	0
chr01_039082182|Ref_0001	chr01_039082182	AGTCAAGTGTTCACTGACACTTTTCTTTTCTTTGATTTGTTCACAGCCTTTTGTTATATACACATGTAGAGATAGGTAGTG	72	91	110	97	59	88	102	91	79	81	95	81	63	92	78	59	96	86	89	88	94	71	90	120	84	105	13	96	82	82	104	83	71	90	127	73	93	115	63	105	104	62	86	73	76	92	58
chr01_039082182|Alt_0002	chr01_039082182	AGTCAAGTGTTCACTGACACTTTTCTTTTCTTTGATTTGTTCACGGCCTTTTGTTATATACACATGTAGAGATAGGTAGTG	0	0	0	0	0	0	0	0	0	0	0	0	0	0	0	2	0	4	0	0	0	0	0	1	0	0	0	0	0	0	0	0	0	0	0	0	0	0	0	0	0	0	0	0	0	0	0
chr01_039097109|Ref_0001	chr01_039097109	GTGCTATGATGATCTCAGTTATTGGCCAGATTTGTGCCTTGAATTTAAGACCATCTAGCAGTTGTCCGGAGGACTTCAGTT	0	0	0	0	0	0	0	0	1	0	0	0	0	0	0	0	0	0	0	0	0	0	0	0	0	0	0	0	0	0	0	0	0	0	0	0	0	0	0	0	0	0	0	0	0	0	0
chr01_039097109|Alt_0002	chr01_039097109	GTGCTATGATGATCTCAGTTATTGGCCAGATTTGTGCCTTAAATTTAAGACCATCTAGCAGTTGTCCGGAGGACTTCAGTT	0	0	0	0	0	0	0	0	0	0	0	0	0	0	0	0	0	0	0	0	0	0	0	0	0	0	0	0	0	0	0	0	0	0	0	0	0	0	0	0	0	0	0	0	0	0	0
chr01_039308781|Ref_0001	chr01_039308781	GAATTGGATGTAACCACCGTCTGGCAGTATCCAGATTTGTGAATTCGAGCAAAAATGCTGCGCCTGAGGGCTTTCCGTCCG	0	0	144	3	0	0	0	159	0	122	124	2	0	257	0	0	111	143	143	0	146	0	140	107	128	100	28	120	137	111	124	121	0	255	137	0	154	307	1	241	98	137	114	277	148	0	0
chr01_039308781|Alt_0002	chr01_039308781	GAATTGGATGTAACCACCGTCTGGCAGTATCCAGATTTGTGAATTCGAGCAAAAATGTTGCGCCTGAGGGCTTTCCGTCCG	255	273	144	198	241	247	225	140	249	146	128	204	231	1	242	241	112	123	113	251	136	222	159	94	138	105	13	113	110	107	148	99	201	1	156	262	120	0	240	4	105	118	145	0	129	210	220
chr01_039343429|Ref_0001	chr01_039343429	ATCACGCGTTCAAACCCACAACTCTCCCATTTGAACCGTAAACCACCACTTTGTCTTCTGAGGAGAGGTAGTTAAATTTTA	332	1	322	114	274	304	326	315	273	319	286	255	243	288	288	354	290	298	214	134	293	307	261	217	276	305	15	240	311	106	303	233	284	260	325	139	358	172	282	225	237	242	303	284	280	271	243
chr01_039343429|Alt_0002	chr01_039343429	ATCACGCGTTCAAACCCACAACTCTCCCATTTGAACCGTAAATCACCACTTTGTCTTCTGAGGAGAGGTAGTTAAATTTTA	0	316	0	144	0	2	0	0	0	0	0	2	0	0	0	0	0	1	0	171	0	0	0	0	0	0	0	0	1	142	1	0	0	0	0	117	0	146	0	3	0	0	1	0	0	0	0
chr01_040172977|Ref_0001	chr01_040172977	CAACGGTCACACCACTTAAATTCAATAGTCATGTCTATTTATTTATCTAAAATAGACACGCCTTTTGATTTAAACCATTTA	104	63	136	117	119	110	87	136	136	57	88	83	69	55	69	114	70	124	37	117	123	102	123	51	52	55	3	87	43	109	98	51	90	95	122	91	77	151	95	43	109	149	92	123	97	102	102
chr01_040172977|Alt_0002	chr01_040172977	CAACGGTCACACCACTTAAATTCAATAGTCATGTCTATTTATATATCTAAAATAGACACGCCTTTTGATTTAAACCATTTA	0	0	0	0	0	0	0	0	0	0	0	0	0	0	0	0	0	0	0	0	0	0	0	0	0	0	0	0	0	0	0	0	0	0	0	0	0	0	0	35	0	0	0	0	0	1	0
chr01_040303398|Ref_0001	chr01_040303398	AGTTTTGAAATCGTGAAATCTGGGGTTTACTCTCCATTCTCGCGGGGTTCATCTGGTTGAGTTTTGATCTCCAGCTCTGAA	82	160	1	141	128	123	116	129	284	103	144	2	246	255	115	283	98	233	116	199	277	251	288	234	149	122	27	120	230	296	229	246	164	1	0	255	0	200	221	8	121	252	95	263	124	127	276
chr01_040303398|Alt_0002	chr01_040303398	AGTTTTGAAATCGTGAAATCTGGGGTTTACTCTCCATTCTCGCGGGGTTCATCTAGTTGAGTTTTGATCTCCAGCTCTGAA	0	0	0	0	0	0	0	1	0	0	0	0	0	0	0	0	0	0	0	0	0	0	0	0	0	0	0	0	0	0	0	0	0	0	0	0	0	0	0	0	0	0	0	0	1	0	0
chr01_040341049|Ref_0001	chr01_040341049	GTGAATCTTTGTTAAGGAGACTATGGTATCACAGAACTTGGCCCGTTTTCAGTCTACTGTCTGTATCTCTTTTCCCGTTTT	73	0	53	65	52	0	48	72	52	119	42	98	28	39	49	49	41	40	0	0	60	60	44	40	0	117	4	48	0	0	50	0	56	53	62	0	46	66	60	47	39	63	49	0	47	36	69
chr01_040341049|Alt_0002	chr01_040341049	GTGAATCTTTGTTAAGGAGACTGTGGTATCACAGAACTTGGCCCGTTTTCAGTCTACTGTCTGTATCTCTTTTCCCGTTTT	0	0	0	0	0	0	0	0	0	0	0	0	0	0	0	0	0	0	0	0	0	0	0	0	0	0	0	0	0	0	0	0	0	0	0	0	0	0	0	0	0	0	0	0	0	0	0
chr01_040341099|Ref_0001	chr01_040341099	CCGGTGGGTGATAGTTCTAGCTGTTTTATCTTGGAACAAGGACATTGATGCATCCTATAACACCCACGGTAGGCGGTGAAT	55	0	68	52	48	0	68	43	61	105	59	96	42	55	52	45	46	53	0	0	55	60	62	57	0	102	10	42	0	0	66	0	60	60	55	0	57	56	59	61	61	51	65	0	67	60	110
chr01_040341099|Alt_0002	chr01_040341099	CCGGTGGGTGATAGTTCTAGCTGTTTTATCTTGGAACAAGGACATTGGTGCATCCTATAACACCCACGGTAGGCGGTGAAT	0	0	0	1	0	0	0	0	0	0	0	0	0	0	0	0	0	0	0	0	0	0	0	0	0	0	0	0	0	0	0	0	0	0	0	0	0	0	0	0	0	0	0	0	0	0	0
chr01_040348232|Ref_0001	chr01_040348232	GTATTCAATTTCCAAAAATATATCTAAAGCTAGATTTTGGAGATTTTAATTTGGTGCGAACAAACTCGAAAAATCTTATAT	0	0	0	0	0	0	0	0	0	0	0	0	0	0	0	0	0	0	0	0	0	0	0	0	0	0	0	0	0	0	0	0	0	0	0	0	0	0	0	0	0	0	0	0	0	0	0
chr01_040348232|Alt_0002	chr01_040348232	GTATTCAATTTCCAAAAATATATCTAAAGCTAGATTTTGGAGATTTTAATTTGGTGCGACCAAACTCGAAAAATCTTATAT	0	0	0	0	0	0	0	0	0	0	0	0	0	0	0	0	0	0	0	0	0	0	0	0	0	0	0	0	0	0	0	0	0	0	0	0	0	0	0	0	0	0	0	0	0	0	0
chr01_040348300|Ref_0001	chr01_040348300	CACCAAATTAAAATCTCCAAAATCTAGCTTTAGATATATTTTTGGAAATTGAATACTGGTCACTTGGTATGAGCTTACACT	66	0	62	43	49	1	32	69	62	153	45	107	21	50	26	66	68	63	0	0	80	61	52	47	1	159	3	54	0	0	68	0	74	62	63	0	63	83	50	55	34	66	44	0	46	40	136
chr01_040348300|Alt_0002	chr01_040348300	CACCAAATTAAAATCTCCAAAATCTAGCTTTAGATATATTTTTGGAAATTGAATACTGGTCACTAGGTATGAGCTTACACT	60	106	64	56	52	103	38	91	40	0	36	1	15	53	40	60	67	38	80	129	83	69	45	47	87	1	1	45	95	117	68	139	53	31	80	117	44	70	41	53	35	65	30	122	34	46	0
chr01_040683530|Ref_0001	chr01_040683530	GCAACCCCTGAGTCATAAAAGGAGATTTGTTAAAAAGATTCATTAATTTCTAACAATGCCCTTACATTGAATGAAATCGTT	183	104	231	80	244	293	148	332	256	86	192	199	186	239	159	248	181	186	210	117	239	219	231	194	226	110	21	193	156	0	246	227	237	203	288	132	227	344	181	238	172	0	175	120	250	198	195
chr01_040683530|Alt_0002	chr01_040683530	GCAACCCCTGAGTCATAAAAGGAGATTTGTTAAAAAGATTCATTAATTTGTAACAATGCCCTTACATTGAATGAAATCGTT	0	0	0	0	0	0	0	0	0	0	0	0	0	0	0	0	0	0	0	0	0	0	0	0	0	0	0	0	0	0	0	0	0	0	0	0	0	0	0	0	0	0	0	0	0	0	0
chr01_040725824|Ref_0001	chr01_040725824	GGGTACAGTTGGAGAAGAGGAGGGGACGTTGCAATTTTTTTCCCCTTGGTGAATCATACGAGGTTTGGCTTTCGGAAGCCA	127	80	201	200	204	220	145	212	275	192	220	193	209	172	189	188	84	98	198	62	171	90	212	188	186	176	29	157	151	140	176	142	113	104	256	176	184	266	196	164	180	186	196	143	234	213	153
chr01_040725824|Alt_0002	chr01_040725824	GGGTACAGTTGGAGAAGAGGAAGGGACGTTGCAATTTTTTTCCCCTTGGTGAATCATACGAGGTTTGGCTTTCGGAAGCCA	0	45	0	0	0	0	0	0	1	0	0	0	0	0	1	0	0	36	0	21	0	44	0	0	0	0	0	0	0	0	0	0	0	38	0	0	0	0	0	0	0	0	0	0	1	0	0
chr01_040725903|Ref_0001	chr01_040725903	CTTTCGGAAGCCAGGTCCCTTCCCCTCGAACGTAAGGGGCTAGCGGAAGTGTAATCAGGATGGTTATATAAAATGAATTTT	59	45	95	25	72	73	41	92	54	42	59	64	46	76	41	78	69	72	52	46	83	60	69	62	49	59	3	66	62	34	69	69	73	82	99	46	67	62	64	54	52	86	69	28	50	60	71
chr01_040725903|Alt_0002	chr01_040725903	CTTTCGGAAGCCAGGTCCCTTCCCCTCGAACGCAAGGGGCTAGCGGAAGTGTAATCAGGATGGTTATATAAAATGAATTTT	0	44	0	36	0	0	0	0	1	50	0	0	0	0	0	0	0	0	0	30	0	0	0	0	0	53	0	0	0	48	0	0	0	0	0	46	0	84	0	1	0	0	0	37	0	0	0
chr01_040791087|Ref_0001	chr01_040791087	AATTGATACATGGACCTTGCCCCTATGATTGGCACCTGAATATATGAAACTATACCATCCATTACACATCACTTGTTTGAC	0	198	86	222	0	1	0	147	0	204	105	194	0	107	0	0	1	65	76	170	0	75	1	169	68	180	0	83	95	139	0	93	0	66	122	102	99	252	0	210	77	201	107	197	90	0	0
chr01_040791087|Alt_0002	chr01_040791087	AATTGATACATGGACCTTGCCCCTATGATTGGCACCTGAATATATGAAACTATACCATCCATTACACATAACTTGTTTGAC	65	0	0	0	76	90	79	144	163	0	95	2	117	84	69	164	71	56	0	0	215	84	169	0	0	0	17	46	81	0	178	87	149	94	0	98	0	0	170	2	74	1	94	0	81	97	181
chr01_040791267|Ref_0001	chr01_040791267	CTATTTGGGCCAAGAATCTTCTATGCCCTATTTCTCCGGTATCATGTTCCAAGTCGCTCTAGCCACAGGATATTTCAGGAG	0	0	0	0	0	0	0	0	0	0	0	0	0	0	0	0	0	0	0	0	0	0	0	0	0	0	0	0	0	0	0	0	0	0	0	0	0	0	0	0	0	0	0	0	0	0	0
chr01_040791267|Alt_0002	chr01_040791267	CTATTTGGGCCAAGAATCTTCTATGCCCTATTTGTCCGGTATCATGTTCCAAGTCGCTCTAGCCACAGGATATTTCAGGAG	9	20	15	21	20	15	22	43	24	19	17	29	27	37	21	31	25	19	17	30	22	16	31	23	24	38	1	52	28	42	45	57	11	16	16	16	20	22	18	20	16	30	23	26	26	16	42
chr01_040860638|Ref_0001	chr01_040860638	GATGAACTGGCTAGAAATGTTAGCACCATAAATCTTGAGCACGTACGGAGTTTGAAAAGCAATCTGACCCGTCTTCTTGCA	243	229	241	218	223	216	226	304	198	196	230	218	218	111	223	223	231	217	90	203	219	169	224	91	111	227	64	212	102	89	253	109	204	192	266	224	246	291	214	206	185	237	218	90	254	171	223
chr01_040860638|Alt_0002	chr01_040860638	GATGAACTGGCTAGAAATGTTAGCACCATAAATCTTGAGCATGTACGGAGTTTGAAAAGCAATCTGACCCGTCTTCTTGCA	0	0	0	0	0	0	1	0	0	0	0	0	0	104	0	0	0	4	99	0	1	0	0	110	87	0	0	0	115	77	0	110	0	0	0	0	0	0	0	1	0	1	0	97	0	0	0
chr01_041160086|Ref_0001	chr01_041160086	TAAACACTTGGGGCCCCATTACATGATCTAGCATAGGGCCCCAAAATACTCAGGGCCGGCCTCGCTAACATACTCTTTATA	19	66	49	60	28	81	20	68	37	24	45	22	28	33	29	37	27	34	50	60	32	51	39	29	69	64	1	50	56	49	30	51	20	47	71	51	39	89	18	42	49	63	60	56	55	36	67
chr01_041160086|Alt_0002	chr01_041160086	TAAACACTTGGGGCCCCATTACATGATCTAGCATAGGGCCCCAAAATACTCAGGGCCGGCCTCACTAACATACTCTTTATA	25	0	0	0	27	0	23	0	32	39	2	23	28	25	21	33	20	37	0	0	32	0	34	22	0	0	1	0	0	0	31	0	28	0	0	0	0	0	38	1	0	0	1	0	0	31	0
chr01_041160194|Ref_0001	chr01_041160194	GGACCTCGAATACTGGTGGTGGTATATTCCGTTGATTGGAATCCAAGTTTTAAGTGTGCATATTCACTGAATGTGGTTACA	0	23	20	22	0	0	0	26	1	0	16	0	0	0	0	1	0	32	0	60	0	13	0	0	0	0	0	15	0	26	0	0	0	20	21	33	26	30	0	27	21	0	26	40	21	0	0
chr01_041160194|Alt_0002	chr01_041160194	GGACCTCGAATACTGGTGGTGGTTTATTCCGTTGATTGGAATCCAAGTTTTAAGTGTGCATATTCACTGAATGTGGTTACA	0	0	0	0	0	0	0	0	0	0	0	0	0	0	0	0	0	0	0	0	0	0	0	0	1	0	0	0	0	0	0	0	0	0	0	0	0	0	0	0	0	0	0	0	0	0	0
chr01_041360992|Ref_0001	chr01_041360992	GCTTTTCAACATAGGGTTTGTGTTGCTTTATTATAGGTAATACTAGGTCTGTGTTTCCTGAAATTTTGGTTTGTTAAAATA	0	0	88	0	0	127	0	280	103	1	139	0	62	0	0	108	0	87	0	71	99	107	87	0	0	0	0	128	74	76	119	82	128	137	108	98	77	0	63	84	134	0	139	93	137	0	158
chr01_041360992|Alt_0002	chr01_041360992	GCTTTTCAACATAGGGTTTGTGTTGCTTTATTATAGGTAATACTAGGTCTGTGTTTCCTGAAATTCTGGTTTGTTAAAATA	203	72	84	83	185	113	95	0	116	163	1	158	50	74	98	86	206	55	93	0	134	91	78	67	86	187	15	0	0	0	102	0	105	0	116	0	59	0	56	76	0	197	7	97	0	140	0
chr01_041369530|Ref_0001	chr01_041369530	AGGAACGAAAGGAAGAAGGAGAAGCGACAACAGGTCTCTCTCTCTCTCTCTCTCTCTCTCTCTCTCTCTCTCTCTCTCCCC	0	0	0	0	0	0	0	0	0	0	1	0	0	0	0	0	0	0	0	0	0	1	0	0	0	0	0	0	0	0	0	0	0	0	0	0	0	0	0	0	0	0	0	0	0	0	1
chr01_041369530|Alt_0002	chr01_041369530	AGGAACGAAAGGAAGAAGGAGAAGCGACAACAGCTCTCTCTCTCTCTCTCTCTCTCTCTCTCTCTCTCTCTCTCTCTCCCC	0	0	0	0	0	0	0	0	0	0	0	0	0	0	0	0	0	0	0	0	0	0	0	0	0	0	0	0	0	0	0	0	0	0	0	0	0	0	0	0	0	0	0	0	0	0	0
chr01_041564970|Ref_0001	chr01_041564970	GTGCTTGAATTTTCGTGGGCGGGTGACGGTTGCCTCTGTGAAGAACTTTCAGTTGATTGCTGCCACACAGCCTCCGCCGCC	215	110	165	91	183	209	142	194	200	0	186	75	156	189	178	206	181	96	184	94	179	86	226	189	192	102	62	200	153	1	235	173	184	180	194	93	162	193	162	65	177	111	174	210	199	150	185
chr01_041564970|Alt_0002	chr01_041564970	GTGCTTGAATTTTCGTGGGCGGGTGACGGTTGCCTCTGTGAAGAACTTTCAGTTGATTGCTGCCACACAGCCTCCGCCACC	0	1	1	0	0	0	0	0	1	87	1	1	0	1	0	1	0	83	0	0	0	63	1	0	0	74	1	0	1	60	0	0	1	0	0	0	1	0	1	77	0	88	0	7	2	0	0
chr01_041606144|Ref_0001	chr01_041606144	GCTTAATATGCCTAAGGAAATGAGGCTTTCTTAATCAACTAGGATTTTTTAGATAATACGACAAACTTTAAGATCTATATA	21	43	42	55	40	40	31	91	45	34	47	44	49	63	27	47	38	31	29	88	66	62	51	60	25	35	2	61	47	68	39	39	58	66	42	52	26	56	44	53	54	72	53	55	46	28	30
chr01_041606144|Alt_0002	chr01_041606144	GCTTAATATGCCTAAGGAAATGAGGCTTTCTTAATCAACTAGGATTTTTTATATAATACGACAAACTTTAAGATCTATATA	0	0	0	0	0	0	0	0	0	0	0	0	0	0	0	0	0	0	0	0	0	0	0	0	0	0	0	0	0	0	0	0	0	0	0	0	0	0	0	0	0	0	0	0	0	0	0
chr01_041635548|Ref_0001	chr01_041635548	AAGAAATACACACAGTAAAACTTAACAATCATTTGTTTTTGTCCTAATAATTTGAAATATCGCAAGTGTTCCAGTCTTAAG	0	0	51	1	1	0	0	67	0	0	40	0	0	0	0	0	0	0	0	0	0	0	0	0	0	0	0	40	0	40	0	0	0	34	39	0	37	44	0	71	34	0	28	39	37	0	0
chr01_041635548|Alt_0002	chr01_041635548	AAGAAATACACACAGTAAAACTTAACAATCATTTGTTTTTGTCCTAATAATTTGAAATATCGCAAGTGTTCCTGTCTTAAG	0	0	0	36	0	0	0	0	0	0	0	57	0	1	0	1	0	0	0	84	0	35	0	0	0	73	0	0	0	0	0	0	0	1	0	0	0	67	0	1	0	55	0	0	0	0	0
chr01_041658421|Ref_0001	chr01_041658421	TGTCAATGTAACACAACTTTTGGCTATGTTGCAAAATGCCAAATGGAAATGCTATGCATGGGTTCCATGATGAGACACGGA	176	0	204	1	104	91	85	147	2	1	94	0	0	0	73	0	175	0	113	0	0	0	0	0	97	0	32	102	0	82	0	0	0	99	219	0	158	1	0	98	70	0	104	112	99	88	0
chr01_041658421|Alt_0002	chr01_041658421	TGTCAATGTAACACAACTTTTGGCTCTGTTGCAAAATGCCAAATGGAAATGCTATGCATGGGTTCCATGATGAGACACGGA	0	0	0	0	0	0	0	0	0	0	0	0	0	0	0	0	0	0	0	0	0	0	0	0	0	0	0	0	0	0	0	0	0	0	0	0	0	0	0	0	0	0	0	0	0	0	0
chr01_041658451|Ref_0001	chr01_041658451	CATTTCCATTTGGCATTTTGCAACATAGCCAAAAGTTGTGTTACATTGACATTTCACAGGAGGTCATTTACCAATATTGGA	147	103	197	98	139	165	122	200	92	109	129	108	91	76	121	104	142	81	187	95	122	99	114	71	109	98	42	173	100	158	108	80	89	136	253	113	172	133	117	172	133	134	165	162	190	143	111
chr01_041658451|Alt_0002	chr01_041658451	CATTTCCATTTGGCATTTTGCAACATAGCCAAAAGTTGTGTTACATTGACATTTCGCAGGAGGTCATTTACCAATATTGGA	124	297	3	240	118	142	120	158	285	310	144	286	318	256	137	305	176	295	177	350	322	333	307	381	123	427	36	178	289	190	319	330	284	122	0	272	1	391	233	126	130	314	128	128	146	136	261
chr01_041658478|Ref_0001	chr01_041658478	CAAGATTGTGTAACATGTCAGTATCCACCAAGCGTCCAATATTGGTAAATGACCTCCTGTGAAATGTCAATGTAACACAAC	38	0	70	0	36	31	30	31	0	0	31	0	0	0	21	0	45	0	22	0	0	0	0	0	23	0	5	20	0	22	0	0	0	27	45	0	56	0	0	36	28	0	45	34	31	34	0
chr01_041658478|Alt_0002	chr01_041658478	CAAGATTGTGTAACATGTCAGTATCCACCAAGTGTCCAATATTGGTAAATGACCTCCTGTGAAATGTCAATGTAACACAAC	0	0	0	0	0	0	0	0	0	0	0	0	0	0	0	0	0	0	0	0	0	0	0	0	0	0	0	0	0	0	0	0	0	0	0	0	0	0	0	0	0	0	0	0	0	0	0
chr01_041658515|Ref_0001	chr01_041658515	GACATTTCACAGGAGGTCATTTACCAATATTGGACGCTTGGTGGATACTGACATGTTACACAATCTTGGGTAGAACTGAAC	79	2	61	0	28	22	35	40	0	0	34	0	0	0	27	0	70	0	35	0	0	0	0	0	33	0	10	37	0	31	0	0	0	37	80	0	66	0	0	25	36	1	33	32	23	33	0
chr01_041658515|Alt_0002	chr01_041658515	GACATTTCACAGGAGGTCATTTACCAATATTGGACGCTTGGTGGATACTGACATGTTACACAATCTTGGGTACAACTGAAC	0	0	0	0	0	0	0	0	0	0	0	0	0	0	0	0	0	0	0	0	0	0	0	0	0	0	0	0	0	0	0	0	0	0	0	0	0	0	0	0	0	0	0	0	0	0	0
chr01_041720437|Ref_0001	chr01_041720437	GGGTTGTCGTCGGATACTTCTGGTGGATTCTCGTCTACTGGCAGTAATAGTGTTGTTCATAAGAGGGAAATATGTCGGTCT	0	0	0	0	0	0	0	0	0	166	0	160	0	0	0	0	0	0	0	0	0	0	0	0	0	0	0	0	0	0	0	0	0	0	0	0	0	0	0	1	0	0	0	0	0	0	0
chr01_041720437|Alt_0002	chr01_041720437	GGGTTGTCGTCGGATACTTCTGGTGGATTCTCGTCTTCTGGCAGTAATAGTGTTGTTCATAAGAGGGAAATATGTCGGTCT	192	330	0	301	170	137	141	178	344	0	128	146	241	327	124	320	172	315	174	273	305	262	285	301	135	158	29	122	270	344	310	243	374	111	0	315	0	450	249	130	122	315	157	319	172	163	288
chr01_042113433|Ref_0001	chr01_042113433	GGAATCAATCAACTGAATCAAAATTTGGCAGTAGAACCTTCCTCGGCTAAAATGACTTATGGGAATCAGTCGAATACAATT	315	291	321	215	293	228	240	341	241	151	267	116	198	265	208	309	348	250	184	252	309	231	232	113	194	254	7	238	253	183	280	231	247	210	252	278	311	179	232	255	189	215	247	240	237	212	228
chr01_042113433|Alt_0002	chr01_042113433	GGAATCAATCAACTGAATCAAAATTTGGCAGTAGAATCTTCCTCGGCTAAAATGACTTATGGGAATCAGTCGAATACAATT	0	0	0	0	0	0	0	0	0	111	0	101	0	0	0	0	0	0	0	0	0	0	0	87	0	0	0	0	0	0	0	1	0	0	0	0	0	140	0	1	0	0	0	0	1	0	0
chr01_042305029|Ref_0001	chr01_042305029	AACACTGGCGATCACCTTGAGGTATATAAATTCGATCCCGGGCACATGCTCTATATTTGTCTATCATAAAATACTTTTTTT	0	22	25	14	0	1	0	29	0	38	16	36	0	14	0	1	0	17	14	20	0	0	0	25	16	50	0	24	24	22	0	18	0	28	27	0	21	80	0	16	30	0	11	58	16	0	0
chr01_042305029|Alt_0002	chr01_042305029	AACACTGGCGATCACCTTGAGGTATATAAATTCGATCCCGGGCACATGCTCCATATTTGTCTATCATAAAATACTTTTTTT	0	0	0	0	0	0	0	0	0	0	0	0	0	0	0	0	0	0	0	0	0	0	0	0	0	0	0	0	0	0	0	0	0	0	0	0	0	0	0	0	0	0	0	0	0	0	0
chr01_042305086|Ref_0001	chr01_042305086	ACACAAACGTGTGAGTCGAATGAATTGAATCATGTCTTTTCAAAGTTTATATTATTTTCAGTTCAATTACTTCACTTGCTT	0	130	61	120	1	2	0	87	0	144	52	99	0	45	0	0	0	68	54	67	0	79	2	67	46	119	0	51	55	89	0	56	0	69	61	72	57	180	0	59	46	0	63	115	57	0	59
chr01_042305086|Alt_0002	chr01_042305086	ACACAAACGTGTGAGTCGAATGAATTGAATCATGTCTTTTCAAAGTTTATATTATTTTCAGTTCAATTACTTCACTTGTTT	0	0	0	0	0	0	0	0	0	0	0	0	0	0	0	0	0	0	0	0	0	0	0	0	0	0	0	0	0	0	0	0	0	0	0	0	0	0	0	0	0	0	0	0	0	0	0
chr01_042546361|Ref_0001	chr01_042546361	ACATTTAAACCTTTCCCATTGCAATCTCACTGATGATGCATTTCCGAGGGATCTTAGTAACCTCTCCAAGTTGCAGCATCT	0	238	110	101	0	3	0	172	0	109	113	91	0	0	0	0	0	106	0	241	0	0	0	0	0	0	0	136	0	137	0	127	0	101	147	119	121	2	0	113	77	267	84	128	96	0	0
chr01_042546361|Alt_0002	chr01_042546361	ACATTTAAACCTTTCCCATTGCAATCTCACTGATGATGCATTTCCGAGGGATCTTAGTAACCTCTCCAAGTTGCAGCATTT	255	0	115	99	199	237	199	164	252	113	121	120	187	214	222	226	305	101	271	0	280	238	236	228	189	311	52	131	200	178	255	117	357	94	112	122	125	274	195	123	98	0	108	124	113	175	247
chr01_043317317|Ref_0001	chr01_043317317	CTTTCGATTCTATCTGCTCTCTTCAATCACTTGAAAAAATCTCTCTGGGTTCTAACGCCCTGTTTGGCAGCGTCACAGAAG	423	467	490	337	346	376	361	473	385	422	425	374	360	243	352	427	507	387	158	423	434	338	382	293	183	401	60	348	235	332	424	394	408	383	479	403	355	456	366	388	336	467	453	425	385	387	369
chr01_043317317|Alt_0002	chr01_043317317	CTTTCGATTCTATCTGCTCTCTTCAATCACTTGAAAAAATCTCTCTGGGTTCTAACGCCCTGTTTGGCAGCGTCATAGAAG	0	0	0	0	0	0	0	0	0	0	0	0	0	190	0	0	0	0	164	0	0	0	4	0	137	0	0	0	190	0	1	0	0	0	0	0	0	1	0	1	0	0	0	0	0	0	0
chr01_043564813|Ref_0001	chr01_043564813	GCATGTTAGCCAATCAAGGGACTTTAACAATTTTGCTTTCTGCTTTGATAGCTATTGTATCGGGTCGGATGCCTTGAGGAG	65	223	210	229	242	294	225	400	288	295	291	307	297	130	353	396	101	91	128	221	262	216	260	227	138	333	54	283	165	132	340	321	110	175	209	262	215	184	254	284	247	297	289	153	294	319	339
chr01_043564813|Alt_0002	chr01_043564813	GCATGTTAGCCAATCAAGGGACTTTAACAATTTTGCTTTCTGGTTTGATAGCTATTGTATCGGGTCGGATGCCTTGAGGAG	0	0	0	1	0	0	0	1	0	0	0	0	0	166	0	0	0	93	98	0	0	0	1	0	138	0	2	0	139	151	0	0	0	0	0	0	0	179	0	1	0	0	0	148	0	0	0
chr01_043609797|Ref_0001	chr01_043609797	ACTGCATTACTGATAAAGAGGGGTGGAGGAATTACACACTTTTTTGCTCCACTCTTGAAAGGTATTATCTTTAGCTATTTT	109	142	135	124	107	136	81	166	183	125	114	102	89	64	74	97	96	49	56	100	179	106	122	92	42	123	19	103	43	51	126	81	113	113	156	120	100	83	115	98	107	158	106	0	93	109	82
chr01_043609797|Alt_0002	chr01_043609797	ACTGCATTACTGATAAAGAGGGGTGGAGGAATTACACACTTTTTTGCTCCATTCTTGAAAGGTATTATCTTTAGCTATTTT	0	0	0	1	0	0	0	0	0	0	0	0	0	84	0	0	0	47	68	0	0	0	2	0	80	0	0	0	70	56	0	0	0	1	0	0	0	92	3	1	0	0	0	167	0	0	0
chr01_043789377|Ref_0001	chr01_043789377	GGATTTGTGATTTCTTACTCGTTTACAACCTCCGTTTTATATGATAAACTCAGTTACTGTAATTGTTGTTATGGTTTGTTT	334	141	262	225	209	141	187	99	123	0	115	101	83	134	181	116	166	115	112	279	117	0	113	0	74	150	23	103	0	111	130	0	146	217	251	102	258	0	95	91	115	0	102	0	75	190	195
chr01_043789377|Alt_0002	chr01_043789377	GGATTTGTGATTTCTTACTCGTTTACAACCTCCGTTTTATATGATAAACTCAGTTATTGTAATTGTTGTTATGGTTTGTTT	0	135	0	0	0	132	0	129	106	181	92	93	90	79	1	124	92	83	55	0	139	233	112	161	88	133	0	87	155	61	127	151	141	0	0	101	0	243	97	107	90	236	96	192	87	0	0
chr01_043789426|Ref_0001	chr01_043789426	AGACTATGTCAAACACATGACTCGGATTTGTGATTTCTTACTCGTTTACAACCTCCGTTTTATATGATAAACTCAGTTACT	1	46	59	50	0	1	2	57	1	0	55	0	0	0	0	1	0	0	0	63	2	0	0	0	1	1	1	36	0	61	0	0	0	37	41	67	30	0	0	53	29	0	40	0	45	2	1
chr01_043789426|Alt_0002	chr01_043789426	AGACTATGTCAAACACATGACTCGGATTTGCGATTTCTTACTCGTTTACAACCTCCGTTTTATATGATAAACTCAGTTACT	120	0	97	78	148	74	118	0	105	0	3	69	65	92	144	76	61	96	67	83	88	0	102	0	72	103	30	0	0	0	92	0	60	79	98	0	83	0	64	1	0	1	5	0	0	178	206
chr01_044261400|Ref_0001	chr01_044261400	GCAGTGGCATCTTCCAGTTGTTGCCCCCGTTGATCACAACTTGAATTTCTGGTCAAATCCTCTAGAACATGTTGATCTATG	2	253	241	193	0	4	2	237	0	0	190	1	0	0	0	0	0	0	2	201	0	0	0	0	0	0	0	211	0	156	3	0	0	419	233	220	183	0	3	175	196	0	115	2	226	0	0
chr01_044261400|Alt_0002	chr01_044261400	GCAGTGGCATCTTCCAGTTGTTGCCCCCGTTGATCACAACTTGAATTTCTGGTCAAATCCTCTAGAACCTGTTGATCTATG	528	260	291	220	473	459	450	267	469	419	221	455	379	491	425	459	459	489	422	198	486	364	479	432	426	410	95	215	496	161	434	412	478	0	282	233	189	621	422	232	195	442	123	423	253	489	428
chr01_045320095|Ref_0001	chr01_045320095	AGGTTAAATCATCTTAGCAAGAAATGGTCAGACTTGTACTTCTTTTTATGGTCTTAACAAATGGTCGATTATCATTTTTTT	126	83	177	124	194	171	113	274	197	173	167	149	140	76	152	169	55	176	95	176	203	87	161	207	178	242	22	164	74	196	168	191	171	185	214	186	151	128	139	190	143	187	154	192	188	170	157
chr01_045320095|Alt_0002	chr01_045320095	AGGTTAAATCATCTTAGCAAGAAATGGTCAGACTTGTATTTCTTTTTATGGTCTTAACAAATGGTCGATTATCATTTTTTT	0	87	0	0	0	0	0	1	0	0	0	0	1	88	0	0	63	0	91	0	0	91	1	0	1	0	0	1	72	0	0	0	0	0	0	0	0	117	0	6	0	0	0	0	0	0	0
chr01_046041731|Ref_0001	chr01_046041731	CGTAGTACGCAAAAACAAAAACAACAAAGCGAGTGATTTAGTATTTTTAATTCTGCACATTCAATGATAACTCATAAATCT	109	0	217	0	254	261	189	366	254	258	216	202	193	252	203	274	107	229	148	108	270	215	251	254	250	135	17	194	218	129	260	119	158	199	258	106	248	283	221	222	179	264	250	267	214	210	244
chr01_046041731|Alt_0002	chr01_046041731	CGTAGTACGCAAAAACAAAAACAACAAAGCGAGTGATTTAGTATTTTTAATTCTGCACATTCAATGATAATTCATAAATCT	0	191	0	179	0	1	0	0	0	1	0	0	0	0	0	0	0	0	0	94	0	0	0	0	0	145	0	0	0	100	0	92	0	0	1	107	0	0	0	1	0	0	0	3	0	0	0
chr01_046311201|Ref_0001	chr01_046311201	CATACAACTCTGTCTTTATAGCATTGTGAAAATTTTAATCTATTTTCATGGTCTTCTTTTTTTTTTTTTTTTCCCCTAATT	6	13	5	13	5	7	7	32	7	0	6	6	1	8	6	1	11	3	7	23	2	0	1	6	6	5	0	6	4	15	5	8	4	11	15	10	12	6	9	5	2	4	4	19	2	4	2
chr01_046311201|Alt_0002	chr01_046311201	CATACAACTCTGTCTTTATAGCATTGTGAAAATTTTAATCTATTTTCATGGTCTTTTTTTTTTTTTTTTTTTCCCCTAATT	0	0	0	0	0	0	0	0	0	0	0	0	0	0	0	0	0	0	0	0	0	0	0	0	0	0	0	0	0	0	0	0	0	0	0	0	0	0	0	0	0	0	0	0	0	0	0
chr01_046505152|Ref_0001	chr01_046505152	ACCAGAAGGTCCTATCACAATAGGGGTAACATCCGGTGCCTCTACTCCTGATAAGGTAATTGTCCCAACATGATTTACCTA	0	124	0	131	0	2	0	0	0	110	0	91	0	0	0	1	0	0	0	0	0	0	0	0	0	243	0	0	0	0	0	83	0	0	0	0	0	272	0	2	0	0	0	0	0	0	2
chr01_046505152|Alt_0002	chr01_046505152	ACCAGAAGGTCCTATCACAATAGGGGTAACATCTGGTGCCTCTACTCCTGATAAGGTAATTGTCCCAACATGATTTACCTA	149	116	233	85	126	160	157	231	199	95	171	79	121	171	136	112	174	160	164	199	242	196	163	162	118	1	39	187	156	131	215	75	221	170	204	154	163	0	171	202	179	146	187	167	169	198	173
chr01_046505272|Ref_0001	chr01_046505272	CGTGCTGTAACAATTACCCAATTTGAACCTAGATGAATTAGATTTTGGGAACTAAAAACGGTTTTCACATTAGAATTTTTG	166	260	121	225	213	238	249	147	210	103	127	165	174	242	182	247	211	234	197	131	296	237	232	92	167	215	14	92	269	183	273	191	191	97	123	216	136	315	220	119	240	221	123	99	94	274	208
chr01_046505272|Alt_0002	chr01_046505272	CGTGCTGTAACAATTACCCAATTTGAACCTAGATGAATTAGATTTTGGGAACTAAAAAAGGTTTTCACATTAGAATTTTTG	0	0	114	0	0	0	0	148	0	113	87	0	0	1	0	0	0	0	0	92	0	0	0	79	0	0	0	70	0	0	2	0	0	90	102	1	137	0	0	98	0	0	117	105	84	1	0
chr01_046507151|Ref_0001	chr01_046507151	GGGGGTTGGACGAGCCTTCTTTTTATGGTATTAAGGGTTTTCCTTTCTATCTATAACCAATTGACCACTCATTGTAGCTCG	293	308	181	276	301	338	182	154	318	124	144	265	229	298	252	286	269	292	232	127	285	232	300	121	287	275	18	106	276	244	309	238	280	107	185	278	194	392	255	119	235	305	139	134	145	297	274
chr01_046507151|Alt_0002	chr01_046507151	GGGGGTTGGACGAGCCTTCTTTTTATGGTATTCAGGGTTTTCCTTTCTATCTATAACCAATTGACCACTCATTGTAGCTCG	0	0	197	0	0	0	0	159	0	164	157	5	0	0	0	0	0	0	1	179	0	0	0	128	0	0	0	129	0	0	0	0	0	159	213	0	187	0	0	117	0	0	181	161	180	0	0
chr01_046890114|Ref_0001	chr01_046890114	CCACTTAAGATACTGTTGCTTGATCGGGTGTTAACGCCAATTGAATCATTGCTGAGCATTTGGTTGAAGACTTCTTCAGCC	348	0	365	2	359	292	265	0	2	0	6	277	1	1	279	3	261	318	239	0	0	2	0	283	297	0	59	1	2	0	304	554	0	0	367	0	318	1	1	0	0	2	8	577	0	363	0
chr01_046890114|Alt_0002	chr01_046890114	CCACTTAAGATACTGTTGCTTGATCGGGTGTTAACACCAATTGAATCATTGCTGAGCATTTGGTTGAAGACTTCTTCAGCC	313	500	283	442	279	280	222	608	550	513	521	257	483	562	265	577	242	261	256	406	565	498	558	225	249	480	64	473	511	413	248	1	584	499	306	585	249	739	551	505	426	564	577	0	569	262	555
chr01_046952789|Ref_0001	chr01_046952789	ATTTCCTCCCTCAAAAACTATAGCCCTGGAATTTCTCTGTTCACATTCCCCTGCAATGCTCTCTCTTTTGTTAAACATTTG	0	0	228	0	0	238	0	526	250	0	493	1	159	2	0	219	0	0	0	0	228	531	235	151	1	1	0	409	264	0	274	197	239	361	252	213	295	0	211	198	195	492	415	226	378	0	334
chr01_046952789|Alt_0002	chr01_046952789	ATTTCCTCCCTCAAAAACTATAGCCCTGGAATTTCTCTGTTCACATTCCCCTGCAATGCTCCCTCTTTTGTTAAACATTTG	450	471	260	425	376	249	397	4	257	533	8	321	163	441	492	222	466	363	343	463	235	0	214	182	420	524	41	0	243	404	290	184	250	0	242	198	265	591	247	200	227	1	15	240	0	405	0
chr01_046952882|Ref_0001	chr01_046952882	CATATACGAGTGAACATAGCCGTCAACTTGTTTCTTCGCGTTGGACAGTAATATTTGCAATTGTCCATCGTGTAAGTCAGG	33	20	14	21	23	23	19	24	24	32	16	27	11	19	18	15	37	21	51	28	27	18	24	24	22	32	2	17	17	29	21	30	26	9	19	25	19	37	12	18	14	29	5	16	9	13	17
chr01_046952882|Alt_0002	chr01_046952882	CATATACGAGTGAACATAGCCATCAACTTGTTTCTTCGCGTTGGACAGTAATATTTGCAATTGTCCATCGTGTAAGTCAGG	0	0	15	0	0	0	0	14	0	0	4	0	0	0	0	0	0	0	0	0	0	0	0	0	0	0	1	7	0	0	0	0	0	8	7	0	8	0	0	9	0	0	3	0	13	0	0
chr01_047185671|Ref_0001	chr01_047185671	CAAACCAGACAGTGAAAATTTAACACGCTTGACTTGAAACAATAAATGATTACAGCTTACTTGTTCGTCAAAAGCTTGTTT	55	242	245	113	115	179	95	284	102	140	203	70	82	3	70	113	46	1	68	186	90	85	122	187	81	86	7	155	69	85	71	186	67	109	291	204	176	0	84	75	66	172	186	162	191	67	157
chr01_047185671|Alt_0002	chr01_047185671	CAAACCAGACAGTGAAAATTTAACACGCTTGACTTGAAACAATAAATGATTACAGTTTACTTGTTCGTCAAAAGCTTGTTT	51	0	1	101	96	2	67	0	143	0	0	68	64	180	49	79	33	228	60	1	72	81	74	0	88	94	12	0	78	95	43	0	36	72	0	1	0	261	70	85	54	0	0	0	0	78	0
chr01_047188043|Ref_0001	chr01_047188043	GCCTTTGGATAGTTTGGATTACTGTCAGCCTCTTTCTGGCACATGAGCTCAAGTCTGCTGGTATGTGCTTTCAGACTCTCA	114	227	257	88	140	292	88	242	112	218	254	120	126	0	121	123	71	2	121	163	116	100	129	206	114	107	27	191	97	77	105	126	98	98	380	268	215	2	120	148	110	196	211	187	247	108	172
chr01_047188043|Alt_0002	chr01_047188043	GCCTTTGGATAGTTTGGATTATTGTCAGCCTCTTTCTGGCACATGAGCTCAAGTCTGCTGGTATGTGCTTTCAGACTCTCA	103	1	0	80	98	0	77	0	93	0	2	73	74	179	102	87	38	160	71	0	76	72	102	0	90	63	37	0	64	53	88	0	57	54	2	1	0	265	82	78	84	0	3	0	0	104	0
chr01_047188102|Ref_0001	chr01_047188102	CCTCTAAAAATCCCGAACAGAATTTAACTTATATCTCACCAGAATCTAACTATTGGGCAGAGATTTCAGCCTTTGGATAGT	71	112	117	49	70	116	38	150	76	129	100	51	44	0	40	87	50	0	40	104	63	60	64	109	34	84	1	113	36	36	54	108	63	45	116	144	121	1	41	54	49	128	107	116	103	46	119
chr01_047188102|Alt_0002	chr01_047188102	CCTCTAAAAATCCCGAACAGAATTTAACTTGTATCTCACCAGAATCTAACTATTGGGCAGAGATTTCAGCCTTTGGATAGT	0	0	0	0	0	0	0	0	1	1	0	2	0	1	0	0	1	0	0	0	1	0	1	0	2	0	0	0	0	0	0	0	0	1	0	0	0	0	0	0	2	0	0	0	0	0	0
chr01_047188152|Ref_0001	chr01_047188152	TCTGGTGAGATATAAGTTAAATTCTGTTCGGGATTTTTAGAGGAAAAATCTGGTCAGTAAATACTACTTTTTTCTGGAAAA	47	90	102	31	52	93	45	174	47	96	113	44	36	2	35	41	53	0	26	87	45	34	42	83	39	44	0	71	45	54	48	90	49	46	114	87	91	1	51	50	50	85	74	107	104	43	94
chr01_047188152|Alt_0002	chr01_047188152	TCTGGTGAGATATAAGTTAAATTCTGTTCGGGATTTTTAGAGGAAAAATCTGGTCAGTAAATGCTACTTTTTTCTGGAAAA	0	0	0	0	0	0	0	0	0	0	0	0	0	0	0	0	0	0	0	0	0	0	0	0	0	0	0	0	0	0	0	0	0	0	0	0	0	0	1	0	0	0	0	0	0	0	0
chr01_047582078|Ref_0001	chr01_047582078	GATGCCAGTGGCAGGTATATTTAGACTGCGCTTGTGTAACTTTTGGTGTACAACTCGTCATAATGTCTTTCTCGAGTGATT	35	199	84	165	192	169	138	134	221	218	87	173	138	2	154	103	36	76	73	140	97	181	85	61	66	182	6	71	84	129	58	74	63	101	101	195	72	134	213	203	70	187	207	192	193	100	113
chr01_047582078|Alt_0002	chr01_047582078	GATGCCAGTGGCAGGTATATTTAGACTGCGCTTGTGTAACTTTTGGTGTACAACTCGTCATAATGTCTTTATCGAGTGATT	33	0	80	2	0	0	0	109	0	0	65	0	0	123	0	78	29	51	75	0	82	0	68	77	68	0	9	60	57	0	64	58	0	0	86	0	62	134	0	1	65	0	0	0	0	70	0
chr01_047674607|Ref_0001	chr01_047674607	CATGTTGCCAGGTCTGCATGCAACCCTTTTTTCTTGAGCCCAAATCTTCTGTGCTGTAAAACTCACGTGCTCGTGCTGAAG	0	0	0	0	0	0	0	0	0	0	0	0	0	0	0	0	0	0	0	0	0	0	0	0	0	0	0	0	0	0	0	0	0	0	0	0	0	0	0	0	0	0	0	0	0	0	0
chr01_047674607|Alt_0002	chr01_047674607	CATGTTGCCAGGTCTGCATGCAACCCTTTTTTCTTGAGTCCAAATCTTCTGTGCTGTAAAACTCACGTGCTCGTGCTGAAG	0	0	0	0	0	0	0	0	0	0	0	0	0	0	0	0	0	0	0	0	0	0	0	0	0	0	0	0	0	0	0	0	0	0	0	0	0	0	0	0	0	0	0	0	0	0	0
chr01_047676044|Ref_0001	chr01_047676044	GTGGTGTGCTTGGGTTTCTCTGTAGCCCAGAAGCAGCAGGTTCCGGCCATGTACGTGTTTGGTGACTCCTTAGTGGACGTC	294	0	164	164	0	3	0	325	0	364	204	344	0	177	0	0	175	0	0	0	0	0	238	361	166	219	0	161	0	0	0	396	0	0	220	0	181	242	0	368	144	0	0	1	0	186	0
chr01_047676044|Alt_0002	chr01_047676044	GTGGTGTGCTTGGGTTTCTCTGGAGCCCAGAAGCAGCAGGTTCCGGCCATGTACGTGTTTGGTGACTCCTTAGTGGACGTC	211	345	152	151	315	142	259	242	166	0	9	0	127	134	310	317	171	291	233	287	348	249	168	0	2	162	149	151	307	206	163	0	158	0	0	321	0	0	300	7	0	0	152	273	268	141	276
chr01_047676137|Ref_0001	chr01_047676137	GACGCTACTATTCTTTATGTTGTGAGCCATTTGAGGCAGCATCAGCAGCACTAGTATTCTCTCTCTCTCTCTCTCTCTCTC	27	3	55	53	10	81	12	82	63	98	129	174	48	81	13	3	46	6	34	8	8	13	71	106	95	61	1	62	14	3	84	124	57	128	143	15	102	234	8	118	114	165	68	0	6	59	8
chr01_047676137|Alt_0002	chr01_047676137	GACGCTACTATTCTTTATGTTGTGAGCCATTTGAGGCAGCATCAGCGGCACTAGTATTCTCTCTCTCTCTCTCTCTCTCTC	1	0	0	0	0	0	0	0	0	0	0	0	0	0	0	0	0	0	0	0	0	0	0	0	0	0	0	0	0	0	0	0	0	0	0	0	0	0	0	0	0	0	0	0	0	0	0
chr01_047733281|Ref_0001	chr01_047733281	TAGACGAACTGCCCTACAGTCAAATCAGCAGGAACCAGATACCTGCATAAATTACGGTGTTAGAATATCGAAAGTATATGA	166	201	207	357	326	331	325	207	318	182	184	163	293	193	305	182	171	327	282	175	361	304	152	0	151	311	49	147	335	136	357	0	334	295	195	403	217	217	358	4	180	321	351	2	339	182	1
chr01_047733281|Alt_0002	chr01_047733281	TAGACGAACTGCCCTACAGTCAAATCAGCAGGAACCAGATACCTGCATAAATTACGGTGTTAGAATATCAAAAGTATATGA	113	112	158	0	0	1	0	176	0	179	126	132	0	149	0	155	112	0	0	147	0	0	136	253	110	0	1	108	0	118	0	258	0	0	191	0	127	224	0	269	111	0	0	279	0	118	270
chr01_047974958|Ref_0001	chr01_047974958	TCTACTGCCCAACTGGCTGCCCTCTCTACTCCATCAACAGGGCCTCTCAGATTCCCTTCTCTCTCTCTTTCTAATCGTAAT	411	237	519	217	413	406	452	561	441	242	367	447	373	447	427	388	431	416	445	403	433	408	410	393	324	212	97	504	494	217	443	384	435	448	518	454	442	309	408	445	407	457	492	2	412	481	391
chr01_047974958|Alt_0002	chr01_047974958	TCTACTGCCCAACTGGCTGCCCTCTCTACTCCAGCAACAGGGCCTCTCAGATTCCCTTCTCTCTCTCTTTCTAATCGTAAT	0	221	0	228	0	1	0	0	0	231	0	4	0	0	0	0	0	0	0	0	0	0	0	0	0	216	0	0	0	158	0	0	0	0	0	0	0	289	0	1	0	0	0	396	0	0	0
chr01_047981156|Ref_0001	chr01_047981156	GCTCCAGGCGTTAGATACATTCAATACTGCAATTGTTTCTCCAATCTATTACGTGATGTTCACGACTCTCGCTATTGTTGC	0	0	0	0	0	0	0	0	0	179	0	205	0	0	0	0	0	0	0	218	0	1	0	0	0	203	0	0	0	1	0	214	2	0	0	0	0	0	0	0	0	0	0	0	0	0	0
chr01_047981156|Alt_0002	chr01_047981156	GCTCCAGGCGTTAGATACATTCAATACTGCAATTGTTTCTCCAATCTATTACGTGATGTTCACGACTCTCACTATTGTTGC	321	453	494	380	386	476	427	450	463	184	410	0	327	414	393	421	316	383	356	190	431	418	427	381	369	182	65	372	424	378	502	190	286	376	435	431	489	247	414	395	404	429	472	470	410	434	395
chr01_048463286|Ref_0001	chr01_048463286	ACTGGTAAATGCCCCTGGGATGGGATCAATGCCTCAGTGGCTGCAGTCAACGGTTAGGAATTCATCCATTTCAATTGATAC	0	0	0	0	0	0	0	103	0	0	0	0	0	0	0	0	0	0	0	0	0	0	0	0	0	0	0	69	0	0	0	0	0	92	0	0	0	0	0	79	0	0	1	0	1	0	0
chr01_048463286|Alt_0002	chr01_048463286	ACTGGTAAATGCCCCTGGGATGGGATCAATGCCTCGGTGGCTGCAGTCAACGGTTAGGAATTCATCCATTTCAATTGATAC	168	170	233	183	191	205	189	118	199	213	182	165	134	218	185	149	101	149	166	146	201	164	189	166	175	157	43	56	193	132	204	122	106	75	247	221	187	231	180	104	216	165	216	128	174	232	148
chr01_048522389|Ref_0001	chr01_048522389	TTATGTGGCTGAGGTCTTTTGTTCTTGATGTGATGCTGTCTTGATTGTTAGTATCTCATTCAGTTTAGACTGCTACCATGA	111	103	140	136	119	162	168	116	125	123	166	100	161	152	164	114	75	109	93	133	115	132	127	124	131	99	58	94	163	77	136	101	100	132	160	135	182	173	158	111	180	121	157	137	164	179	95
chr01_048522389|Alt_0002	chr01_048522389	TTATGTGGCTGAGGTCTTTTGTTCTTGATGTGATGCTGTCTTGATTGTTAGTATCTCATTCAGTTGAGACTGCTACCATGA	0	0	0	0	0	0	0	0	0	0	0	0	0	0	0	0	0	0	0	0	0	0	0	0	0	0	0	0	0	0	0	0	0	0	0	0	0	0	0	0	0	0	0	0	0	0	0
chr01_048623341|Ref_0001	chr01_048623341	GAAATGGTGTTTTCGACAATCATCAAGCATATTCAATATCCAGTCTGAGGGCATGTTTGTTTGCTTGGACTAACTGTGATG	0	0	0	0	0	0	0	0	0	0	0	0	0	0	0	0	0	0	0	0	0	0	0	0	0	0	0	0	0	0	0	0	0	0	0	0	0	0	0	0	0	0	0	0	0	0	0
chr01_048623341|Alt_0002	chr01_048623341	GAAATGGTGTTTTCGACAATCATCAAGCATATTCAATATCCAGTCTGAGGGCATGTTTGTTTGCTTGGATTAACTGTGATG	0	0	0	0	0	0	0	0	0	0	0	0	0	0	0	0	0	0	0	0	0	0	0	0	0	0	0	0	0	0	0	0	0	0	0	0	0	0	0	0	0	0	0	0	0	0	0
chr02_000342231|Ref_0001	chr02_000342231	GGTTGTGTTTTGTTTATTCCTTTGAGTTTAGACTTTGTTGCTTTACTGTTTTCATCGTTGTCTACTAGGATGCGGTGACTT	463	0	578	596	261	773	700	0	511	0	633	538	250	265	574	315	416	566	492	275	569	207	298	453	306	258	33	1	627	189	315	267	175	620	306	330	372	392	328	6	319	477	344	255	524	622	463
chr02_000342231|Alt_0002	chr02_000342231	GGTTGTGTTTTGTTTATTCCTTTGAGTTTAGACTTTGTTGCTTTACTGTTTTCATCGTTGTCTACTAGGATGCGATGACTT	1	541	0	3	285	0	4	690	0	539	0	8	313	325	0	233	0	1	0	248	2	213	312	1	278	269	45	442	2	169	298	265	198	0	358	324	375	343	327	536	332	1	358	264	1	0	0
chr02_000411350|Ref_0001	chr02_000411350	AATTGAAGAGACCTGATGTAGGGTAGGCTTAGATTGGAGTGTAACCTGTTAATCTTTTCCTAGTTTTATGTGGTGTTTCTG	0	0	0	0	252	1	0	502	0	456	0	8	222	494	0	245	216	218	187	0	216	175	241	172	206	210	32	369	213	0	209	225	204	234	269	247	259	0	198	6	191	1	201	201	1	1	213
chr02_000411350|Alt_0002	chr02_000411350	AATTGAAGAGACCTGATGTAGGGTAGGCTTACATTGGAGTGTAACCTGTTAATCTTTTCCTAGTTTTATGTGGTGTTTCTG	438	488	518	398	202	487	385	2	490	0	401	361	224	2	451	209	205	247	152	433	208	205	243	194	206	236	35	0	216	368	232	210	197	185	248	248	261	547	243	414	202	545	164	226	446	455	191
chr02_000448546|Ref_0001	chr02_000448546	AACTTTCTGTATCTTGTCCAACCACTTCGTTTAGTTTTCCTTTTCAGATATTGCATTCTGTTGTGCCGATTATCTAGAGCA	153	0	181	181	0	3	168	188	156	1	163	0	0	3	156	0	1	153	0	121	0	190	0	0	1	0	0	147	0	121	0	0	1	161	0	285	0	0	0	139	0	159	3	144	141	132	1
chr02_000448546|Alt_0002	chr02_000448546	AACTTTCTGTATCTTGTCCAACCACTTCGTTTAGTTTTCCTTTTCAGATATTGCATTCTGTTGTGCCGATTATCTAGAACA	209	0	228	182	174	429	202	2	223	228	217	165	178	0	240	0	202	0	157	0	196	172	218	169	165	403	19	0	226	0	186	193	198	229	252	0	256	267	224	199	177	0	199	190	177	189	0
chr02_000964056|Ref_0001	chr02_000964056	TCTCTTGATGACTCATAAGTCCAGCCCCTTCTTGACTGTTAATATAGAAAGAACCTTCTATGCTAATTTTGTCTTGATAGG	313	296	326	248	306	323	220	354	276	299	251	242	202	245	219	321	253	256	252	278	285	294	241	245	259	297	20	218	236	258	288	219	276	249	316	217	310	382	223	228	187	305	245	286	263	236	220
chr02_000964056|Alt_0002	chr02_000964056	TCTCTTGATGACTCATAAGTCCAGCCCCTTCTTGACTGTTAATATATAAAGAACCTTCTATGCTAATTTTGTCTTGATAGG	0	0	0	0	0	0	0	2	0	0	0	2	0	0	0	0	0	2	0	0	0	0	0	0	0	2	0	0	0	0	0	0	0	1	0	0	0	4	0	0	0	0	2	0	0	0	0
chr02_001457361|Ref_0001	chr02_001457361	GACACTTAGGAGTGCCTTTATGAGTTAGTTTTCTACATGTCTTGTGAACATATATGTTTTGCATTTTTCCTCAAAGTAGTG	63	118	127	100	95	214	152	148	142	129	120	203	92	131	113	0	154	136	190	0	301	345	120	279	103	176	8	113	257	0	158	124	66	117	116	130	151	0	86	109	96	274	113	153	83	121	217
chr02_001457361|Alt_0002	chr02_001457361	GACACTTAGGAGTGCCTTTATGAGTTAATTTTCTACATGTCTTGTGAACATATATGTTTTGCATTTTTCCTCAAAGTAGTG	53	121	109	112	105	1	118	145	124	112	114	2	72	143	101	189	0	111	0	330	0	0	113	0	108	169	8	113	1	225	149	105	56	93	109	107	127	268	121	97	107	0	95	117	88	73	0
chr02_001457415|Ref_0001	chr02_001457415	AACGGCACAAAGGCCATTCCTATTGCACGAATGTACTTTGTAATCTGTGAAACTAACAAACAAAAGACACTTAGGAGTGCC	35	22	23	26	17	38	16	22	13	17	20	37	20	26	16	0	49	23	35	0	43	43	17	36	19	18	4	22	47	0	20	20	33	21	22	28	24	0	25	19	24	46	22	21	22	13	49
chr02_001457415|Alt_0002	chr02_001457415	AACGGCACAAAGGCCATTCCTATTGCACGAATGTACTTCGTAATCTGTGAAACTAACAAACAAAAGACACTTAGGAGTGCC	5	9	6	5	5	0	7	6	3	9	4	0	6	1	2	11	0	10	0	9	0	0	8	0	3	4	0	7	0	13	10	2	4	3	9	4	4	9	6	5	2	0	3	8	7	7	0
chr02_001602372|Ref_0001	chr02_001602372	GTTCACAGAAATCTGCAGTGGACATAGCAGCAGAATGTGCTAACGCTAACGGTGAGTGAAAAATGAGAATACGCTTCTAAC	106	0	120	193	111	5	160	258	91	250	143	199	115	262	141	128	111	221	96	97	124	90	135	168	115	183	24	215	135	108	113	102	107	231	90	234	138	139	127	84	139	210	120	247	113	114	0
chr02_001602372|Alt_0002	chr02_001602372	GTTCACAGAAATCTGCAGTGGACATAGCAGCAGAATGTGCTAACGCTAACGGTGAGTGAAAAATGAGAATACACTTCTAAC	0	0	0	0	0	0	0	0	0	0	0	0	0	1	0	0	0	0	0	0	0	0	0	0	0	0	0	0	0	0	0	0	0	0	0	0	0	0	0	0	1	0	0	1	0	0	0
chr02_001693396|Ref_0001	chr02_001693396	GAAGTTAAATGGATAGGTATCGGTTTTCTTTTTTCTTTTTTCTTTTTCAAAGGTGAAGAAAATTTTATTAATCATAACGAT	144	119	125	97	135	125	105	149	129	62	96	53	79	43	85	94	44	53	58	111	72	102	125	58	117	142	3	82	50	90	107	63	106	97	191	98	146	0	95	90	88	135	111	49	103	105	109
chr02_001693396|Alt_0002	chr02_001693396	GAAGTTAAATGGATAGGTATCGGTTTTCTTTTTTCTTTTCTCTTTTTCAAAGGTGAAGAAAATTTTATTAATCATAACGAT	0	0	0	1	0	2	0	0	0	54	0	66	0	48	0	0	59	56	56	0	64	0	0	54	0	0	0	0	37	0	0	45	0	0	0	0	0	171	0	0	0	0	0	50	0	0	0
chr02_001799990|Ref_0001	chr02_001799990	GCTCCATGATACTGCACTTGAAGGTAACGTACGAATCTATACAACTATTTTCTGGCATTTCTAAACACCCTGATGTATGAT	0	0	0	0	0	0	0	0	0	0	0	0	0	0	0	0	0	0	0	0	0	0	0	0	0	0	0	0	0	0	0	0	0	0	0	0	0	0	0	0	0	0	0	0	0	0	0
chr02_001799990|Alt_0002	chr02_001799990	GCTCCATGATACTGCACTTGAAGGTAACGTACGAATCTATACAACTATTTTCTGGCATTTCCAAACACCCTGATGTATGAT	0	0	0	0	0	0	0	0	0	0	0	0	0	0	0	0	0	0	0	0	0	0	0	0	0	0	0	0	0	0	0	0	0	0	0	0	0	0	0	0	0	0	0	0	0	0	0
chr02_001916425|Ref_0001	chr02_001916425	GCTCCCAAGTGGCATCTTGTGGTTTTGTGTTAGACCACTGAACTAGGACCATAGTGATAGGTTTGTTGTGCTTCTTTTCCA	0	670	0	314	337	1	3	302	1	696	0	598	383	722	0	342	288	300	279	312	280	0	338	278	323	577	81	294	387	267	367	0	255	312	321	0	448	0	413	337	380	1	401	563	0	0	3
chr02_001916425|Alt_0002	chr02_001916425	GCTCCCAAGTGGCATCTTGTGGTTTTGTGTTAGACCACTGAACTAGGACCATAGTGATAGGTTTGTTGTGCTTCTATTCCA	0	0	0	0	0	0	0	0	0	0	0	0	0	0	0	0	0	0	0	0	0	0	0	0	0	0	0	0	1	0	0	0	0	0	0	0	0	0	0	0	0	0	0	0	0	0	0
chr02_002114419|Ref_0001	chr02_002114419	CCTTTTGTTGAGGGCATCGTTGTTCCATGATATCCAAATCCAAAATACTTTCGATCTACTGCCTCTAAAGTCAAGTTTGGT	0	124	0	1	76	0	0	283	0	112	0	110	106	243	0	95	110	84	89	103	109	97	105	90	73	0	11	202	120	84	144	108	97	231	133	111	138	285	118	217	110	194	121	1	0	0	196
chr02_002114419|Alt_0002	chr02_002114419	CCTTTTGTTGAGGGCATCGTTGTTCCATGATATCCAAATCCAAAATACTTTCGATCTACTGCCTCCAAAGTCAAGTTTGGT	115	128	123	0	80	205	119	0	75	0	134	0	118	0	131	0	105	0	86	0	98	103	131	97	67	0	9	0	140	0	154	108	114	0	131	1	125	0	130	1	105	0	119	0	109	130	0
chr02_002124059|Ref_0001	chr02_002124059	GACTTCTTTGTTTACTGTCAAATATGACACTGACCATTTCTTTTGTACATTTTGTTTGTTTACTATTTTACAGGATATTCG	117	147	147	219	117	4	92	369	115	227	129	203	78	278	106	204	111	248	119	218	129	98	105	99	109	243	5	226	108	190	108	127	122	230	141	285	128	401	138	242	120	262	127	252	129	117	235
chr02_002124059|Alt_0002	chr02_002124059	GACTTCTTTGTTTACTGTCAAATATGACACTGACCATTTCTTTTGTACATTTTTTTTGTTTACTATTTTACAGGATATTCG	117	94	107	0	101	234	69	0	96	0	92	0	88	0	68	0	96	0	81	0	128	82	94	98	74	0	4	0	115	0	93	93	90	0	115	0	116	0	113	0	98	0	103	0	91	106	0
chr02_002361795|Ref_0001	chr02_002361795	GCATTTGTATCACTTTTCGTTTCTCGGTTTCTTTTCTCAAGTCATTCTTTAGTTTCATGTATAATTTGTATGCGATTCTGG	0	131	0	0	0	0	0	159	0	296	1	114	0	143	0	0	121	126	100	0	157	117	1	134	0	128	22	116	110	0	1	126	0	102	0	125	0	156	0	121	0	166	0	264	0	1	0
chr02_002361795|Alt_0002	chr02_002361795	GCATTTGTATCACTTTTCGTTTCTCGGTTTCTTTTCTCAAGTCATTCTTTAGTTTCATGTATAATTTGTATGCAATTCTGG	226	136	289	189	252	297	198	141	269	1	254	126	205	114	229	230	130	115	96	242	148	146	266	113	240	157	13	136	124	211	311	115	260	102	320	114	259	191	288	104	200	156	231	4	245	271	298
chr02_002364388|Ref_0001	chr02_002364388	GTACAATTGGATGACTCACCACTTACAAGGCTTAGTCTTTAAAGTGAATATGTGTCATTTAATGTATATTGGGCCCAACGA	22	96	62	58	121	132	54	146	74	136	55	131	129	106	50	72	50	57	131	66	131	118	147	155	127	164	36	121	126	83	148	111	74	102	151	67	122	184	111	124	145	141	142	136	69	85	102
chr02_002364388|Alt_0002	chr02_002364388	GTACAATTGGATGACTCACCACTTACAAGGCTTGGTCTTTAAAGTGAATATGTGTCATTTAATGTATATTGGGCCCAACGA	19	0	62	56	1	1	60	0	75	0	53	0	1	0	58	77	0	65	0	53	0	0	0	0	0	0	0	0	0	77	0	0	0	0	0	60	0	0	0	2	0	0	0	1	89	82	0
chr02_002765594|Ref_0001	chr02_002765594	CATGCATCTCGGTTTCTAACTCTGAATCATGCCTTGTGAGGTTTTGTTTTCCGCTAATGGCCCTTTAATACCTTGATTACT	0	178	0	0	308	149	0	340	0	137	0	144	156	167	0	0	0	1	156	0	191	141	178	0	153	0	0	256	144	0	308	158	186	148	189	134	184	217	296	290	146	154	159	151	0	0	162
chr02_002765594|Alt_0002	chr02_002765594	CATGCATCTCGGTTTCTAACTCTGAGTCATGCCTTGTGAGGTTTTGTTTTCCGCTAATGGCCCTTTAATACCTTGATTACT	361	168	422	328	0	177	290	1	393	117	335	118	170	176	317	334	258	321	175	312	200	194	164	261	189	282	66	0	162	259	0	142	153	144	185	165	167	240	0	2	181	174	223	172	324	319	157
chr02_002766483|Ref_0001	chr02_002766483	GAAATTCCAGATTTACTCTGCCATGCCATACAGGGGTAGGCTAAAATCAAATTTAGAATCCGAATTTTTTTCAATTCTCTA	0	0	0	0	0	0	0	0	0	0	0	0	0	0	0	0	0	0	0	0	0	0	0	0	0	0	0	0	0	0	0	0	0	0	0	0	0	0	0	0	0	0	0	0	0	0	0
chr02_002766483|Alt_0002	chr02_002766483	GAAATTCCAGATTTACTCTGCCATGCCATACAGGGGTAGGCTAAAATCAAATTTAGAATCCGAATTTTTTTCAATTTTCTA	0	0	0	0	0	0	0	0	0	0	0	0	0	0	0	0	0	0	0	0	0	0	0	0	0	0	0	0	0	0	0	0	0	67	0	0	0	0	0	139	0	0	0	0	0	0	0
chr02_003090428|Ref_0001	chr02_003090428	CCAGGTACAACCTCTTACGCCGAAGCCCTGATTTTATACTAGGAAAGCACTTTGACATCTTTTGTACTTTTTTTGCAGGTT	353	395	348	318	337	424	354	384	313	326	358	254	292	352	338	337	348	363	296	190	377	342	388	306	319	338	43	275	345	319	418	295	401	341	427	312	427	452	369	306	342	344	328	306	329	388	282
chr02_003090428|Alt_0002	chr02_003090428	CCAGGTACAACCTCTTACGCCGAAGCCGTGATTTTATACTAGGAAAGCACTTTGACATCTTTTGTACTTTTTTTGCAGGTT	0	0	0	0	0	0	0	0	0	0	0	0	0	0	0	0	0	0	0	175	0	0	0	0	0	0	0	0	0	0	0	0	0	0	0	0	0	0	0	0	0	0	0	0	0	0	0
chr02_003262682|Ref_0001	chr02_003262682	CTTTTGTGCTTCTCAAACTGTACTCTCCTCAATTTTCTGTAGCACAAGTATTTTGTAATATGTTGCGAGGTTGGCTGAATT	2	0	0	0	0	0	0	2	0	0	0	0	0	1	0	1	0	0	0	0	0	0	0	0	0	1	0	0	0	0	1	0	1	166	0	0	0	0	0	145	0	309	0	136	0	0	303
chr02_003262682|Alt_0002	chr02_003262682	CTTTTGTGCTTCTCAAACTGTACTCTCCTCAATTTTCTGTAGCACAAGTATTTTGTAATATGTTGCGAGGTTAGCTGAATT	240	267	290	205	207	246	209	309	211	247	236	235	176	256	178	218	291	241	185	253	272	243	199	200	187	267	22	213	237	191	262	222	266	86	276	266	250	360	208	92	195	2	218	123	202	211	2
chr02_003374238|Ref_0001	chr02_003374238	CTCGATATCTACCAGGAGATCTCCCACTGCCAAATCCACGACCACGTGGTAGGCCCACCCGACGATCAAAATCTGGACTGT	120	455	227	8	457	469	197	305	260	478	284	229	445	266	244	275	88	1	211	488	213	201	533	196	461	270	70	262	273	258	558	220	243	426	457	0	503	355	444	492	425	526	523	236	262	221	574
chr02_003374238|Alt_0002	chr02_003374238	CTCGATATCTACCAGGAGATCTCCCACTGCCAAATCCACGACCATGTGGTAGGCCCACCCGACGATCAAAATCTGGACTGT	92	0	242	475	0	5	284	311	206	0	250	217	0	233	245	276	119	390	196	0	253	213	8	210	2	229	58	234	252	190	1	223	0	1	1	487	0	315	3	9	0	1	4	207	231	228	1
chr02_003933260|Ref_0001	chr02_003933260	TCGAGCGTTGGATCGTCGAGGAAGTTCCAGGGAGGAACGTGAACCGTTGGATTTTGGTGGCGGAGTGGTTCTCCTATCATC	0	0	0	0	198	107	115	337	1	122	0	3	117	276	148	1	109	108	227	0	263	145	133	249	123	160	58	284	278	1	307	267	100	104	131	131	143	1	218	256	124	0	152	146	0	0	273
chr02_003933260|Alt_0002	chr02_003933260	TCGAGCGTTGGATCGTCGAGGAAGTTCCAGGTAGGAACGTGAACCGTTGGATTTTGGTGGCGGAGTGGTTCTCCTATCATC	0	0	0	0	0	0	0	0	0	0	0	0	0	0	0	0	0	0	0	0	0	0	0	0	0	0	0	0	0	0	0	0	0	0	1	0	0	0	0	0	0	0	0	0	0	0	0
chr02_004069514|Ref_0001	chr02_004069514	AGTTTGGCTTCGCAATATGTTTGCCAAATTGCACTACTTCGCCGAATTTATCCGTGTTTGTGTGTGGGATTCTTCATACAA	6	14	9	15	9	16	22	22	11	8	22	11	10	16	8	7	11	10	16	19	13	15	6	15	12	7	2	9	18	4	14	5	7	11	20	11	11	22	10	10	19	14	13	9	14	12	7
chr02_004069514|Alt_0002	chr02_004069514	AGTTTGGCTTCGCAATATGTTTGCCAAATTGCACTACTTCGCCGAATTTATCCGTGTTTGTGTGTCGGATTCTTCATACAA	0	0	0	0	0	0	0	0	0	6	0	0	0	0	0	0	0	0	0	0	0	0	0	0	0	1	0	0	0	0	0	1	0	0	0	0	0	0	0	0	0	0	0	0	0	0	0
chr02_004632097|Ref_0001	chr02_004632097	TCCAAGGGAGCAGCATCCGTCCTACATGGGTGGTTTCTGAAATTCGTTATTTGGTTGATTCCGCGTTCAGCCTCTGGACAT	6	4	6	2	5	2	7	7	3	3	4	12	10	9	0	1	12	5	1	5	6	10	3	6	7	1	0	2	9	2	4	3	5	6	4	3	7	4	6	6	8	11	3	1	2	5	5
chr02_004632097|Alt_0002	chr02_004632097	TCCAAGGGAGCAGCATACGTCCTACATGGGTGGTTTCTGAAATTCGTTATTTGGTTGATTCCGCGTTCAGCCTCTGGACAT	4	0	4	2	0	0	5	0	2	2	7	0	0	0	0	0	0	4	0	0	0	0	0	0	0	2	0	0	0	2	0	0	0	0	0	2	0	6	0	0	0	0	0	0	1	2	0
chr02_004632118|Ref_0001	chr02_004632118	GCCCGTCAGGCAATAGATGGTTGCACAATTTCCAAGGGAGCAGCATCCGTCCTACATGGGTGGTTTCTGAAATTCGTTATT	48	160	81	84	135	122	72	156	70	54	58	123	100	113	61	60	100	77	104	119	131	113	126	100	113	50	23	111	113	24	140	89	88	127	142	66	136	58	127	131	145	133	157	109	53	53	116
chr02_004632118|Alt_0002	chr02_004632118	GCCCGTCAGGCAATAGATGGTTGCAAAATTTCCAAGGGAGCAGCATCCGTCCTACATGGGTGGTTTCTGAAATTCGTTATT	0	0	0	0	0	0	0	0	0	0	0	0	0	0	0	0	0	0	0	0	0	0	0	0	0	0	0	0	0	0	0	0	0	0	0	0	0	0	0	0	0	0	0	0	0	0	0
chr02_004632149|Ref_0001	chr02_004632149	CAGAAACCACCCATGTAGGACGGATGCTGCTCCCTTGGAAATTGTGCAACCATCTATTGCCTGACGGGCTAAATAGTATTC	35	75	33	37	55	60	21	120	28	30	24	49	46	65	35	32	94	32	74	88	66	70	56	69	48	45	11	82	51	34	61	67	71	64	73	30	56	41	58	74	62	66	50	70	29	24	52
chr02_004632149|Alt_0002	chr02_004632149	CAGAAACCACCCATGTAGGACGGATGCTGCTCCCTTGGAAATTGTGCAACCATCTATTGCCTGACGGGCTAAATGGTATTC	0	0	0	0	0	0	0	0	0	0	0	0	0	0	0	0	0	0	0	0	0	0	0	0	0	0	0	0	0	0	0	0	0	0	0	0	0	0	0	0	0	0	0	0	0	0	0
chr02_004856486|Ref_0001	chr02_004856486	GAGATTCATTCAGTACAATATTCAAACAGTGTAATCGGCGGATCTCATCCGTTAGATGGCTTTTCATGTTCATTTTCATGT	4	0	5	1	1	6	2	3	1	3	3	1	4	0	5	1	0	3	5	0	3	2	0	5	0	8	3	2	3	1	3	5	0	2	1	4	0	4	0	2	3	2	0	3	4	4	8
chr02_004856486|Alt_0002	chr02_004856486	GAGATTCATTCAGTACAATATTCAAACAGTGTAATCGGCGGATCTCATCCGTTAGATGGCCTTTCATGTTCATTTTCATGT	0	0	0	0	0	0	0	0	0	0	0	0	0	0	0	0	0	0	0	0	0	0	0	0	0	0	0	0	0	0	0	0	0	0	0	0	0	0	0	0	0	0	0	0	0	0	0
chr02_004856523|Ref_0001	chr02_004856523	CAGTGTAATCGGCGGATCTCATCCGTTAGATGGCTTTTCATGTTCATTTTCATGTTTTCTTTTCATGTATCCAACTCTTTC	0	0	0	6	0	0	0	0	0	20	0	13	0	0	0	0	0	0	0	10	0	0	0	0	0	32	0	0	0	0	0	15	0	13	0	0	0	29	0	12	0	0	0	0	0	0	16
chr02_004856523|Alt_0002	chr02_004856523	CAGTGTAATCGGCGGATCTCATCCGTTAGATGGCTTTTCATGTTCATTTTCATGTTTTCTTTTCATGTATCAAACTCTTTC	6	0	14	11	11	23	17	8	7	0	22	0	12	9	8	16	8	18	15	0	22	25	19	30	8	0	0	19	17	13	7	7	4	0	8	16	3	0	15	9	6	20	11	27	15	13	0
chr02_004938348|Ref_0001	chr02_004938348	CATTTTTCTTTTTGTGTCAGAGTTTGGGGTAATTCTTCTATTATGGAAGGCTGAAAATTTCTTTATATTGTTTGATATTGC	146	115	98	91	99	120	71	112	104	89	91	90	59	43	69	103	93	56	36	119	57	111	94	0	93	102	5	66	39	86	97	0	138	76	114	78	137	77	76	80	85	117	92	69	83	88	64
chr02_004938348|Alt_0002	chr02_004938348	CATTTTTCTTTTTGTGTCAGAGTTTGGGGTACTTCTTCTATTATGGAAGGCTGAAAATTTCTTTATATTGTTTGATATTGC	0	0	0	1	0	0	0	1	0	0	0	0	0	70	0	0	104	69	63	0	98	0	2	117	0	0	3	0	79	0	2	125	0	0	0	0	0	104	0	1	0	0	0	0	0	0	0
chr02_004938364|Ref_0001	chr02_004938364	CATCTTGTTTATGGACATCCGAAGAGATGCATTCATTTTTCTTTTTGTGTCAGAGTTTGGGGTAATTCTTCTATTATGGAA	67	93	92	79	91	97	82	101	111	86	93	65	102	59	84	105	33	48	23	96	47	77	92	0	88	72	4	85	41	83	103	0	54	86	103	96	88	56	84	100	60	69	104	97	84	70	90
chr02_004938364|Alt_0002	chr02_004938364	CATCTTGTTTATGGACATCCGAAGAGATGCATTCATTTTTCTTTTTGTATCAGAGTTTGGGGTAATTCTTCTATTATGGAA	0	0	0	0	0	0	0	0	0	0	0	0	0	0	0	0	0	0	0	0	0	0	0	0	0	0	0	0	0	0	0	0	0	0	0	0	0	0	0	0	0	0	0	0	0	0	0
chr02_004998040|Ref_0001	chr02_004998040	TGTTAGAGCTTGTCCCACGCTGGTTAATTACAACTTCCAAAACTAGAATATTAGCTTGGGCAGCCTCTCCACTCATTGCCA	0	371	0	0	170	0	1	173	0	1	0	1	128	150	0	149	0	2	0	153	0	0	173	0	130	0	0	143	0	151	186	0	237	0	195	0	182	0	152	0	146	378	172	1	0	0	0
chr02_004998040|Alt_0002	chr02_004998040	TGTTAGAGCTTGTCCCACGCTGGTTAATTACAACCTCCAAAACTAGAATATTAGCTTGGGCAGCCTCTCCACTCATTGCCA	362	2	371	319	152	326	314	188	353	308	331	289	153	166	294	158	348	311	302	162	317	349	147	253	126	307	69	137	320	149	194	303	204	312	191	345	240	394	151	267	133	0	202	330	304	295	329
chr02_005031306|Ref_0001	chr02_005031306	ATTTTTTTTTCTTCCCCTTTTTCCCCTTCGTTTCACGTCCCCTTCTTTATCTAAACCCCAGATTTTCTCCTTATCTTTCAT	0	87	0	91	0	0	0	0	0	124	0	181	0	100	0	92	130	70	73	116	106	0	2	128	0	101	8	0	106	91	1	184	0	90	0	1	0	240	3	74	0	244	0	93	0	0	164
chr02_005031306|Alt_0002	chr02_005031306	ATTTTTTTTTCTTCCCCTTTTTCCCCTTCGTTTCACGTCCCCTTCTTTATCTAAACCCCAGATTTTCTCCTTATCTTTTAT	243	84	171	88	160	147	149	214	160	104	162	4	100	75	105	71	122	64	69	112	84	131	159	1	96	103	7	137	93	64	147	0	190	83	184	172	190	0	171	93	125	1	160	93	144	126	0
chr02_005078769|Ref_0001	chr02_005078769	GTGTCTCGGATCTACTCGTATTTATTTAGTATTTATTTTTCTCATGTTTGATAACTTTTGGAGAGACGCCAAAGTCTTGGG	75	116	61	69	96	56	68	82	73	0	48	0	47	55	67	101	0	56	49	52	74	0	51	0	37	1	0	64	40	102	124	0	49	51	72	42	59	135	99	45	54	99	53	55	51	54	51
chr02_005078769|Alt_0002	chr02_005078769	GTGTCTCGGATCTACTCGTATTTATTTAGTATTTATTTTTCTCTTGTTTGATAACTTTTGGAGAGACGCCAAAGTCTTGGG	64	0	57	0	0	63	0	72	78	105	68	58	39	43	0	0	104	49	53	45	71	94	42	81	42	62	4	42	46	0	0	114	72	59	69	58	46	0	0	44	55	0	60	59	61	51	35
chr02_005078815|Ref_0001	chr02_005078815	GGATCAACAAGGGGGGTATCGAAACTGTGTCTCGGATCTACTCGTATTTATTTAGTATTTATTTTTCTCATGTTTGATAAC	2	7	4	4	6	3	6	5	5	0	9	0	2	6	8	7	0	0	2	3	3	0	5	0	1	2	0	4	6	6	5	0	2	1	3	4	1	20	1	3	6	11	3	6	4	6	4
chr02_005078815|Alt_0002	chr02_005078815	GGATCAACAAGGGGGGTATCGAAGCTGTGTCTCGGATCTACTCGTATTTATTTAGTATTTATTTTTCTCATGTTTGATAAC	0	0	0	0	0	0	0	0	0	0	0	0	0	0	0	0	0	0	0	0	0	0	0	0	0	0	0	0	0	0	0	0	0	0	0	0	0	0	0	0	0	0	0	0	0	0	0
chr02_005082930|Ref_0001	chr02_005082930	GTGACGCTTACCACATGACAGAACCCCATCCCGATGGTATGTCTCAAATTACGTGCTGTTGATGCTACTACATCTGAAATT	92	154	68	135	118	39	123	126	84	0	78	73	53	81	92	144	0	55	98	70	79	0	73	0	66	95	0	82	55	145	129	0	107	54	95	85	63	211	133	95	60	151	75	99	72	73	161
chr02_005082930|Alt_0002	chr02_005082930	GTGACGCTTACCACATGACAGAACCCCATCCCGATGGTATGTCTCAAATTACGTGTTGTTGATGCTACTACATCTGAAATT	0	0	0	0	0	1	0	0	1	0	0	1	0	0	0	0	0	0	0	0	0	0	0	0	0	0	0	0	0	0	0	0	0	0	0	0	0	0	1	0	0	0	0	0	0	0	0
chr02_005082971|Ref_0001	chr02_005082971	CCCCATCCCGATGGTATGTCTCAAATTACGTGCTGTTGATGCTACTACATCTGAAATTGGATTTTCTAGCGGATTCAAGTC	73	107	76	100	120	63	116	68	64	0	68	49	41	43	131	115	0	49	36	41	63	0	48	0	58	54	0	61	49	88	92	0	41	43	74	52	58	159	127	46	36	96	68	57	52	60	95
chr02_005082971|Alt_0002	chr02_005082971	CCCCATCCCGATGGTATGTCTCAAATTACGTGCTGTTGATGCTACTACATCTGAAATTGGATTTTCTAGCGGACTCAAGTC	1	0	0	0	0	0	0	0	2	0	0	0	0	0	0	0	0	0	0	0	0	0	0	0	0	0	0	0	0	0	2	0	0	0	0	0	0	0	0	0	0	1	0	1	0	0	0
chr02_005083121|Ref_0001	chr02_005083121	GTTTTGCCTTTTCCTTTTTTCGGTGGGGCGAGGGGTCAATTTTAAGGTAATTAATTTGTTAGATAAGTCGCTTCTCACATT	109	211	122	230	207	122	162	117	129	0	113	100	112	136	214	224	0	112	84	94	105	0	108	0	116	108	0	95	135	182	225	0	102	90	123	117	95	315	207	93	115	228	128	135	128	135	229
chr02_005083121|Alt_0002	chr02_005083121	GTTTTGCCTTTTCCTTTTTTCGGTGGGGCGAGGGGTCAATTTTAAGGTAATTAATTTGTTAGATAAGTCGCTTTTCACATT	77	0	120	0	1	112	0	92	107	228	119	80	80	102	0	1	190	113	87	98	100	196	111	157	94	113	16	88	110	0	0	200	91	95	126	91	118	0	0	81	100	0	93	120	107	96	1
chr02_005333201|Ref_0001	chr02_005333201	CACTCAAAATGATGCAGTAACTTTAGGGGTAATAGTGTTATTTTGTGTCCTTAGTGTTAGTGGGTCTATAAATAGGTGTGT	303	1	306	255	323	424	280	318	324	299	319	276	294	291	344	168	290	304	242	0	327	304	269	288	383	269	60	231	297	139	362	286	316	282	350	301	376	390	311	247	323	326	333	288	281	317	320
chr02_005333201|Alt_0002	chr02_005333201	CACTCAAAATGATGCAGTAACTTTAGGGGTAATAGTGTTATTTTGTGTCCTTAGTGTTAGTGGGTCTATAAATAGGTGTCT	0	293	0	0	0	0	0	0	0	0	0	1	0	0	0	144	0	0	0	266	0	0	0	0	0	0	0	0	0	132	0	0	0	0	0	0	0	0	0	0	0	0	0	2	0	0	0
chr02_005604751|Ref_0001	chr02_005604751	CTGGAAGCTAGAAGGTGCTTGGCCGCCCTGGGAGCACCTAGCGAGTTTTAGAACCTTGCTTTCTACATGCCAGTATGGTGA	33	63	56	42	51	88	39	43	52	133	43	112	39	46	60	45	85	63	61	82	34	92	45	64	53	84	13	51	103	35	41	51	44	143	52	51	55	103	51	135	52	1	65	40	43	35	83
chr02_005604751|Alt_0002	chr02_005604751	CTGGAAGCTAGAAGGTGCTTGGCCGCCCTGGGAGCACCTAGCGAGTTTTAGAAACTTGCTTTCTACATGCCAGTATGGTGA	80	49	67	41	44	0	66	52	58	0	53	0	47	42	57	46	0	42	0	0	50	0	56	0	46	0	0	42	0	37	54	46	49	0	50	58	64	0	53	3	44	96	41	48	43	30	0
chr02_005604808|Ref_0001	chr02_005604808	AGGCGCTAGATGTCCCCTCGCCGACTAGCCCGACTATCCAGACTAATTGCCCGACTAGATGCCGAGTACTCAGCCCTGGAA	0	0	0	1	1	0	1	0	0	200	0	169	2	0	0	0	1	0	0	1	0	0	0	1	0	0	0	0	0	0	1	0	2	143	2	0	0	0	0	206	0	0	0	0	0	0	1
chr02_005604808|Alt_0002	chr02_005604808	AGGCGCTAGATGTCCCCTCGCCGACTAGCCCGACTATCCAGACTAATTGCCCGACTAGATGCCGAGTACTCGGCCCTGGAA	227	289	237	219	276	504	267	3	244	4	248	246	217	280	246	273	487	197	448	512	252	249	236	479	204	229	74	0	545	181	310	239	212	0	268	1	266	598	274	6	223	0	254	2	238	238	507
chr02_005799327|Ref_0001	chr02_005799327	CGCTACTGGTTTGAAAGCCTGCCAACTTCATGGGGTTGCTAGAAGGAAGGAAAAATTGGTTTTATTAATTGCACTTCCTGT	175	378	196	311	236	4	149	193	197	318	165	300	180	161	181	358	0	184	0	317	172	0	193	0	189	318	0	164	1	289	189	0	171	185	165	167	186	493	162	158	148	369	161	334	176	198	0
chr02_005799327|Alt_0002	chr02_005799327	CGCTACTGGTTTGAAAGCCTGCCAACTTCATGGGGTTGCTAGAAGGAAGGAAAAATTGGTTTTATTAATTGCACTCCCTGT	143	1	161	0	163	297	158	163	146	0	133	0	119	137	149	0	213	145	263	0	153	270	160	252	148	0	24	123	273	0	141	251	139	141	141	155	172	0	152	135	135	0	156	0	169	119	254
chr02_005799465|Ref_0001	chr02_005799465	CTCAGTTGCTTGAATGATGTTTTCGTACACCATTTTCCCATCATAACTCCATATTGCAAACGAATTTGTGTTATTTACTTG	80	200	119	167	96	0	107	87	98	186	79	154	85	114	124	220	0	102	0	178	80	0	97	0	80	219	0	88	0	155	86	0	82	85	108	123	141	240	98	78	68	168	106	169	107	63	0
chr02_005799465|Alt_0002	chr02_005799465	CTCAGTTGCTTGAATGATGTTTTCGTACACCATTTTTCCATCATAACTCCATATTGCAAACGAATTTGTGTTATTTACTTG	46	0	59	0	19	82	19	29	54	0	50	0	76	61	19	1	143	63	92	0	18	90	60	127	49	0	26	24	93	0	28	66	62	11	82	17	85	0	18	20	58	0	70	0	69	38	113
chr02_005799490|Ref_0001	chr02_005799490	CCTCCTTTCCCAACGCAATATTTGGCATTGAAGTTCTCAGTTGCTTGAATGATGTTTTCGTACACCATTTTCCCATCATAA	91	195	83	170	113	27	71	125	111	198	62	194	88	110	76	150	35	65	18	191	129	45	92	36	86	250	3	131	28	124	139	20	160	90	100	91	122	269	78	149	69	225	71	192	68	52	27
chr02_005799490|Alt_0002	chr02_005799490	CCTCCTTTCCCAACGCAATATTTGGCATTGAAGTTCTCAGTTGCTTCAATGATGTTTTCGTACACCATTTTCCCATCATAA	0	0	0	0	0	1	0	0	0	0	0	0	0	0	0	0	0	0	0	0	0	0	0	0	0	0	0	0	0	0	0	0	0	0	0	0	0	0	0	0	0	0	0	0	0	0	0
chr02_005955564|Ref_0001	chr02_005955564	AAGTAATCCTCTCAGGAGGTGGCTTCGGCGAGTCCTTGATAAACGCCACCCACTGCTCGTTTGCCTGGACGAGAGGATGCC	287	0	287	3	502	602	334	320	471	269	271	221	491	344	299	0	227	0	278	0	581	214	589	0	546	0	62	272	284	0	616	0	411	295	576	0	679	617	551	6	544	0	317	251	233	266	3
chr02_005955564|Alt_0002	chr02_005955564	AAGTAATCCTCTCAGGAGGTGGCTTCGGTGAGTCCTTGATAAACGCCACCCACTGCTCGTTTGCCTGGACGAGAGGATGCC	0	0	0	0	0	0	1	0	0	0	1	0	0	0	0	0	0	0	0	0	3	0	0	0	0	0	0	1	0	0	0	0	0	0	0	0	1	0	0	0	0	0	0	0	0	0	0
chr02_005955744|Ref_0001	chr02_005955744	TTTGGAAACCCAGTTGCCTGAGAGACATCTATTATGTTCATCTTGACCAAATGTTTGAGACAGGTCTCGTAGTCATCGGCT	265	0	304	1	566	524	223	399	544	252	261	285	431	225	239	3	242	0	302	0	488	259	519	0	458	0	52	260	262	0	551	0	512	227	740	1	409	724	448	7	375	0	221	221	284	254	0
chr02_005955744|Alt_0002	chr02_005955744	TTTGGAAACCCAGTTGCCTGAGAGACATCTATTATGTTCATCTTGACCAAATGTTTGAGACAGGTCTCATAGTCATCGGCT	300	556	287	470	0	9	215	349	0	271	243	250	0	257	235	499	245	516	268	533	0	250	3	437	1	527	66	224	238	451	2	443	1	221	1	602	0	0	0	507	0	547	269	267	247	224	472
chr02_005961316|Ref_0001	chr02_005961316	GGAAGCCCAGTTGCCTCAGAGATATCTATTATGGTTATCTCGACCAATTGTTCGAGATAGGTCTCGTAGACATCGGCTGCA	291	468	268	199	433	440	130	281	428	422	163	400	336	228	129	183	246	0	268	183	512	199	400	0	339	441	30	209	210	193	407	0	509	235	568	2	285	615	373	4	326	436	194	205	249	199	435
chr02_005961316|Alt_0002	chr02_005961316	GGAAGCCCAGTTGCCTCAGAGATATCTATTATGGTTATCTCGACCAATTGTTCGAGATAGGTCTCGTAGACATTGGCTGCA	271	0	271	210	0	4	133	252	2	1	188	0	0	200	179	241	199	460	239	212	0	218	3	404	3	0	42	202	198	251	0	418	2	219	0	462	0	0	2	389	2	2	198	209	236	197	0
chr02_006303971|Ref_0001	chr02_006303971	GTACTGTGAAATGGTAATTCTAGTACAGAAGATTTCTCTCCCAACAGAATCATTATTACTTTTCTTTTTTTTTCTTTTTTT	0	0	0	8	2	1	0	17	9	7	0	13	5	5	0	0	0	0	0	0	11	0	8	0	7	16	0	7	0	0	17	0	9	4	10	0	5	0	8	16	3	0	0	0	0	0	0
chr02_006303971|Alt_0002	chr02_006303971	GTACTGTGAAATGGTAATTCTAGTACAGAAGATTTCTCTCCCAACAGAATCATTATTACTTTTCTTTTCTTTTCTTTTTTT	0	0	0	0	0	0	0	0	0	0	0	0	0	0	0	0	0	0	0	0	0	0	0	0	0	0	0	0	0	0	0	0	0	0	0	0	0	0	0	0	0	0	0	0	0	0	0
chr02_006304021|Ref_0001	chr02_006304021	CAATGAAGATCCAAACCTAGATCGCGGAACCCTATTGGAAGCAAAATCTATACCTTTGTTAGTTCAATATATTCACTTCCG	0	1	0	74	230	102	64	142	87	101	0	158	71	104	64	0	0	0	77	0	214	0	93	0	90	105	0	68	67	0	192	0	123	75	95	0	90	0	137	174	66	0	3	0	0	0	0
chr02_006304021|Alt_0002	chr02_006304021	CAATGAAGATCCAAACCTAGATCGCGGAACCCTATTGGAAGCAAAATCTCTACCTTTGTTAGTTCAATATATTCACTTCCG	0	0	0	0	0	0	0	0	0	0	0	0	0	0	0	0	0	0	0	0	0	0	0	0	0	0	0	0	0	0	0	0	0	0	0	0	0	0	0	0	0	0	0	0	0	0	0
chr02_006304084|Ref_0001	chr02_006304084	TTGCTTCCAATAGGGTTCCGCGATCTAGGTTTGGATCTTCATTGATCAATTCGACAGCCTCCTGAGAGTCAGATTCAATGC	0	0	0	62	115	67	58	65	62	64	0	101	49	58	53	1	0	0	75	0	107	0	93	0	68	54	0	57	75	0	117	0	64	49	54	0	55	0	95	111	62	0	2	0	0	0	0
chr02_006304084|Alt_0002	chr02_006304084	TTGCTTCCAATAGGGTTCCGCGATCTAGGTTTGGATCTTCATTGATCAATTCGACAGTCTCCTGAGAGTCAGATTCAATGC	0	0	0	0	0	0	0	0	0	0	0	0	0	0	0	0	0	0	0	0	0	0	0	0	0	1	0	0	0	0	0	0	1	0	0	0	0	0	0	0	0	0	0	0	0	0	0
chr02_006320758|Ref_0001	chr02_006320758	CCATCACACCAAACTGAGGGAAGCAAACACTCAAACCTGTTGTTCTTCTGACAAGATTGCATCCCCCGATCATCTGTCGCA	884	753	880	320	362	740	745	408	368	712	688	348	370	347	808	778	812	738	793	356	355	696	412	605	367	361	254	341	754	644	369	321	340	711	492	807	374	2	364	749	321	674	712	380	845	753	679
chr02_006320758|Alt_0002	chr02_006320758	CCATCACACCAAACTGAGGGAAGCAAACACTCAAACCTGTTGTTCTTCTGACAAGATTGCATCCCCCGATCATCTGTTGCA	0	2	0	320	310	3	0	396	300	1	0	275	326	316	9	0	0	1	0	260	327	0	327	0	316	310	0	301	1	0	310	324	368	0	370	0	309	832	337	6	286	0	3	318	0	2	1
chr02_006322991|Ref_0001	chr02_006322991	AAAACAAGAAGCTGAAGCTCCTTTCCAGCAGGGTGAATCCACAGCAGGATTATAATGTTCCAAACCCTCAGAAGAATATTC	104	192	149	95	112	107	295	1	4	126	146	104	0	1	237	310	0	127	92	121	138	0	7	0	2	0	0	0	112	220	131	1	0	105	0	106	0	0	127	244	0	0	133	0	114	133	234
chr02_006322991|Alt_0002	chr02_006322991	AAAACAAGAAGCTGAAGCTCCTTTCCAGCAGGGTGAATCCACCGCAGGATTATAATGTTCCAAACCCTCAGAAGAATATTC	108	0	130	117	78	134	1	316	239	134	116	88	220	272	0	0	183	104	84	106	113	184	235	172	202	241	12	188	144	0	144	234	181	142	243	107	298	338	104	6	230	239	107	215	122	133	0
chr02_006638238|Ref_0001	chr02_006638238	GAAGCAGGTTCTTATATTTTCTAGTTTAGATTGACATTTTAGTTTTCCTTTCTCATTATTGAAGTCTTTTGATGTACTTTG	50	0	59	140	0	6	69	0	0	90	66	128	0	0	68	90	0	66	0	0	0	0	0	0	0	111	0	0	0	98	0	0	0	88	0	75	0	0	0	149	0	0	77	0	72	90	0
chr02_006638238|Alt_0002	chr02_006638238	GAAGCAGGTTCTTATATTTTCTAGTTTAGATTGACATTTTAGTTTTCCTTTGTCATTATTGAAGTCTTTTGATGTACTTTG	0	0	0	0	0	0	0	0	0	0	0	0	0	0	0	0	0	0	0	0	0	0	0	0	0	0	0	0	0	0	0	0	0	0	0	0	0	0	0	0	0	0	0	0	0	0	0
chr02_006731901|Ref_0001	chr02_006731901	GACAAACCTTGGGAATCAAAAGGATTTGATGCAAAAACTTTTGGCGTCTGGGCAGTTCATTTGTTTTCTTATGTATCCTGC	135	201	155	136	312	310	190	430	290	307	170	277	243	335	161	1	248	151	264	154	333	257	346	322	310	295	53	293	331	0	326	333	255	250	349	157	308	458	293	320	274	1	184	134	145	156	315
chr02_006731901|Alt_0002	chr02_006731901	GACAAACCTTGGGAATCAAAAGGATTTGATGCAAAAACTTTTGGCGTCTGGGCAGTTCATTTGTTTTCTTATGTATCTTGC	126	146	171	147	0	5	156	0	3	0	149	0	1	0	166	315	0	171	1	155	0	0	0	2	0	0	0	0	0	280	0	0	0	0	0	157	0	0	0	9	0	315	156	163	159	153	0
chr02_006882335|Ref_0001	chr02_006882335	TCCTAAATCCTCACTCAGCGGGTCATCAACAAGGACCATGATATCCGAACCCGAGTCTTTTTCAGCAGTAAACCCTTCTTC	247	190	174	182	391	310	186	433	338	185	163	354	354	194	163	1	209	0	163	146	409	327	378	0	361	224	32	363	190	0	385	176	396	379	379	184	375	475	373	178	347	0	381	177	219	182	351
chr02_006882335|Alt_0002	chr02_006882335	TCCTAAATCCTCACTCAGCGGGTCATCAACAAGGACCATGATAGCCGAACCCGAGTCTTTTTCAGCAGTAAACCCTTCTTC	220	188	174	173	0	1	149	1	0	190	213	1	1	176	187	414	226	347	200	198	0	0	0	351	0	220	37	0	201	362	0	145	0	1	0	197	0	0	1	167	0	400	6	190	204	154	0
chr02_006882480|Ref_0001	chr02_006882480	AGATTCGGCATATCCCTCTGAACCATCGTCATCTGCATTTTGATGCATACAGAATGTTAATAACAAAGTTTTGGATGAGTC	219	275	305	230	167	189	252	237	189	204	217	190	194	123	174	189	104	105	69	257	187	187	227	0	180	164	8	191	130	128	266	117	180	201	280	273	224	274	265	265	199	217	274	186	195	216	183
chr02_006882480|Alt_0002	chr02_006882480	AGATTCGGCATATCCCTCTGAACCATCGTCATCTGCATTTTGATGCATACAGAATGTTAATAACAAAGTTTTGGAAGAGTC	0	0	0	0	0	0	0	0	0	1	0	0	0	99	0	0	83	102	49	0	0	0	0	124	0	0	8	0	115	1	0	75	0	0	0	0	0	0	4	0	0	0	0	0	0	0	0
chr02_006912172|Ref_0001	chr02_006912172	ACACAATATAGTTGCTAAAGCCACACACACACACAGAGAGAGAGAGAGAGAGAGAGAGAGAGAGAGAGAGAGAGAGAGAGA	0	0	0	0	0	0	0	0	0	0	0	0	0	0	0	0	0	0	0	0	0	0	0	0	0	0	0	0	0	0	0	0	0	0	0	0	0	0	0	0	0	0	0	0	0	0	0
chr02_006912172|Alt_0002	chr02_006912172	ACACAATATAGTTGCTAAAGCCACACACACACACAGAGAGAGAGAGAGAGAGAGAGAGCGAGAGAGAGAGAGAGAGAGAGA	0	0	0	0	0	0	0	0	0	0	0	0	0	0	0	0	0	0	0	0	0	0	0	0	0	0	0	0	0	0	0	0	0	0	0	0	0	0	0	0	0	0	0	0	0	0	0
chr02_007188123|Ref_0001	chr02_007188123	CAAACCCAATGATAGAGGCCCATGGCTTACCTTGGATTAGTAATTTTTTATTTTATTTTTTTATCCCAAAGATACCTTAGA	0	108	0	0	38	0	0	65	0	65	0	40	28	108	0	41	47	63	29	91	58	0	39	74	33	0	1	31	46	42	45	47	59	1	59	0	55	62	43	0	39	1	38	99	0	0	0
chr02_007188123|Alt_0002	chr02_007188123	CAAACCCAATGATAGAGGCCCATGGCTTACCTTGGATTAGTAATTTTTTATTTTATTTTTTTATCCCAAAGATACCTTGGA	70	0	117	98	44	105	63	57	92	53	94	43	43	0	90	40	43	48	23	0	55	101	44	0	36	114	0	38	44	38	72	42	40	104	77	113	65	73	37	86	45	101	27	1	65	119	101
chr02_007636084|Ref_0001	chr02_007636084	CTTCCAACTCGTTGTTAAGAGGCCTTCGACTTGCCTGTCCCATGGCCAATGTTGGATTTGTAGAGGCAAATGGATTGGGAG	0	1	0	0	201	214	221	0	2	0	2	4	2	0	231	0	1	0	0	0	200	0	6	200	0	0	0	0	216	0	300	500	1	193	1	0	0	0	1	1	0	0	11	0	0	1	0
chr02_007636084|Alt_0002	chr02_007636084	CTTCCAACTCGTTGTTAAGAGGCCTTCGAATTGCCTGTCCCATGGCCAATGTTGGATTTGTAGAGGCAAATGGATTGGGAG	459	498	525	491	253	215	287	644	456	483	601	464	536	484	341	582	411	532	519	285	230	545	548	257	564	481	201	543	259	487	313	0	486	287	491	505	621	637	476	510	507	464	537	511	508	454	340
chr02_007636175|Ref_0001	chr02_007636175	GAATCTGAGTGAGAAAGATATAACCACTATTTGTTGTATTGTTAAGAGTAAGTAGTCTTTTTCATCAATCAATCCATGACA	0	0	0	0	206	217	135	0	0	0	1	0	0	0	177	0	0	0	0	0	213	0	1	178	0	0	1	0	178	0	183	186	0	175	0	0	0	0	5	0	0	0	2	0	0	0	0
chr02_007636175|Alt_0002	chr02_007636175	GAATCTGAGTGAGAAAGATATAACCACTATTTGTTGTATTGTTAAGAGTAAGTGGTCTTTTTCATCAATCAATCCATGACA	0	0	0	0	0	0	0	0	0	0	0	0	0	0	0	0	0	0	0	0	0	0	0	0	0	0	0	0	0	0	0	0	0	0	0	0	0	0	0	0	0	0	0	0	0	0	0
chr02_007636205|Ref_0001	chr02_007636205	AAATAATCTATATCAAGGCACAACATATGCTTTATGACAAGGCCATACAACCATTTTTTTTTTTTGAATATCTCACACTAG	0	0	0	0	93	130	92	0	1	0	1	0	0	0	87	0	0	0	0	0	116	0	1	86	0	0	0	0	99	0	109	101	0	116	0	0	0	0	0	0	0	0	3	0	0	0	0
chr02_007636205|Alt_0002	chr02_007636205	AAATAATCTATATCAAGGCACAACATATGCTTTATGACAAGGCCATACAACCATTTTTTTTTTTTGAATATCTCACACCAG	0	0	0	0	0	0	0	0	0	0	0	0	0	0	0	0	0	0	0	0	0	0	0	0	0	0	0	0	0	0	0	0	0	0	0	0	0	0	0	0	0	0	0	0	0	0	0
chr02_007734861|Ref_0001	chr02_007734861	GAATCAGAGCTGTCCAAGCTGCCACATTTGGAGAATTGATTTCAATAAATGATTTCTGAGCATCAGCGATGCTCCCACATT	575	513	555	224	277	495	397	299	269	0	519	2	234	233	379	559	464	490	463	252	295	435	243	454	258	1	56	217	462	464	222	487	506	415	296	543	256	640	255	480	231	563	444	434	593	547	481
chr02_007734861|Alt_0002	chr02_007734861	GAATCAGAGCTGTCCAAGCTGCCACATTTGGAGAATTGATTTCAATAAATGATTTCTGAGCATCAGAGATGCTCCCACATT	0	0	0	212	213	1	0	266	245	408	0	386	199	212	0	0	0	0	0	228	250	0	230	0	209	528	0	218	0	0	263	0	0	0	297	4	224	0	217	1	171	4	3	2	0	1	0
chr02_007990055|Ref_0001	chr02_007990055	AGAGGAAAATGCAAGTGGTGCAATGTTCAGGGCTTGGTGAATATGATTAGTGGGCTTCAGCTCCACGTGTTTATTCATAAA	178	306	183	266	198	5	182	154	187	166	148	166	168	345	171	379	166	338	141	332	150	146	156	334	163	355	26	155	153	270	178	193	213	147	155	334	178	440	160	307	122	159	174	171	151	156	334
chr02_007990055|Alt_0002	chr02_007990055	AGAGGAAAATGCAAGTGGTGCAATGTTCAGGGCTTGGTGAATATGATTAGTGGGCTTCAGCCCCACGTGTTTATTCATAAA	184	0	165	0	193	293	111	162	178	128	171	119	143	1	137	1	158	0	133	0	165	138	150	0	157	0	16	113	141	0	167	158	156	138	176	0	154	0	145	0	120	164	153	143	142	131	0
chr02_008073933|Ref_0001	chr02_008073933	GTAGATGGGGCTGAGGGGGAGAGAGATTTGATTTCTTTGATTCTTTGTGGAAAAGTTAAAGAGCAGTACATGAAGAAAGCA	100	185	89	1	1	99	1	85	83	0	88	2	91	88	0	2	124	90	142	73	0	143	93	137	83	0	20	68	68	45	0	114	0	73	127	75	99	146	104	93	54	103	100	55	80	79	67
chr02_008073933|Alt_0002	chr02_008073933	GTAGATGGGGCTGAGGGGGAGAGAGATTTGATTTCTTTGATTCTTTGTGGAAAAGTTAAAGAGAAGTACATGAAGAAAGCA	79	0	91	73	91	2	86	88	80	158	70	58	64	87	74	158	0	98	0	57	71	0	74	0	74	60	0	54	0	57	71	0	69	0	102	58	82	111	64	65	57	79	74	69	62	99	55
chr02_008341392|Ref_0001	chr02_008341392	CCCATCAGCTATGATGGCTGGTAACTTGATTATCAACATTCAGCCCAAGTTGGTTGGCCCATGGTCCGAATTGAATATTCA	361	327	415	160	311	323	341	425	352	325	355	166	293	366	303	371	329	344	306	320	338	282	347	248	268	162	44	284	374	251	396	162	302	307	357	371	301	382	297	336	292	291	340	274	377	332	319
chr02_008341392|Alt_0002	chr02_008341392	CCCATCAGCTATGATGGCTGGTAACTTGATTATCAACATTCAGTCCAAGTTGGTTGGCCCATGGTCCGAATTGAATATTCA	0	0	0	82	0	2	0	0	0	0	0	74	0	0	0	0	0	1	0	0	0	0	1	0	0	59	0	1	0	1	0	66	0	0	0	2	0	0	0	0	2	2	0	0	0	0	0
chr02_008410309|Ref_0001	chr02_008410309	TATTCAAGCACTTTTGCTCCCGCACTCCGATTTCTAGTTAGGATGTTAGGGGATGGATCCGATCTACGTTTGGGAACATTA	146	0	138	0	0	105	0	193	107	0	102	0	101	0	0	0	177	0	158	0	0	118	129	0	86	0	16	126	0	0	0	0	0	0	227	0	154	0	129	0	132	281	154	1	144	111	0
chr02_008410309|Alt_0002	chr02_008410309	TATTCAAGCACTTTTGCTCCCGCACTCCGAGTTCTAGTTAGGATGTTAGGGGATGGATCCGATCTACGTTTGGGAACATTA	0	0	0	0	103	0	4	190	144	0	0	1	122	268	0	0	143	128	152	0	158	126	140	130	132	0	16	110	160	0	156	0	0	0	173	171	148	0	110	6	131	0	0	112	0	0	109
chr02_008458332|Ref_0001	chr02_008458332	AGAGAATGATGACAGCATCTGACAAGTGTCGTATAACAATCTAGTGTTGCAATATTTGTTTAGTATAATCCAGTTATTCAA	397	1	371	169	404	362	246	435	397	0	273	0	305	166	256	336	155	223	158	0	390	292	364	0	319	0	20	249	136	164	307	0	377	189	422	380	291	228	311	287	296	0	330	1	375	307	0
chr02_008458332|Alt_0002	chr02_008458332	AGAGAATGATGACAGCATCTGACAAGTGTCGTATAACAATCTAGTGTTCCAATATTTGTTTAGTATAATCCAGTTATTCAA	0	323	0	155	2	6	0	0	0	333	1	287	0	145	0	1	160	211	144	268	0	0	0	342	0	342	31	0	142	160	0	304	0	167	0	0	0	232	0	2	0	362	0	338	0	0	374
chr02_008484621|Ref_0001	chr02_008484621	TTCGATTTCCCTGCCGTTGCGTGACAACAACCTCCTGTCCAAAGGGCTGAAATAGGAATGTTTTGGATTCTTGGAAATTGC	302	379	368	341	315	426	316	401	395	407	367	379	360	349	445	394	303	307	354	437	413	398	414	381	406	401	70	356	398	336	444	392	343	330	445	385	391	487	371	355	357	329	345	392	431	364	377
chr02_008484621|Alt_0002	chr02_008484621	TTCGATTTCCCTGCCGTTGCGTGACAACAACCTCCTGTCCAAAGGGCTGAAATAGGAATGTTTTGGATTCTTGGAAATTGA	0	0	0	0	0	0	0	0	0	0	0	2	1	0	0	0	0	0	0	0	0	0	0	0	0	0	0	0	0	2	0	0	0	0	0	0	0	0	0	0	0	1	0	0	0	0	0
chr02_008835722|Ref_0001	chr02_008835722	GTAAAAGTCTGTTTGTGCCTCTGGCCAGTTTTCCTAGTACTGCATTTTCGTTTCTGTTTTGGCTCTCAAGTATGTTCTCTT	195	100	178	80	166	168	147	242	159	144	129	77	111	126	141	155	209	157	178	164	192	167	156	179	148	106	27	180	129	148	161	175	176	121	198	174	160	111	142	145	126	0	181	169	168	135	191
chr02_008835722|Alt_0002	chr02_008835722	GTAAAAGTCTGTTTGTGCCTCTGGCCAGTTTTCCTAGTACTGCATTTTCGTTTCTGTTTTGGCTCTCAAGTGTGTTCTCTT	0	0	1	0	0	0	0	0	0	0	0	0	0	0	0	0	0	0	0	0	0	0	0	0	0	0	0	0	0	1	0	0	0	0	0	0	0	1	0	0	0	0	0	0	0	0	0
chr02_008835784|Ref_0001	chr02_008835784	CAGAAAACCAAACTCATCAACATCATTGTTGATCTAGGTACTATAGTAAGTTTTTTTCTGGGTAAGATAATTCTTTATAAA	66	26	72	25	45	51	48	83	39	51	56	26	34	57	45	41	53	62	33	55	58	54	42	48	37	28	4	50	45	38	47	55	59	58	59	59	59	32	47	47	50	0	42	54	30	24	47
chr02_008835784|Alt_0002	chr02_008835784	CAGAAAACCAAACTCATCAACATCATTGTTGATCTAGGTACTATAGTAAGGTTTTTTCTGGGTAAGATAATTCTTTATAAA	0	26	0	30	0	0	0	0	0	0	0	14	0	0	0	0	0	0	0	0	0	0	0	0	0	31	0	0	0	0	0	0	0	0	0	0	0	32	0	0	0	35	0	0	0	0	0
chr02_008835842|Ref_0001	chr02_008835842	AGTACCTAGATCAACAATGATGTTGATGAGTTTGGTTTTCTGTATGTAATTATAATGGCTTACTACAATGGCTGTGCCATG	163	110	261	139	237	256	221	268	250	294	207	140	204	259	201	240	165	230	225	227	279	223	243	241	204	120	46	174	228	213	243	184	189	200	262	207	216	140	181	226	250	0	212	232	215	221	212
chr02_008835842|Alt_0002	chr02_008835842	AGTACCTAGATCAACAATGATGTTGATGAGTTTGGTTTTCTGTATGTAAGTATAATGGCTTACTACAATGGCTGTGCCATG	0	118	0	125	0	1	0	1	0	0	0	91	0	0	0	0	0	1	0	0	0	0	0	0	0	129	0	0	0	0	0	0	0	0	0	0	0	196	0	0	0	258	0	0	0	0	0
chr02_008855143|Ref_0001	chr02_008855143	GGCTCAAGGAATTGGAGAGTTTAGCGAATGTTGGACTGGAAATTATTTTTGTTCTTTTCAAGGTGTAGTTAACACTTGCGC	0	40	0	42	43	1	4	69	47	0	0	31	14	30	1	0	0	0	0	76	67	43	1	0	38	29	0	34	0	30	45	0	0	38	44	47	38	112	28	1	32	85	0	32	0	0	41
chr02_008855143|Alt_0002	chr02_008855143	GGCTCAAGGAATTGGAGAGTTTAGCAAATGTTGGACTGGAAATTATTTTTGTTCTTTTCAAGGTGTAGTTAACACTTGCGC	107	48	81	27	40	63	70	56	36	69	75	33	17	33	60	62	81	64	84	0	37	44	69	71	33	37	7	26	57	32	40	53	84	44	45	54	31	0	32	88	40	0	66	34	71	70	43
chr02_009115504|Ref_0001	chr02_009115504	TCTAAATGTGGTCTTTTCTGCCATTTCAATTGCATTTGTTATGTTTACTGTCATTTTCCACCCTTTTTTGCTTGTGATTCC	198	103	194	90	137	170	165	264	149	172	142	114	112	86	127	149	214	161	200	186	107	80	128	160	61	105	28	160	148	155	102	77	195	153	204	89	197	134	131	81	160	68	160	88	137	169	92
chr02_009115504|Alt_0002	chr02_009115504	TCTAAATGTGGTCTTTTCTGCCATTTCAATTACATTTGTTATGTTTACTGTCATTTTCCACCCTTTTTTGCTTGTGATTCC	0	0	0	0	0	0	0	0	0	0	0	0	0	0	0	0	0	0	0	0	0	0	0	0	1	0	0	0	0	0	1	1	0	0	0	0	0	0	0	0	0	0	0	0	1	0	2
chr02_009166445|Ref_0001	chr02_009166445	GTTAATGGAAAGATCAAGAACTCTCAAAGCAGTCATGTTTTCAATAAATTTGGGGAATTTGCTGGCAAATGAGTTCCTACT	180	304	172	129	396	174	283	195	182	325	171	152	161	151	295	365	152	367	158	164	188	0	174	314	0	154	15	132	277	265	155	162	358	319	214	157	172	218	162	146	145	3	153	289	170	175	170
chr02_009166445|Alt_0002	chr02_009166445	GTTAATGGAAAGATCAAGAACTCTCAAAGCAGTCATGTTTTCAATAAATTTGGGGAATTTGCTGGCAAATGAGTTCCTTCT	134	0	151	109	0	166	0	173	138	0	148	113	113	136	0	0	149	0	133	130	142	254	146	0	243	142	13	128	0	0	138	123	0	0	147	136	140	174	155	118	124	286	100	0	164	120	167
chr02_009167112|Ref_0001	chr02_009167112	CTGTTCTGCTTTGGAATGGGATTTCTTTGCAGTCCTGTTTGGGCAGTGGATCAATGTCAACCATCACCTGCGTTGAACGAG	185	242	203	235	218	216	218	328	200	269	238	230	215	258	210	225	217	218	216	274	243	218	208	224	185	251	70	266	275	212	260	211	208	231	230	264	202	309	221	266	220	249	264	238	221	236	214
chr02_009167112|Alt_0002	chr02_009167112	CTGTTCTGCTTTGGAATGGGATTTCTTTGCAGTCCTCTTTGGGCAGTGGATCAATGTCAACCATCACCTGCGTTGAACGAG	0	0	0	0	0	0	0	0	0	0	0	0	0	0	0	0	0	0	0	0	0	0	0	0	0	0	0	0	0	0	0	0	0	0	0	0	0	0	0	0	0	0	0	0	0	0	0
chr02_010178124|Ref_0001	chr02_010178124	ATCGGGAGCGTGTAGGAAAAATTATAATTTTTTCAATGTTTGTTTATATAATTTTTTAATGTTTTTTATATAAAAAAAAAC	24	28	34	16	25	32	12	34	22	17	25	7	15	11	26	25	29	23	6	19	10	14	19	13	8	19	0	10	23	15	13	22	15	30	24	20	32	13	19	10	22	29	18	18	18	20	25
chr02_010178124|Alt_0002	chr02_010178124	ATCGGGAGCGTGTAGGAAAAATTATAATTTTTTCAATGTTTGTTTATATAATTTTTTAATGTTTTTTATATAAAAAAAACC	0	1	1	0	0	1	3	1	2	0	0	0	0	16	0	3	0	3	0	1	14	0	1	0	5	0	0	0	2	0	11	0	0	0	0	0	0	0	0	0	0	1	0	0	0	1	0
chr02_010178207|Ref_0001	chr02_010178207	GGAGTAGGAGCAAGGGCGGGGGAGCGGATGATCATAGAAGTGTGGGAGTGCCATCGGGAGCGTGTAGGAAAAATTATAATT	85	58	45	21	53	43	52	49	39	32	40	29	35	40	37	43	79	43	38	72	70	16	31	32	39	1	2	41	38	58	79	37	81	50	38	19	27	0	31	31	31	68	39	22	48	39	60
chr02_010178207|Alt_0002	chr02_010178207	GGAGTAGGAGCAAGGGCGGGGGAGCGGATGATCATAGAAGTGTGGGAGCGCCATCGGGAGCGTGTAGGAAAAATTATAATT	0	0	0	27	0	0	0	0	0	1	0	25	0	0	0	0	0	0	0	0	0	32	0	0	0	42	0	0	0	0	0	0	0	0	0	30	0	101	0	45	0	0	0	42	0	0	0
chr02_010589428|Ref_0001	chr02_010589428	GGGTGTAGGTGAGGATACAGCGAGAGAAGGCATGACTATGTTGGTTTGAATGTATGTATGTAAGTATATGTAGAGAGAGAT	0	0	0	233	342	352	207	0	1	242	4	2	0	253	204	0	184	261	288	0	259	0	264	0	1	233	52	0	486	0	252	0	319	250	0	0	0	1	5	0	317	1	9	0	0	0	468
chr02_010589428|Alt_0002	chr02_010589428	GGGTGTAGGTGAGGATACAGCGAGAGAAGGCATGACTATGTTGGTTTGAATGTATGTATGTAAGTATACGTAGAGAGAGAT	1	1	2	0	2	2	1	2	0	0	1	1	0	0	0	2	2	1	0	0	1	1	2	0	0	4	0	0	0	0	1	2	4	0	2	1	0	1	0	1	0	0	2	1	0	2	0
chr02_010589497|Ref_0001	chr02_010589497	CTTTCTCTTTCACTCCTTGCTACTGCAATTCACGGCAGACATCTTCTGTAGCAGGAGCCTCTCTCTCTCTCTCCTCGCCTT	76	64	68	93	68	77	68	99	66	80	52	69	51	49	53	71	99	68	67	68	40	58	72	49	21	67	14	61	98	44	52	49	86	72	84	69	68	49	82	39	82	6	68	62	71	72	72
chr02_010589497|Alt_0002	chr02_010589497	CTTTCTCTTTCACTCCTTGCTACTGCAATTCACGGCCGACATCTTCTGTAGCAGGAGCCTCTCTCTCTCTCTCCTCGCCTT	0	0	0	0	0	0	0	0	0	0	0	0	0	30	0	0	0	0	0	0	35	0	0	0	25	0	0	0	0	0	39	0	0	0	0	0	0	46	0	0	0	0	0	0	0	0	0
chr02_010589532|Ref_0001	chr02_010589532	CATAAAACGCCAACCCTAAAACCTCTCTCTTTCTCTTTCACTCCTTGCTACTGCAATTCACGGCAGACATCTTCTGTAGCA	0	0	0	60	69	54	34	0	2	66	0	0	1	54	53	1	134	75	94	0	123	0	55	0	0	106	10	0	113	0	81	0	161	65	0	0	0	0	3	0	39	140	1	1	0	1	149
chr02_010589532|Alt_0002	chr02_010589532	CATAAAACGCCAACCCTAAAACCTCTCTCCTTCTCTTTCACTCCTTGCTACTGCAATTCACGGCAGACATCTTCTGTAGCA	119	64	101	30	38	38	23	72	88	40	51	57	60	0	17	56	61	32	74	44	0	86	23	104	44	68	10	103	0	106	0	46	70	39	130	92	23	64	51	86	22	0	58	101	75	48	0
chr02_010927625|Ref_0001	chr02_010927625	TTGCCTGCCTCTGCCTCGCAACGCCAACCCCACCTAGGTACTTGGACTCAGCTTCGCCTTCTGCTTTTTTAACTTGGAGAA	0	292	224	277	246	241	246	305	278	589	250	229	212	246	261	0	0	1	0	567	483	249	8	416	228	274	2	270	276	220	630	209	268	368	257	277	277	546	250	3	481	29	8	445	0	0	0
chr02_010927625|Alt_0002	chr02_010927625	TTGCCTGCCTCTGCCTCGCAACGCCAACCCCACCGAGGTACTTGGACTCAGCTTCGCCTTCTGCTTTTTTAACTTGGAGAA	399	0	236	215	205	173	160	311	196	1	237	189	210	245	242	464	521	404	456	0	0	179	393	0	179	240	92	251	252	163	0	219	193	0	250	261	235	0	223	518	0	241	479	2	415	294	397
chr02_011191395|Ref_0001	chr02_011191395	GAGGCTTGGCTATATTCCTCCTTTTGTTTATGTTGTTGTTTAGTGTTTTGTCTGATTTGGCAGCTACACTCCTCAGCTCAC	0	0	0	0	79	108	95	0	0	1	0	68	0	80	106	0	84	79	88	0	101	0	98	0	0	115	33	0	163	0	111	0	98	72	0	0	0	0	2	0	92	296	5	0	0	0	59
chr02_011191395|Alt_0002	chr02_011191395	GAGGCTTGGCTATATTCCTCCTTTTGTTTATGTTGTTGTTTAGTGTTTTGTCTGATTTGGCAGCTACCCTCCTCAGCTCAC	0	0	0	0	0	0	0	0	0	0	0	2	0	0	1	0	0	2	0	0	0	0	0	0	1	0	0	0	3	0	0	0	0	0	0	0	0	0	0	72	0	4	0	0	0	0	0
chr02_011263944|Ref_0001	chr02_011263944	GGGACACAACTGATGGGTACTAGTAGTTACTACAAGAACAGCTTGTATTGTCTGGATAGGCACAAAATCTTTTAGATTTGT	185	148	169	160	135	146	123	252	178	163	111	162	93	135	92	154	173	142	168	156	191	151	159	155	124	173	20	139	117	170	163	170	191	138	172	179	155	198	117	145	109	155	114	154	156	134	85
chr02_011263944|Alt_0002	chr02_011263944	GGGACACAACTGATGGGTACTAGTAGTTACTACAAGAACAGCTTGTATTGTCTGGATAGGTACAAAATCTTTTAGATTTGT	0	0	0	0	0	1	0	0	0	0	1	0	0	0	0	0	0	0	0	0	0	0	0	0	0	0	0	0	0	0	0	0	0	0	1	0	0	0	0	0	0	0	0	0	0	0	67
chr02_011264074|Ref_0001	chr02_011264074	GTGTCCCATTCTTGCATGAACATATCACAGATTTCTATTTAAGAATTCATTGCTGTATGTATTCCAATTTGGAAATCTCAA	256	260	281	198	247	276	236	318	263	239	236	212	196	287	235	277	291	233	185	247	267	257	257	198	186	250	14	200	231	210	280	164	270	232	267	216	225	325	240	213	238	284	274	247	227	252	180
chr02_011264074|Alt_0002	chr02_011264074	GTGTCCCATTCTTGCATGAACATATCACAGATTTCTATTTAAGAATTCATTGCTGTATGTTTTCCAATTTGGAAATCTCAA	0	0	0	0	0	0	0	0	0	0	0	0	0	0	0	0	0	0	0	0	0	0	0	0	0	0	0	0	0	0	0	0	0	0	0	0	0	0	0	0	0	0	0	1	0	0	0
chr02_011323538|Ref_0001	chr02_011323538	CAAAGGTTCCAGAATAAAATGCAGGTAGGCAGTGACAATCTGCTGATTCCTCCAACTTTTAATAACGGATACAAAGGTTAT	207	371	251	342	481	193	369	272	247	160	175	206	212	449	355	436	150	358	151	337	423	0	210	340	197	373	18	156	349	349	386	174	402	365	233	219	214	518	190	380	356	389	226	2	215	230	200
chr02_011323538|Alt_0002	chr02_011323538	CAAAGGTTCCAGAATAAAATGCAGGTAGGCAGTGACAATCTGCTGATTCCTCCAACTTTTAATAATGGATACAAAGGTTAT	143	0	156	0	0	141	0	216	149	148	160	173	148	2	0	0	115	3	129	0	0	316	145	1	172	0	15	130	0	0	0	155	0	0	217	176	176	0	125	6	0	0	171	0	182	176	182
chr02_011409656|Ref_0001	chr02_011409656	TAAAACATCAGAGAGATACCTTATCGGAGCACCAACTTGAGTTGATACCTTCGAAGAGGTTCTTTTGCGAACTATTCGCCG	0	1	212	0	272	242	183	290	267	0	248	0	254	235	228	3	0	0	1	203	530	0	9	189	231	0	0	228	264	0	481	218	254	222	249	0	218	0	253	0	389	508	12	232	1	0	2
chr02_011409656|Alt_0002	chr02_011409656	TAAAACATCAGAGAGATACCTTATCGGAGCACCAACTTGAGTTGATAACTTCGAAGAGGTTCTTTTGCGAACTATTCGCCG	403	380	177	375	280	218	178	290	233	401	275	391	189	251	218	472	323	465	401	187	0	318	411	196	212	474	39	176	216	407	0	255	213	208	216	422	181	586	224	396	0	1	398	242	491	419	476
chr02_011579440|Ref_0001	chr02_011579440	GGACCATAACCTCAGAATATGTGGACATTTATATCTTTTCTACTCTTGATTGATGGTTGTTGCCCGTTATCTAATGCCACA	83	67	147	89	113	104	67	186	103	45	101	85	70	59	86	75	119	93	124	60	87	82	100	105	33	123	12	95	123	38	92	117	155	81	128	121	103	58	105	55	106	120	94	122	83	83	102
chr02_011579440|Alt_0002	chr02_011579440	GGACCATAACCTCAGAATATGTGGACATTTATATCTTTTCTACTCTTGATTGATGGTTGTTGCCCGTTATCTAATGTCACA	0	62	0	0	0	0	1	2	0	79	0	79	0	67	0	0	0	0	0	51	82	0	1	0	37	0	0	0	2	44	74	0	0	60	0	0	0	101	1	64	0	0	0	0	0	0	0
chr02_011602187|Ref_0001	chr02_011602187	TCTCCAAACGGATCTTCTTGATTATCCCCGCTTGATAGTCGTACGGGTCAGCGGTTGGCTCGGTGAAAGCCCTAGAATCTT	411	230	450	370	190	234	177	546	465	246	406	186	434	257	196	525	397	478	356	0	0	383	431	226	187	433	86	433	229	198	0	403	217	0	480	445	434	267	427	241	199	436	410	400	472	433	419
chr02_011602187|Alt_0002	chr02_011602187	TCTCCAAACGGATCTTCTTGATTATCCCCGCTTGATAGTCGTACGGATCAGCGGTTGGCTCGGTGAAAGCCCTAGAATCTT	0	206	0	1	182	200	186	0	1	197	5	206	3	215	231	1	0	0	0	418	417	1	5	175	174	0	2	2	217	169	451	0	198	356	0	1	0	220	0	187	211	1	2	0	0	0	0
chr02_011730619|Ref_0001	chr02_011730619	CTTATTCATTTGCTACGTACCAATGTGATAAATGGATTCGTAACAGCAGTTCCTCGAGTTTCCTGCGGCTGCTTTTTTGAT	366	390	454	382	408	471	342	498	436	448	423	408	355	412	374	347	243	369	425	378	472	408	451	394	364	461	78	341	361	368	414	337	262	385	515	401	404	544	450	16	410	0	401	327	426	347	322
chr02_011730619|Alt_0002	chr02_011730619	CTTATTCATTTGCTACGTACCAATGTGATAAATGGATTCGTAACAGCAGTTCCTCGAGTTTCCTGCGGCTGCTTTTTCGAT	1	2	0	0	0	0	0	0	0	0	0	1	0	0	0	0	0	0	0	0	0	0	0	0	0	0	0	0	0	0	0	0	0	0	0	0	0	0	0	372	0	416	1	0	0	0	0
chr02_011741724|Ref_0001	chr02_011741724	CCTGAACCCTAACGGCTTTGACACCACCAGTACCGTGTAATCAAGAAATTAGCTAAAAAGATTAATTTTTTTCTGTTCTTT	44	23	43	18	50	52	43	72	49	27	45	48	28	30	42	41	65	54	28	45	31	33	47	26	22	35	1	37	44	31	32	55	49	44	29	58	42	30	29	45	53	41	54	49	31	64	53
chr02_011741724|Alt_0002	chr02_011741724	CCTGAACCCTAACGGCTTTGACACCACCAGTACCGTGTAATCAAGAAATTAGCTAAAAAGATTAATTGTTTTCTGTTCTTT	0	0	0	26	0	0	0	0	0	29	0	0	0	39	0	0	0	0	0	0	50	0	0	0	21	44	0	0	0	0	41	0	0	0	0	0	0	0	0	0	0	0	0	0	0	0	0
chr02_011741882|Ref_0001	chr02_011741882	GCCAAAATTTATGAGTTGAATTTTGGAGTTTTTCTTATGGATGAATTGGTGTTATTGTGATTTGGCTAATTTTGTCCATTA	0	82	0	1	98	104	102	0	0	0	3	0	0	1	103	1	0	0	0	218	109	0	2	68	0	0	0	0	114	88	118	0	63	184	0	0	0	0	1	0	92	1	1	2	0	0	0
chr02_011741882|Alt_0002	chr02_011741882	GCCAAAATTTATGAGTTGAATTTTGGAGTTTTTCTTGTGGATGAATTGGTGTTATTGTGATTTGGCTAATTTTGTCCATTA	190	110	235	179	118	114	104	244	271	201	259	189	181	232	106	247	135	220	183	0	121	189	185	86	224	250	16	197	111	62	127	229	98	0	271	187	264	173	226	209	121	237	189	237	212	216	192
chr02_011750556|Ref_0001	chr02_011750556	AAGAGAGATCCAACACCGCCAGCTGCTGCTTGAACAAGGACAGTGTGTCCAGGTTCAACCTGTAATTAGAAGCAATAGAGT	207	195	185	251	241	409	162	247	243	384	205	426	191	384	191	1	312	202	470	362	492	450	393	212	379	522	97	221	356	207	444	192	255	409	246	211	141	244	177	449	162	450	166	411	223	189	442
chr02_011750556|Alt_0002	chr02_011750556	AAGAGAGATCCAACACCGCCAGCTGCTGCTTGAACAAGGACAGTGTGTCCAGGTTCAACCTGTAATCAGAAGCAATAGAGT	272	195	228	218	221	2	200	280	278	0	195	0	166	0	222	519	0	215	1	0	0	0	0	227	0	0	1	219	0	247	0	251	261	0	245	265	195	0	172	8	164	0	180	0	260	215	0
chr02_012176279|Ref_0001	chr02_012176279	GGATCCTAAAGTTGTGTAACCCCCTCTTTATTGGAGTCCTAGACCGGAAACACTTCCATCAGCATGCTGCAAGTCCCTAAA	253	120	242	206	115	104	205	243	138	211	150	189	125	95	144	155	280	201	147	170	89	160	138	137	33	147	11	176	240	83	103	181	293	170	261	193	155	302	133	77	206	146	198	161	163	177	124
chr02_012176279|Alt_0002	chr02_012176279	GGATCCTAAAGTTGTGTAACCCCCTCTTTATTGGAGTCCTAGACCAGAAACACTTCCATCAGCATGCTGCAAGTCCCTAAA	0	146	0	0	0	0	0	0	0	0	0	0	0	97	0	0	0	0	0	0	92	0	1	0	56	0	7	0	0	0	102	2	0	0	0	0	0	0	0	94	0	0	0	0	0	0	0
chr02_012774276|Ref_0001	chr02_012774276	GAGTACCATCGGGATATAGTGACTAAATCATGTTGTTTTCCTGAGAATGAAGAATACTCGCAATTTAATTCTACTTTTGAT	74	97	89	181	95	185	61	105	98	91	93	86	91	199	76	65	114	92	121	167	189	185	208	60	159	204	8	62	147	151	188	68	94	152	107	235	82	126	80	1	76	104	104	105	104	115	171
chr02_012774276|Alt_0002	chr02_012774276	GAGTACCATCGGGATATAGTGACTAAATCATGTTGTTTTCCTGAGAATGAAGAATACTCGCAATTTAATTCTACTTTCGAT	90	85	112	1	87	0	66	89	109	108	73	105	104	0	82	90	0	88	0	0	1	0	0	70	0	0	0	88	5	0	1	93	81	0	101	0	84	121	106	200	90	91	108	97	106	107	0
chr02_013405618|Ref_0001	chr02_013405618	GGGCAACAAAAGGGTAATGGCAAAGTCATGCTACGATGTGCACTTATTTTATTTAATATAAGATTTTGTGGCTCAAAATAT	0	0	0	0	0	0	0	0	0	0	0	0	0	0	0	0	0	0	0	1	0	0	0	0	0	0	0	0	0	0	0	0	0	0	0	0	0	0	0	0	0	0	0	1	0	0	0
chr02_013405618|Alt_0002	chr02_013405618	GGGCAACAAAAGGGTAATGGCAAAGTCATGCTACGACGTGCACTTATTTTATTTAATATAAGATTTTGTGGCTCAAAATAT	0	1	5	9	5	0	5	2	7	2	5	3	2	0	1	1	1	7	2	3	0	3	1	12	0	10	0	5	0	7	0	4	0	4	4	8	0	0	2	0	0	1	4	0	1	3	0
chr02_013405677|Ref_0001	chr02_013405677	GCAAAGTCATGCTACGATGTGCACTTATTTTATTTAATATAAGATTTTGTGGCTCAAAATATGAGATTTTGTGGCTCAAAA	1	1	0	4	0	0	1	1	1	0	0	0	0	0	0	1	0	2	1	0	0	0	0	5	0	4	0	0	1	1	0	1	2	2	6	0	1	0	0	0	0	1	0	0	0	1	0
chr02_013405677|Alt_0002	chr02_013405677	GCAAAGTCATGCTACGATGTGCACTTATTTTATTTAATATAAGATTTTGTGGCTCAAAATATGAGATTTTGTGGCTGAAAA	0	0	0	0	0	0	0	0	0	0	0	0	0	0	0	0	0	0	0	1	0	0	0	0	0	0	0	0	0	0	0	0	0	0	0	0	0	0	0	0	0	0	0	0	0	0	0
chr02_013483139|Ref_0001	chr02_013483139	CAAGCGAATTTTCTTGCCAAACTTGTGTGTTGCATCGGTTAGACTCAGTCCGCCTGCACTGTGTCCTACCAAAATTACCTG	684	739	717	599	616	635	724	699	606	644	700	556	598	672	622	706	758	624	499	581	655	544	637	469	542	596	93	583	694	486	689	510	662	588	629	664	775	809	618	616	614	717	781	618	584	661	623
chr02_013483139|Alt_0002	chr02_013483139	CAAGCGAATTTTCTTGCCAAACTTGTGTGTTGCATCGGTTAGACTCAGTCCGCCTGCACTGTGTCCTACAAAAATTACCTG	0	2	0	0	0	0	1	2	0	0	0	0	0	0	0	0	0	0	0	0	0	0	1	0	0	0	0	0	0	0	0	0	0	0	0	0	0	2	2	0	0	0	0	0	0	0	0
chr02_013654261|Ref_0001	chr02_013654261	CTGATTCCACAGCATATCAGGGTTATCTTTCCTCTCGTCAGTCCTTTCTCCATTCCCATGGCATCTCAGGGTTTGACGAAG	371	357	398	192	264	295	408	430	269	322	352	308	280	350	388	165	412	394	321	198	357	288	373	317	309	334	98	362	341	161	323	329	370	343	345	168	395	216	306	346	308	303	349	312	320	325	348
chr02_013654261|Alt_0002	chr02_013654261	CTGATTCCACAGCATATCAGGGTTATCTTTCCTCTCGTCGGTCCTTTCTCCATTCCCATGGCATCTCAGGGTTTGACGAAG	1	1	0	128	0	2	0	0	0	0	0	0	0	1	0	122	0	0	0	156	0	0	0	0	0	0	0	0	0	119	0	0	0	0	1	165	0	189	0	2	0	0	1	1	0	0	0
chr02_013654329|Ref_0001	chr02_013654329	AAGGACTGACGAGAGGAAAGATAACCCTGATATGCTGTGGAATCAGCCATTATGACAAGCAATACAGTACTGCTGAATAAA	427	262	544	104	507	449	484	506	551	441	503	397	418	498	465	368	304	558	455	111	498	464	605	417	542	218	117	378	481	114	444	197	377	237	592	376	460	203	529	247	470	500	554	483	557	549	480
chr02_013654329|Alt_0002	chr02_013654329	AAGGACTGACGAGAGGAAAGATAACCCTGATATGCTGTGGAATCAGCCATTATGACAAGCAATACAGTACTGCTAAATAAA	1	212	0	202	0	0	1	1	0	0	0	0	0	0	0	0	0	0	0	166	0	0	0	0	0	205	0	0	0	198	1	174	0	204	0	0	0	281	0	217	0	1	0	0	0	0	0
chr02_013769419|Ref_0001	chr02_013769419	TCACTGCGGTTCCTGTTATCGTCACCGCTTTCACGTTTCATTTTAATGGTAAGAACCACTCCATGGAGGTGTTTTCTAATA	261	124	251	128	200	277	216	345	266	288	209	111	170	221	219	265	244	243	235	310	306	145	230	135	201	134	47	291	258	248	294	119	270	269	303	129	247	341	264	115	206	110	275	129	235	230	253
chr02_013769419|Alt_0002	chr02_013769419	TCACTGCGGTTCCTGTTATCGTCACCGCTTTCACGTTTCATTTTAATGGTAAGAACCACTCCATGGAGATGTTTTCTAATA	0	141	0	116	0	2	0	0	0	0	0	109	0	0	0	0	2	0	0	0	0	152	0	115	0	166	0	1	0	0	0	97	0	0	1	120	0	0	0	101	0	143	0	119	0	0	1
chr02_014243169|Ref_0001	chr02_014243169	GGATCGGGTGATACGGAATTTTTGACTACATTTTCGTCAATTTGGGGATTTAATCCCAGTTTTCCAAATTCGGGCTTTGAT	6	9	17	23	33	15	16	46	39	16	21	24	12	15	15	23	13	18	22	21	18	17	16	23	26	34	0	16	12	13	22	30	12	14	28	29	17	29	27	14	16	30	16	13	9	6	19
chr02_014243169|Alt_0002	chr02_014243169	GGATCGGGTGATACGGAATTTTTTACTACATTTTCGTCAATTTGGGGATTTAATCCCAGTTTTCCAAATTCGGGCTTTGAT	0	7	0	0	0	0	0	0	0	0	0	0	0	6	0	0	0	0	4	0	14	0	0	0	0	0	0	0	0	0	0	0	0	0	0	0	0	0	0	0	0	0	0	8	0	0	0
chr02_014716098|Ref_0001	chr02_014716098	GTGTGTTCCACTGAAAAAAAAACATTGGCTTTTTGGTTTTTAGTTCTAAATTTTTTTTTTATTTTTAGACTCATTTGGTCA	0	34	44	0	0	0	1	48	41	42	31	34	30	51	0	0	0	0	22	0	29	0	0	25	0	32	0	25	0	0	1	35	3	0	37	0	59	0	43	0	38	0	0	0	0	37	0
chr02_014716098|Alt_0002	chr02_014716098	GTGTGTTCCACTGAAAAAAAAACATTGGCTTTTTGGTTTTTAGTTCTAAATTTTTTTTTGATTTTTAGACTCATTTGGTCA	0	0	0	0	0	0	0	0	0	0	0	0	0	0	0	0	0	0	0	0	0	0	0	0	0	0	0	0	0	0	0	0	0	0	0	0	0	0	0	0	0	0	0	0	0	0	0
chr02_014716150|Ref_0001	chr02_014716150	AAATTTTCAAAGCCATCATTGCTCTCAACCACAGGAATTAGAAAATTAGGGTGTGTTCCACTGAAAAAAAAACATTGGCTT	38	39	29	5	57	23	59	43	33	62	37	42	39	44	56	40	2	38	22	0	87	0	7	23	36	38	2	47	32	0	32	54	64	26	46	0	77	43	62	63	41	11	20	19	36	29	18
chr02_014716150|Alt_0002	chr02_014716150	AAATTTTCAAAGCCATCATTGCTCTCAACCACAGGAATTAGAAAATTAGGGTGTGTTGCACTGAAAAAAAAACATTGGCTT	0	0	0	11	0	0	0	1	0	0	0	0	0	13	0	0	21	6	0	0	0	0	7	7	14	7	0	0	11	0	13	0	0	0	0	0	0	0	0	0	0	16	0	0	0	0	18
chr02_015007978|Ref_0001	chr02_015007978	GTGGTCGACAAGTTCACTCTTATTCTTTAATTTAATGCCACCATTCTCCTTTTGATTATGAGTTCGTTACGAGACTCTTAC	2	143	0	0	177	156	114	0	2	0	150	0	0	1	120	0	0	0	0	0	162	0	0	162	172	0	0	0	137	0	124	0	195	137	0	0	155	0	151	159	149	175	9	1	0	0	0
chr02_015007978|Alt_0002	chr02_015007978	GTGGTCGACAAGTTCACTCTTATTCTTTACTTTAATGCCACCATTCTCCTTTTGATTATGAGTTCGTTACGAGACTCTTAC	451	172	420	358	168	209	150	460	441	320	193	314	305	335	128	330	390	412	371	271	199	363	342	174	224	355	82	376	160	366	212	333	208	140	569	361	185	515	190	195	152	180	377	365	404	374	330
chr02_015008159|Ref_0001	chr02_015008159	AGTCTGGCCACAAATTCAGCACTGTAAGCATGGTAGTTCAGCGTGAAAACATGGTTTTGCTGGTTTATTGTTTAAGATCAC	0	0	0	0	1	0	0	0	0	0	0	1	0	0	0	0	0	1	0	0	1	0	0	0	0	0	0	0	0	0	0	0	0	0	0	0	0	0	0	0	0	0	0	0	0	0	0
chr02_015008159|Alt_0002	chr02_015008159	AGTCTGGCCACAAATTCAGCACTGTAACCATGGTAGTTCAGCGTGAAAACATGGTTTTGCTGGTTTATTGTTTAAGATCAC	0	0	1	0	0	1	0	0	0	1	0	0	0	0	0	0	0	0	0	0	0	1	0	0	0	0	0	0	0	0	0	0	0	0	0	0	0	0	0	0	0	0	0	0	0	0	0
chr02_015096663|Ref_0001	chr02_015096663	CCGAACACAGCCATAGGAACCACTGCAATCGCTTCAGCGTATTTCGTACAATGTAATTACATCTGCAAATGATAGTGGGGG	127	242	136	134	125	246	78	180	175	276	89	89	81	230	94	131	199	116	276	135	251	234	215	0	219	123	32	119	223	293	216	0	129	211	148	299	96	1	76	249	110	116	129	117	128	104	246
chr02_015096663|Alt_0002	chr02_015096663	CCGAACACAGCCATAGGAACCATTGCAATCGCTTCAGCGTATTTCGTACAATGTAATTACATCTGCAAATGATAGTGGGGG	0	0	118	119	0	2	1	176	140	0	107	0	90	0	0	0	0	0	0	110	0	0	0	137	0	113	0	79	0	0	0	97	0	0	145	0	123	367	95	0	0	0	0	141	0	93	1
chr02_015149323|Ref_0001	chr02_015149323	AAGACAAGGGAACAAGGCCTTTCTCAATCTCATCCCTCTCCTTGTTGTAAGACATATTGAATTTTAGTCGATTTTTTTTTG	0	0	0	0	84	88	68	0	0	0	99	0	0	1	77	0	0	0	0	0	110	0	1	76	79	0	0	0	74	0	98	0	107	70	0	0	107	0	76	101	79	0	1	0	0	0	0
chr02_015149323|Alt_0002	chr02_015149323	AAGACAAGGGAACAAGGCCTTTCTCAATCTCATCCCTCTCCTTGTTGTAAGACATATTGAATTTTAGTTGATTTTTTTTTG	0	0	0	0	0	0	0	0	0	0	0	0	0	0	0	0	0	0	0	0	0	0	0	0	0	0	0	0	0	0	1	0	0	0	0	0	0	0	0	0	0	0	0	0	0	0	0
chr02_015414824|Ref_0001	chr02_015414824	CCATGGAAAGCTTATGGACCACAGACCACCAAGTCCTACAAAAAATATGGTCGAGATTGAGGCTTTTGAAATGCCCCGCTA	111	60	78	134	111	112	130	101	52	146	51	110	45	116	136	129	137	125	93	0	144	107	107	71	120	173	12	67	142	47	167	62	124	68	72	122	72	141	74	114	114	130	104	134	105	46	120
chr02_015414824|Alt_0002	chr02_015414824	CCATGGAAAGCTTATGGACCACAGACCACCAAGTCCTACAAAAAATATGGTCGAGATCGAGGCTTTTGAAATGCCCCGCTA	0	41	43	1	0	0	0	60	47	0	61	0	41	0	0	0	0	0	0	110	0	0	2	32	0	0	0	43	0	48	0	40	0	29	54	0	44	0	41	0	0	0	0	0	0	39	0
chr02_015414906|Ref_0001	chr02_015414906	CGACCATATTTTTTGTAGGACTTGGTGGTCTGTGGTCCATAAGCTTTCCATGGAAAGACTATTTTACCTTGCATCTCTCTC	7	197	213	4	5	9	4	218	203	6	173	10	204	7	8	3	5	0	10	302	7	7	8	157	9	12	1	162	3	115	11	155	0	159	194	8	232	13	208	9	6	7	5	13	6	183	8
chr02_015414906|Alt_0002	chr02_015414906	CGACCATATTTTTTGTAGGACTTGGTGGTCTGTGGTCCATAAGCTTTCCATGGAAAGACTATTTTACCTTGCATCTCGCTC	352	174	189	334	356	352	372	208	194	362	190	323	204	404	455	353	338	403	325	0	367	317	374	184	423	340	60	142	434	132	425	188	343	179	194	402	217	465	222	317	328	327	420	365	396	203	345
chr02_015414929|Ref_0001	chr02_015414929	GGTCTGTGGTCCATAAGCTTTCCATGGAAAGACTATTTTACCTTGCATCTCTCTCTTTCTCCTTGTGTGTGCATGCATAAC	0	31	29	0	0	0	0	37	31	0	34	0	19	0	0	0	0	0	0	51	0	0	0	24	0	0	0	36	0	34	0	21	0	13	40	0	30	0	18	0	0	0	0	0	0	25	0
chr02_015414929|Alt_0002	chr02_015414929	GGTCTGTGGTCCATAAGCTTTCCATGGAAAGACTATTTTACCTTGCATCTCTCTCTTTCTCCTTGTGTGTGCATCCATAAC	0	0	0	0	0	0	0	0	0	0	0	0	0	1	0	0	0	0	0	0	0	0	0	0	0	0	0	0	0	0	0	0	0	0	0	0	0	0	0	0	0	0	0	0	0	1	0
chr02_016369950|Ref_0001	chr02_016369950	ACCACCTAAAACTCCACTACCGGAAGGGCTAACAAATTCTCCAACAGCAGAATGAAGATTAGAATTGGTATCTTTCTCCAC	326	371	356	145	370	352	384	412	377	207	367	154	365	387	334	407	365	340	226	383	357	369	410	184	358	186	38	330	363	269	417	210	342	277	352	371	429	219	380	330	311	420	406	321	335	339	2
chr02_016369950|Alt_0002	chr02_016369950	ACCACCTAAAACTCCACTACCGGAAGGGCTAACAAATTCTCCAACAGCAGAATGAAGATTAGAATTGGTATCTTTCTCTAC	0	0	0	159	0	3	0	0	0	162	0	132	0	1	0	0	0	0	0	0	0	0	0	0	0	173	0	0	0	0	0	0	0	0	0	0	0	193	0	2	0	0	0	0	0	0	306
chr02_016562161|Ref_0001	chr02_016562161	ATACCGAAAATGTCAGATTGATTGGATCAGTATTGGCTTCATGATGGCATTAGTTTTGGGCAAAAAGAGAAATTCATTAGG	461	518	586	201	480	515	466	543	541	508	559	452	456	549	549	272	425	478	443	262	505	481	504	209	474	483	44	408	531	178	546	476	439	476	559	240	552	659	498	468	473	490	547	494	537	528	480
chr02_016562161|Alt_0002	chr02_016562161	ATACCGAAAATGTCAGATTGATTGGATCAGTATTGGCTTCATGATGGCATTAGTTTTGGGCAAAAAGAGAGATTCATTAGG	0	0	0	244	0	4	0	0	0	0	0	3	0	0	0	275	0	0	0	186	0	0	0	204	0	0	0	0	0	186	0	0	0	1	0	250	0	0	0	4	0	0	1	1	0	0	0
chr02_017109149|Ref_0001	chr02_017109149	AGATAGAGTTCATAAATTGTTGTGGCTGGCCACTGCCATTAGCATGACATATTAGATGATATATTAAAATCTAGTAATCAT	60	39	81	70	69	57	49	85	80	60	68	71	48	66	54	79	45	83	49	33	104	94	68	69	66	113	6	76	50	51	53	72	57	23	100	54	63	98	50	48	65	71	76	86	48	48	80
chr02_017109149|Alt_0002	chr02_017109149	AGATAGAGTTCATAAATTGTTGTGGCTGGCCACTGCCATTAGCATGACATATTAGATGATATATTAAAATCTAGTAATAAT	0	27	0	0	0	0	0	0	0	0	0	0	0	0	0	0	0	0	0	35	0	0	0	0	0	0	0	0	0	32	0	0	0	18	0	0	0	0	0	0	0	0	0	0	0	0	0
chr02_017636880|Ref_0001	chr02_017636880	GAAGACTCACTCTTGACCTGTGAAATCTTAATGACTCCATGTAATATTCATTTTCATGAGATATATTCTAGATCAAGAATT	32	0	79	0	0	42	0	56	53	23	19	20	46	1	0	0	41	0	16	0	0	23	21	31	0	39	2	35	0	0	0	22	0	0	24	0	0	45	19	0	0	0	58	24	36	41	0
chr02_017636880|Alt_0002	chr02_017636880	GAAGACTCACTCTTGACCTGTGAAATCTTAATGACTCCATGTAATATTCATTTTCATGAGATATATGCTAGATCAAGAATT	0	0	0	0	0	0	0	0	0	0	0	0	0	0	0	0	0	0	0	0	0	0	0	0	0	0	0	0	0	0	0	0	0	0	0	0	0	0	0	0	0	0	0	0	0	0	0
chr02_017636914|Ref_0001	chr02_017636914	GTTAACCATTAGGAAAACTCACTCTTTTGCTTTTTTCTTTTTATAGGAAGACTCACTCTTGACCTGTGAAATCTTAATGAC	0	0	0	0	0	0	0	0	0	0	0	0	0	0	0	0	0	0	0	0	0	0	0	1	0	0	0	0	0	0	0	0	0	0	0	0	0	0	0	0	0	0	0	0	0	0	0
chr02_017636914|Alt_0002	chr02_017636914	GTTAACCATTAGGAAAACTCACTCTTTTGCTTTTTTCTTTTTATAGGAAGACTCACTCTTGACCTGTGAAATCTTAATAAC	1	0	0	0	0	0	0	0	0	0	0	0	0	0	0	0	0	0	0	1	0	0	0	0	0	0	0	0	0	0	0	0	0	0	0	0	0	0	0	0	0	0	0	0	0	0	0
chr02_017760463|Ref_0001	chr02_017760463	GCAAGTTAAGTGATTGGCATAGGTGAATTGATGTGAAAACAGATTTTTAGGGTTTCTTTCCCTTATTGGTTGTTGAACTAC	2	106	63	59	59	55	30	79	88	13	121	9	45	65	53	85	4	57	66	54	140	11	19	39	92	19	8	48	47	44	56	64	53	58	128	61	70	75	138	94	48	132	55	60	64	36	6
chr02_017760463|Alt_0002	chr02_017760463	GCAAGTTAAGTGATTGGCATAGGTGAATTGATGTGAAAACAGATTTTTAGGGTTTCTTTCCCTTATTGTTTGTTGAACTAC	166	0	61	63	65	62	51	62	87	126	4	73	47	41	60	0	115	54	78	61	2	124	134	41	76	115	8	32	54	50	68	40	68	56	0	53	65	96	0	3	62	0	42	66	75	50	75
chr02_017760493|Ref_0001	chr02_017760493	GGGTTTCTTTCCCTTATTGGTTGTTGAACTACGCTGTTGACTAAGAGGGATATAACTTTTGTGTTTATATGTACATCTTCA	1	62	25	18	1	3	0	38	27	0	22	1	19	15	1	47	1	28	20	33	15	2	3	12	1	3	3	20	0	13	2	17	2	0	25	25	3	30	23	23	0	0	23	3	22	20	2
chr02_017760493|Alt_0002	chr02_017760493	GGGTTTCTTTCCCTTATTGGTTGTTGAACTACGCTGTTGACTAAGAGGGGTATAACTTTTGTGTTTATATGTACATCTTCA	0	0	0	0	19	32	13	0	1	0	16	0	0	0	24	0	0	0	0	0	11	2	0	0	16	0	0	0	27	0	29	0	19	16	21	0	27	0	20	14	24	53	0	27	0	0	0
chr02_018887712|Ref_0001	chr02_018887712	GATCTTTGGAACTTTGCGAACTGCCTTACCTCCTGACCCTTCCGTTTACTGCTCGTTAGTTGGATAATGCTGAAGGCGGCC	223	113	221	130	118	103	126	168	140	107	165	110	93	84	117	80	243	105	219	85	185	153	142	146	110	171	53	124	128	113	230	97	399	95	161	134	79	192	99	124	120	109	140	104	127	133	114
chr02_018887712|Alt_0002	chr02_018887712	GATCTTTGGAACTTTGCGAACTGCCTTACCTCCTGACCCTTCCGTTTACTGCTCGTTAGTTGGATAATGCTGAAGTCGGCC	0	0	0	0	0	0	2	0	0	0	2	3	0	0	0	0	0	0	0	0	0	0	0	0	0	0	0	0	0	0	4	0	0	0	0	0	0	0	2	0	0	0	0	0	0	2	3
chr02_019150104|Ref_0001	chr02_019150104	GGCTTTTAAAATCATGTTCATCAGAGCTGGGTTGCTTTTTGCTTCTCATATACAGTTCAATTGACATTATATTCAAGAGCT	175	316	162	135	231	157	240	132	136	1	284	2	158	133	246	149	116	311	0	0	143	129	137	211	287	137	0	114	263	0	296	224	273	123	277	133	312	1	283	123	218	345	151	132	111	108	208
chr02_019150104|Alt_0002	chr02_019150104	GGCTTTTAAAATCATGTTCATCAGAGCTGGGTTGCTTTTTGCTTCTCGTATACAGTTCAATTGACATTATATTCAAGAGCT	151	0	150	133	0	133	1	145	171	304	1	227	113	162	0	141	107	0	199	313	153	143	134	0	0	160	26	105	1	249	0	0	0	145	0	153	0	326	0	128	0	5	143	128	114	131	0
chr02_019908339|Ref_0001	chr02_019908339	TCCCAATGGCCTACTCAGTTGGATGATTTTAACACTTGTCTATACTCCAATGGGCTTGATGATTTGAGGTACTCTGGTTCT	336	0	401	142	342	465	377	408	354	367	435	311	390	399	461	399	303	338	337	400	432	193	411	301	404	177	94	334	389	287	403	365	302	323	381	196	449	448	413	181	352	394	420	199	328	368	1
chr02_019908339|Alt_0002	chr02_019908339	TCCCAATGGCCTACTCAGTTGGATGATTTTAACACTTGTCTATACTCCAATGGGCTTGATGATTTGAGGTACTCTGGTTCC	0	388	0	159	0	0	0	1	1	0	0	0	1	5	0	0	1	1	0	0	0	197	0	0	0	165	0	0	1	0	1	0	2	0	0	189	1	0	0	3	0	0	0	185	0	1	298
chr02_021038289|Ref_0001	chr02_021038289	TGATCATTAATGGCAAACTTGCAGCGTGCTTCAAGTTGACATCATGTCGTGGCAACACTGTGAATCAGAATATCCATGCGT	134	211	236	185	187	230	218	290	258	273	228	235	193	243	207	279	116	210	217	234	204	233	263	216	194	265	51	202	223	218	256	207	140	180	227	219	185	145	177	232	199	115	216	225	225	214	196
chr02_021038289|Alt_0002	chr02_021038289	TGATCATTAATGGCAAACTTGCAGCGTGCTTCAAGTTGACATCATGTCGTGGCAACACTGTGAATCAGAATATCCATGTGT	0	0	0	0	0	0	0	0	0	0	0	1	0	0	0	0	0	0	0	0	0	0	0	3	0	0	0	0	1	0	0	0	2	0	0	0	0	135	0	3	0	129	0	0	0	0	0
chr02_021038347|Ref_0001	chr02_021038347	ACTTCCATCTGTCTCCCCAGAAATTCATGCATCTGTAAAGTGTACACCTGCCTTTAATCCTACCAAAAACATCAAGTTAGT	77	230	233	0	0	89	0	240	253	90	104	105	192	0	0	143	96	96	88	0	0	241	122	80	0	108	4	154	0	0	0	223	0	0	120	106	0	144	112	100	0	130	214	130	234	207	0
chr02_021038347|Alt_0002	chr02_021038347	ACTTCCATCTGTCTCCCCAGAAATTCATGCATCTGTAAAGTGTACACCTGCCTTTAATCCTACCAAATACATCAAGTTAGT	78	0	1	181	205	91	188	0	3	89	98	84	0	212	224	97	110	99	72	96	211	0	122	83	199	101	4	0	235	75	269	0	209	104	115	80	216	157	126	105	192	91	7	116	0	0	188
chr02_021167457|Ref_0001	chr02_021167457	CATTTGACATATGATTGAATTGAAGTAGTATGACGACTGCTGATGTTCCAATAGTTTTGTTGTCTTGCATGCCTTTTTCTG	0	0	0	0	68	106	67	0	0	0	88	0	0	1	73	0	0	0	0	0	119	0	2	0	79	0	0	0	80	0	107	0	92	84	108	0	92	0	67	111	70	0	3	0	0	0	0
chr02_021167457|Alt_0002	chr02_021167457	CATTTGACATATGATTGAATTGAAGTAGTATGATGACTGCTGATGTTCCAATAGTTTTGTTGTCTTGCATGCCTTTTTCTG	157	135	189	165	64	105	37	360	164	197	68	190	101	158	61	187	138	154	214	182	120	136	132	210	53	239	35	219	69	167	84	224	69	87	93	195	58	240	63	129	60	197	149	189	173	102	168
chr02_021441855|Ref_0001	chr02_021441855	CTTGTTGCTGAGTCACCGGCTCGTAACTCCTTTTCAAGATCGTCGAATTCCCAGTCACCAACCTCTTCTGTTGAGTAATCT	129	367	96	237	73	142	77	134	73	191	82	163	88	197	82	72	102	1	215	212	257	235	78	0	65	294	49	77	73	156	76	0	101	164	114	271	98	350	76	191	74	358	94	264	76	52	298
chr02_021441855|Alt_0002	chr02_021441855	CTTGTTGCTGAGTCACCGGCTCGTAACTCCTTTTCAAGATCGTCGAATTCCCAGTCACCGACCTCTTCTGTTGAGTAATCT	0	0	0	0	0	0	0	0	0	0	0	0	0	0	0	0	0	0	0	0	0	0	0	0	0	0	0	0	0	0	0	0	0	0	0	0	0	0	0	0	0	0	0	0	0	0	0
chr02_022058065|Ref_0001	chr02_022058065	CACATTTCTCTGTAACAATTATTGCACCCTTTATTTTTTTGTAACGACTATGAGGTGCCTTACCATTTCAGTGCTTATGGC	143	321	127	282	339	122	202	160	144	281	266	221	99	245	229	276	108	283	141	265	388	0	196	263	241	287	20	121	202	278	292	230	295	244	291	139	278	158	276	2	234	0	148	269	145	134	1
chr02_022058065|Alt_0002	chr02_022058065	CACATTTCTCTGTAACAATTATTGCACCCTTTATTTTTTTGTAACGACTCTGAGGTGCCTTACCATTTCAGTGCTTATGGC	156	0	168	0	1	118	4	170	152	1	0	0	125	1	0	0	86	0	124	0	0	284	127	0	0	0	10	143	0	0	0	0	0	0	0	140	0	182	0	264	0	0	156	0	133	109	287
chr02_022554245|Ref_0001	chr02_022554245	GATAGACATTGGTGTTGACTCTCTACATCTTTGTAGAACACTTTTTTCCTTCTTTTTTTTTTACCTTTGTTTTGCTTGATG	54	87	66	1	85	0	54	131	101	76	65	66	50	71	64	0	60	83	0	0	0	98	72	81	77	127	0	101	68	0	92	72	63	0	105	95	64	89	64	2	68	0	76	0	75	62	1
chr02_022554245|Alt_0002	chr02_022554245	GATAGACATTGGTGTTGACTCTCTACACCTTTGTAGAACACTTTTTTCCTTCTTTTTTTTTTACCTTTGTTTTGCTTGATG	30	4	54	184	85	139	43	85	107	86	66	61	38	70	70	162	30	68	145	85	207	78	72	0	82	118	18	87	44	92	102	80	42	76	72	78	75	94	55	158	62	11	63	155	48	51	155
chr02_023441529|Ref_0001	chr02_023441529	TAATAGACCCGGTACTATAGATTGTCAAGCTTTAAAATTTTTGTCGTCACATTGAGACAATTAATTTACTTCAAGAACTCT	0	128	67	115	77	74	74	110	81	133	151	108	48	63	43	127	87	66	57	166	163	112	3	69	53	95	4	77	72	120	74	148	86	121	172	220	85	109	120	147	51	63	47	139	73	66	242
chr02_023441529|Alt_0002	chr02_023441529	TAATAGACCCGGTACTATAGATTGTCAAGCTTTAAAAATTTTGTCGTCACATTGAGACAATTAATTTACTTCAAGAACTCT	157	0	77	0	77	73	53	107	72	62	1	63	38	59	53	0	86	104	60	0	0	55	141	61	48	87	2	75	50	0	70	0	87	0	0	0	112	113	0	1	63	74	78	68	66	67	0
chr02_023441563|Ref_0001	chr02_023441563	CTTGTACCTGTCATTATAGTCACATGAATCAATGTACTAATAGTTATTCTTGTGAAGTGTAGTGTCATTAATTAATAGACC	8	7	6	4	9	6	4	10	11	4	8	1	2	16	0	9	10	3	10	5	9	2	7	3	5	8	0	4	6	4	5	3	2	7	7	2	5	9	3	4	1	5	4	2	7	2	0
chr02_023441563|Alt_0002	chr02_023441563	CTTGTACCTGTCATTATAGTCACATGAATCAATGTACTAATAGTTATTCTTGTGAAGTGTAGTGTCATTAATTAAAAGACC	0	0	0	0	0	0	0	0	0	2	0	2	0	0	0	0	0	0	0	0	0	1	0	0	0	0	0	0	0	0	0	0	0	0	0	4	0	0	0	0	0	0	0	1	0	0	6
chr02_023916119|Ref_0001	chr02_023916119	CCAGCCAAAGTTACATTTAAGGTGCAGTGGTGGTTTAATTTCTAGAGAATTTTGAGGATGTTGGTATCATAAGATCATGCT	105	2	143	101	235	121	171	94	133	90	217	100	98	213	216	213	190	213	94	251	229	98	114	208	104	116	8	97	211	190	237	203	217	215	255	212	212	279	209	194	185	222	115	201	108	105	233
chr02_023916119|Alt_0002	chr02_023916119	CCAGCCAAAGTTACATTTAAGGTGCAGTGGTTGTTTAATTTCTAGAGAATTTTGAGGATGTTGGTATCATAAGATCATGCT	109	202	106	1	0	113	0	132	117	0	0	0	97	0	0	0	0	0	83	0	0	104	95	0	120	0	6	100	0	0	0	0	0	0	0	0	0	0	0	0	0	0	83	0	103	84	0
chr02_024076170|Ref_0001	chr02_024076170	GAACTTGCAAGCTAGAAATAGAAAACAAGTAATTAAAGCGTTGATAAATTTCTGCCCTTTTCCTAGTATACCCAGTTAGAC	57	121	71	57	97	57	84	88	85	55	92	32	31	0	80	0	59	51	0	0	72	0	0	44	0	133	0	49	48	0	65	116	101	46	173	0	96	0	100	0	87	148	62	0	40	46	120
chr02_024076170|Alt_0002	chr02_024076170	GAACTTGCAAGCTAGAAATAGAAAACAAGTAATTAAAGCGTTGATAAATTTCTGGCCTTTTCCTAGTATACCCAGTTAGAC	54	0	68	59	0	53	1	84	67	50	0	53	25	84	0	85	61	47	86	130	94	96	88	54	85	0	7	32	63	88	67	0	0	52	0	111	0	133	1	101	0	1	65	107	47	45	0
chr02_024425393|Ref_0001	chr02_024425393	GTTGTCCCCAAAGAACCCCAGTTAATGCACATTCTGATAGTTGCTGCAATCACCGAATTATTGGTTTATTGCTTGAATGAC	149	167	194	157	187	157	138	250	194	89	142	77	99	163	120	194	201	159	184	102	211	184	165	152	137	229	12	157	146	99	193	206	170	57	233	158	148	153	145	144	115	212	169	172	161	125	155
chr02_024425393|Alt_0002	chr02_024425393	GTTGTCCCCAAAGAACCCCAGTTAATGCACATTCTGATAGTTGCTGCAACCACCGAATTATTGGTTTATTGCTTGAATGAC	0	0	0	0	0	0	0	0	0	90	0	89	0	0	0	0	0	0	0	91	0	0	0	1	0	0	0	0	0	78	1	0	0	64	0	0	0	109	0	0	0	0	0	0	0	0	0
chr02_024888319|Ref_0001	chr02_024888319	GGTATGTGAGGAGAATGACCTGTCTCAAAATCCATGTTCCTGTTGGTTTTAGCCCATTTAGTCCGTTTAGACAATATGGAA	51	81	81	69	37	60	40	130	81	98	79	92	48	74	62	73	90	31	101	33	93	104	84	95	69	107	11	83	73	54	80	43	53	35	81	84	20	65	58	102	26	99	62	92	57	63	83
chr02_024888319|Alt_0002	chr02_024888319	GGTATGTGAGGAGAATGACCTGTCTAAAAATCCATGTTCCTGTTGGTTTTAGCCCATTTAGTCCGTTTAGACAATATGGAA	21	0	0	0	33	0	23	0	0	0	0	0	0	0	0	0	0	22	0	16	0	0	0	0	0	0	0	0	0	38	0	18	16	12	0	0	25	43	0	1	23	0	0	0	0	0	0
chr02_025752929|Ref_0001	chr02_025752929	CCCCAGCTGGATTTTCTTTGACCTTCAATGTAAAAGTATAAACAGCTAAATTATATTTTTACCATACACATATAATTGTGT	62	77	104	47	78	106	85	117	93	52	96	31	75	43	63	43	39	38	57	98	137	82	55	92	43	64	4	71	58	99	43	76	80	97	105	67	104	132	82	1	83	0	59	42	71	85	88
chr02_025752929|Alt_0002	chr02_025752929	CCCCAGCTGGATTTTCTTTGACCTTCAATGTAAAAGTGTAAACAGCTAAATTATATTTTTACCATACACATATAATTGTGT	0	0	0	0	0	0	0	0	0	0	0	0	0	0	0	0	0	0	0	0	0	0	0	0	0	0	0	0	0	0	0	0	0	0	0	0	0	0	0	0	0	0	0	0	0	0	0
chr02_025844269|Ref_0001	chr02_025844269	GCTCCACAAGTGCTGGCCACCACGCCTCATACATCTAAAGTTCCGGCCTTTGACCTTCCTATTGCTCTCAGTACAGGTATT	275	632	313	543	511	266	555	357	287	268	620	274	211	603	545	555	581	544	261	312	290	0	280	430	249	541	54	309	628	476	575	531	556	552	541	295	602	684	511	521	514	534	304	526	290	279	492
chr02_025844269|Alt_0002	chr02_025844269	GCTCCACAAGTGCTGGCCACCACGCCTCATACATCTAAAGTTCCGGCCTTTGACCTTCCTATTGCTCTCAGTATAGGTATT	206	1	255	0	0	211	2	295	257	258	2	199	195	2	0	0	0	0	240	246	244	392	259	0	168	1	63	264	0	0	0	0	0	2	0	246	0	1	3	3	0	1	242	0	212	247	0
chr02_026202722|Ref_0001	chr02_026202722	GGAAGGCTGTTTCCAATCTAAGAAATCCCAATAATATTCCTGCATACCATAATGGTGACTTTATCTATATGAGGTAGTAAA	0	0	0	70	83	73	70	0	2	0	66	0	3	0	55	0	66	0	2	71	0	0	0	0	1	0	0	1	86	79	84	0	67	143	102	78	63	0	74	0	82	0	9	0	0	0	0
chr02_026202722|Alt_0002	chr02_026202722	GGAAGGCTGTTTCCAATCTAAGAAATCCCAATAATATTCCTGCATACCATAATGATGACTTTATCTATATGAGGTAGTAAA	101	167	188	56	84	90	59	221	187	151	57	137	115	169	59	147	60	122	151	72	194	144	131	150	101	181	7	143	62	76	95	153	78	0	117	78	86	226	49	149	59	140	121	166	135	182	177
chr02_026753556|Ref_0001	chr02_026753556	GCATTCCCTTAGCTCCAGCTTCTTCACATATTTCAAGATCCCAGCTAGATTACAGCCGTAGGATTTGTTGGACACTTCTGC	285	484	227	383	172	2	171	233	235	184	187	196	174	182	223	155	217	172	0	375	0	0	172	206	170	464	0	217	188	161	205	201	207	177	260	187	228	586	215	379	191	4	242	182	211	175	360
chr02_026753556|Alt_0002	chr02_026753556	GCATTCCCTTAGCTCCAGCTTCTTCACATATTTCAAGATCTCAGCTAGATTACAGCCGTAGGATTTGTTGGACACTTCTGC	241	1	219	0	175	369	190	258	193	202	200	157	165	152	182	155	216	223	388	0	448	376	170	174	189	0	61	195	215	179	187	203	252	178	210	211	231	0	167	3	173	384	219	6	201	161	0
chr02_027015707|Ref_0001	chr02_027015707	TTTCTTCTTCCATGTTGATTATCTGTGCTCTTATTATTGTATAGTTCAAAAGTGCTATCACAACACTTCTCTCTCATGTTT	38	0	78	46	0	34	0	143	40	91	17	35	49	0	25	0	0	0	26	0	44	46	1	52	36	68	5	84	0	0	0	28	0	0	131	45	0	67	28	40	38	0	53	0	65	31	0
chr02_027015707|Alt_0002	chr02_027015707	TTTCTTCTTCCATGTTGATTATCTGTGCTCTTATTATTGTATAGTTCAAAAGTGCTATCATAACACTTCTCTCTCATGTTT	0	101	0	68	141	82	80	0	92	0	49	67	0	134	58	131	122	125	69	138	93	66	118	77	41	79	5	0	113	161	145	48	124	121	0	72	110	116	53	73	56	141	2	150	0	56	167
chr02_027020941|Ref_0001	chr02_027020941	CATTTTTTAGTGTTTCGTGACTATTGCTTCGTAATATTTTCTATAATTCATAACATTTGGTACGTCTCGTAACTTTTATAC	0	0	0	51	95	72	82	0	56	1	66	44	0	91	37	48	143	125	34	92	69	52	109	55	38	54	3	1	90	52	107	46	115	110	1	47	125	85	59	46	63	108	0	102	0	65	111
chr02_027020941|Alt_0002	chr02_027020941	CATTTTTTAGTGTTTCGTGACTATTGCTTCGTAATATTTTCTATAATTCATAACATTTAGTACGTCTCGTAACTTTTATAC	88	0	124	43	0	61	0	148	47	65	35	38	63	0	38	0	0	0	47	1	69	41	0	50	45	54	2	63	1	0	0	43	0	0	154	30	0	85	34	40	33	0	73	0	61	42	0
chr02_027021015|Ref_0001	chr02_027021015	CTTTTTAATAAGTGATAATCAATTCGTAACTTTACAAGGGTGCATATGATACACTCAAATAGGGGGTGTATTGTAGCATTT	0	0	0	0	0	0	0	0	0	0	0	0	0	0	0	0	0	0	0	0	0	0	0	0	0	0	0	0	0	0	0	0	0	0	0	0	0	0	0	0	0	0	0	0	0	0	0
chr02_027021015|Alt_0002	chr02_027021015	CTTTTTAATAAGTGATAATCAATTCGTAACTTTACAGGGGTGCATATGATACACTCAAATAGGGGGTGTATTGTAGCATTT	68	0	79	34	0	49	0	108	26	83	54	36	68	0	33	0	0	0	27	0	45	36	0	41	38	53	3	84	1	0	0	38	0	0	78	49	0	66	30	41	29	0	73	0	78	44	0
chr02_027075905|Ref_0001	chr02_027075905	GTGGCCTACTATGGTGGTGATGGGTGACGGAGAATTAGAGTTTGATTCCGGAGAGGGAGCCTGAGAAATGGCTACCACATC	2	15	22	2	14	15	301	2	4	0	10	4	18	19	17	17	27	19	11	16	7	29	17	16	27	3	4	9	57	12	34	7	18	15	5	5	105	13	12	16	13	13	15	19	58	10	11
chr02_027075905|Alt_0002	chr02_027075905	GTGGCCTACTATGGTGGTGATGGGTGACGGAGAATTAGAGTTTGATTCCGGAGAGGGAGCCTGAGAAATGGTTACCACATC	0	0	0	0	0	0	0	0	0	0	0	0	0	0	0	0	0	0	0	0	0	0	0	0	0	0	0	0	0	0	0	0	0	0	0	0	0	0	0	0	0	0	0	0	0	0	0
chr02_027381410|Ref_0001	chr02_027381410	CGAAGGCGACGTGTTTTTATAGGAAAGGCTGTTGTTACATGAACGTAAGTGGCCATAGGCCGATATCATGGGATCTGTTAC	106	91	88	33	72	72	62	167	102	40	74	33	85	66	67	75	91	132	106	25	115	72	109	85	90	104	11	89	72	36	98	83	76	36	144	52	81	138	71	95	53	81	96	38	78	93	91
chr02_027381410|Alt_0002	chr02_027381410	CGAAGGCGACGTGTTTTTATAGGAAAGGCTGTTGTTACATGAATGTAAGTGGCCATAGGCCGATATCATGGGATCTGTTAC	0	0	0	34	0	0	0	0	0	49	0	51	0	0	0	0	0	1	0	37	0	0	0	0	0	1	0	0	0	50	0	0	0	31	0	36	0	0	0	0	0	0	0	40	0	0	0
chr02_027382144|Ref_0001	chr02_027382144	GTGTTAATTGTTATCTAGCTTGAAGACTTGAGCTTGTGAGCTTGTGGCGTGTGTTAATTGTTTTCTTCTTGGCCCCGAGAG	103	0	171	0	0	0	0	184	157	0	175	0	185	0	189	0	0	0	0	0	0	0	0	128	0	0	0	98	0	0	0	140	0	0	209	0	0	0	195	0	178	0	195	0	213	204	0
chr02_027382144|Alt_0002	chr02_027382144	GTGTTAATTGTTATCTAGCTTGAAGACTTGAGCTTGTGAGCTTGTGGCGTGTGTTAATTGTTTTCTTCTTGGCCCCAAGAG	111	270	158	308	363	373	361	193	212	310	223	271	159	327	163	338	167	345	278	246	322	294	380	145	394	299	59	134	286	227	352	141	200	292	181	316	373	452	201	283	191	320	209	268	185	219	268
chr02_027973850|Ref_0001	chr02_027973850	GAAATGGACGACCAGTACGGAGGATTGGCAGATCTAAGGCAGTACATGAACGGCGTAAGGACTCATTTCACGGCCATCCCA	873	2	791	742	831	738	854	843	828	394	849	333	869	393	952	810	656	911	444	773	417	696	970	789	940	756	222	727	713	747	950	818	704	744	760	827	778	900	834	693	812	830	800	402	845	812	806
chr02_027973850|Alt_0002	chr02_027973850	GAAATGGACGACCAGTACGGAGGATTGGCAGATCTAAGGCAGTACATGAACGGCGTAAGAACTCATTTCACGGCCATCCCA	0	756	0	0	0	2	0	0	0	345	0	279	0	361	0	0	0	0	392	0	424	0	8	0	2	0	158	0	0	0	0	0	0	0	0	1	0	0	6	1	0	1	0	336	0	0	0
chr02_028271516|Ref_0001	chr02_028271516	AATCGGATGCGGGAAGGCTGGGAACCGGGTGTTGTGCAGCCTGTACACAACAGGTGTTGTGCAAAGTCACTGCTATCCACT	165	187	127	185	204	105	169	154	230	103	253	95	129	187	206	188	181	205	90	153	75	80	201	215	90	177	77	121	190	179	187	213	219	153	162	108	161	232	230	165	222	159	171	114	181	248	231
chr02_028271516|Alt_0002	chr02_028271516	AATCGGATGCGGGAAGGCTGGGAACCGGGTGTTGTGCAGCCTATACACAACAGGTGTTGTGCAAAGTCACTGCTATCCACT	0	0	0	0	0	1	0	0	0	0	0	0	0	1	0	1	0	0	0	0	0	0	0	0	0	1	1	0	0	0	0	0	0	0	0	0	0	0	0	0	1	0	0	0	0	1	1
chr02_028271554|Ref_0001	chr02_028271554	TGCGGGAAGGCTGGGAACCGGGTGTTGTGCAGCCTGTACACAACAGGTGTTGTGCAAAGTCACTGCTATCCACTAGTGTTT	90	160	104	173	168	95	136	126	218	62	155	91	56	134	183	151	129	147	90	160	117	74	202	157	58	194	88	85	141	195	200	180	175	171	139	96	165	207	177	155	188	186	134	160	102	196	152
chr02_028271554|Alt_0002	chr02_028271554	TGCGGGAAGGCTGGGAACCGGGTGTTGTGCAGCCTGTACACAACAGGTGTTGTGCAAAGTCACTGCTATCCACAAGTGTTT	0	0	0	0	0	0	0	0	0	0	0	0	0	0	0	0	0	0	0	0	0	0	0	0	0	0	0	0	0	0	0	0	0	0	0	0	0	0	0	0	0	0	0	0	0	0	0
chr02_028271581|Ref_0001	chr02_028271581	CCTGTACACAACAGGTGTTGTGCAAAGTCACTGCTATCCACTAGTGTTTTCATTGGTTAGGATTGAAAGCAAATTATTTGC	13	0	19	0	0	0	0	19	16	0	6	0	3	0	7	0	0	0	0	0	0	0	0	4	0	0	0	3	0	0	0	6	0	0	18	0	0	0	10	0	5	0	12	0	6	9	0
chr02_028271581|Alt_0002	chr02_028271581	CCTGTACACAACAGGTGTTGTGCAAAGTCACTGCTATCCACTAGTGTTTTCATTGGTTAGGATTGAAAACAAATTATTTGC	0	0	0	0	0	0	0	0	0	0	0	0	0	0	0	0	0	0	0	0	0	0	0	0	0	0	0	0	0	0	0	0	0	0	0	0	0	0	0	0	0	0	0	0	0	0	0
chr02_029280624|Ref_0001	chr02_029280624	GATCCATCTTGAACATCGTCTTTTGTTAGTTGATTTCTGTTTTGTGGCTCATGTTACATGCTTTGAGTTCTTGGCTGTTGA	30	138	104	115	20	71	102	51	33	110	65	115	80	51	66	33	39	2	68	52	68	70	37	30	34	57	9	54	72	57	83	0	23	89	54	123	74	56	79	105	52	31	84	0	72	55	0
chr02_029280624|Alt_0002	chr02_029280624	GATCCATCTTGAACATCGTCTTTTGTTAGTTGATTTCTGTTTTGTGGCTCATGTTACATGCTTTGAGTTCTTGGCTGTTAA	25	0	81	0	0	0	0	68	24	0	65	0	65	0	38	0	0	0	0	0	0	0	0	33	0	0	0	39	0	0	0	72	0	0	47	0	0	53	65	0	60	0	59	29	43	48	61
chr02_029418075|Ref_0001	chr02_029418075	GGAGCTTTTTTTCCCCCTGATAACTAGCATTGGATTCAAAAGTACGTGGATTAAAGACTCAGCCTTGGTTTCTGGGTAGGA	245	0	234	199	0	117	1	343	125	248	164	98	92	2	139	121	0	116	93	115	169	250	2	142	128	111	0	177	0	74	0	210	0	101	279	232	0	295	133	4	125	257	279	222	246	111	103
chr02_029418075|Alt_0002	chr02_029418075	GGAGCTTTTTTTCCCCCTGATAACTAGCATTGGATTCAAAAGTACGTGGATTAAAGACTCAGCCTTGGTTGCTGGGTAGGA	0	300	0	0	230	145	241	0	158	0	125	123	112	244	104	133	259	105	139	155	139	0	222	0	99	143	28	0	295	102	295	0	246	121	1	1	268	0	123	250	103	1	3	0	0	147	141
chr02_029437919|Ref_0001	chr02_029437919	GATTACTACGTATCATAGAAAAAGTCTTGCATTTTAGTTGATTTTATTTTGCTGATTAGCTTTATATCATATGTACTAGGT	59	0	68	61	52	0	28	113	74	57	38	101	36	111	34	77	84	56	56	49	81	63	61	115	71	240	3	74	57	0	94	138	89	1	89	0	57	0	68	137	43	95	59	133	52	42	108
chr02_029437919|Alt_0002	chr02_029437919	GATTACTACGTATCATAGAAAAAGTCTTGCATTTTAGTTGATTTTATTTTGCTGATTAGCTTTATATCACATGTACTAGGT	82	141	84	74	92	106	37	123	82	94	67	0	47	0	51	58	79	80	70	73	109	89	59	0	54	0	5	85	75	114	80	0	74	103	73	150	56	198	59	5	37	99	59	0	63	56	0
chr02_029693120|Ref_0001	chr02_029693120	TCAACGGGGTCATATATGAATAAAAGCAAAATGAATAAATCAAAAGCTATTGGCGCTCTTGTGGGATGGTCTTGCCATCGT	191	181	222	175	230	239	159	339	231	111	177	201	123	96	155	179	115	182	126	177	166	206	196	195	175	226	21	164	158	89	208	178	182	152	324	184	177	356	175	198	169	247	174	106	214	208	159
chr02_029693120|Alt_0002	chr02_029693120	TCAACGGGGTCATATATGAATAAAAGCAAAATGAATAGATCAAAAGCTATTGGCGCTCTTGTGGGATGGTCTTGCCATCGT	0	0	0	0	0	0	0	0	0	125	0	2	0	119	0	0	0	0	152	0	144	0	2	0	0	0	0	0	0	0	0	0	0	0	0	0	0	0	0	0	0	0	0	127	0	0	0
chr02_029807791|Ref_0001	chr02_029807791	AAATTTGCCCCTGGAAATTCTTGGCTCCGTCCTTGATATTGATGTAAGGTACGTGTGTATACGTATGCAGGTTTTTTGTGG	166	265	288	147	0	104	1	331	115	131	132	108	154	144	151	137	0	0	198	119	235	116	4	186	102	0	0	239	0	191	178	294	0	251	251	194	0	168	141	113	144	235	299	224	231	132	219
chr02_029807791|Alt_0002	chr02_029807791	AAATTTGCCCCTGGAAATTCTTGGCTCCGTCCTTGATATTTATGTAAGGTACGTGTGTATACGTATGCAGGTTTTTTGTGG	0	2	0	63	88	77	162	3	68	85	91	69	54	60	71	84	64	104	0	67	1	48	110	0	51	133	17	0	179	0	92	0	69	0	0	0	143	90	106	78	90	0	1	0	0	110	0
chr02_029821059|Ref_0001	chr02_029821059	TGGACGATAACACCCTGAACTAGACTGTGTAGTTTGGTTTGGCATGCGAAAACAAGAAGATTAACTTTCCAACTAGCAATT	0	372	0	1	0	0	0	0	0	0	0	0	0	0	0	0	0	0	0	0	0	0	0	0	0	0	0	0	0	0	0	0	0	174	0	0	0	0	0	0	0	0	0	0	0	0	0
chr02_029821059|Alt_0002	chr02_029821059	TGGACGATAACACCCTGAACTAGACTGTGTAGTTTGGTTTGGCATGCGAAAACAAGAAGATTAACTTTGCAACTAGCAATT	373	0	427	315	442	428	393	477	424	351	385	344	391	416	448	440	409	466	349	379	430	303	420	380	359	362	70	392	406	326	430	377	371	197	382	392	454	555	340	378	333	403	396	370	357	349	374
chr02_029823143|Ref_0001	chr02_029823143	CTTATGGCCCTGTTCGTTTCCCAGTTTAGTTTTAGTTTTAGTTTTGATGACATCATCATTTCCCTCATTTATCTCTATCTC	12	11	14	6	1	11	11	18	14	11	12	11	8	1	7	4	12	6	2	5	7	14	13	11	14	7	2	8	15	6	21	13	6	7	11	14	11	13	9	13	10	14	15	8	9	14	4
chr02_029823143|Alt_0002	chr02_029823143	CTTATGGCCCTGTTCGTTTCCCAGTTTAGTTTTAGTTTTAGTTTTGAAGACATCATCATTTCCCTCATTTATCTCTATCTC	0	0	0	4	3	0	2	0	0	1	0	0	0	8	0	0	0	2	4	7	11	0	0	0	0	4	0	0	0	0	0	0	6	0	0	0	4	0	1	0	0	0	0	0	0	0	0
chr02_030170426|Ref_0001	chr02_030170426	GTTATGGGGAATGGAGAAAATTGTAATTTTTGTTTCTGTTTCCAGGAGCTTGTACTAGTAGGACGAATTGTGAAGGAATAA	0	85	0	58	0	0	0	70	0	90	0	38	0	45	0	2	30	46	0	0	0	0	26	89	38	47	5	41	33	0	53	99	0	38	0	0	0	65	0	2	0	49	0	0	0	0	54
chr02_030170426|Alt_0002	chr02_030170426	GTTATGGGGAATGGAGAAAATTGTAATTTTTGTTTCTGTTTCCAGGAGCTTGTACTAGTAGGATGAATTGTGAAGGAATAA	10	0	13	5	18	20	25	10	24	0	21	13	19	16	13	18	0	14	18	15	28	31	9	0	19	14	0	16	6	18	12	0	7	6	13	14	17	17	18	21	18	12	26	19	27	19	12
chr02_030574416|Ref_0001	chr02_030574416	TAAGCACCACTATCACTGCCGACCACACCAACAAGACGCCTCCGTTTAAGAAGTGGTTTGATTCGTACAAGTCGTTCAAAG	449	0	498	219	206	341	582	307	278	270	415	274	465	343	490	295	287	377	292	300	302	325	323	169	347	165	68	286	303	165	449	203	293	240	446	358	359	415	422	248	415	233	436	331	461	350	214
chr02_030574416|Alt_0002	chr02_030574416	TAAGCACCACTATCACTGCCGACCACACCAACAAGACGCCTCCGTTTAAGAAGTGGTTTGATTCGTACAAGTCGTTCATAG	0	228	0	0	0	0	0	0	0	0	0	0	0	0	0	0	0	0	0	0	0	0	0	0	0	0	0	0	0	0	0	0	0	0	0	0	0	1	0	0	0	0	0	0	0	0	0
chr02_030574437|Ref_0001	chr02_030574437	CCTCCGTTTAAGAAGTGGTTTGATTCGTACAAGTCGTTCAAAGCAGACCCGCCACCAAGGTTTTTCTCTCTCTCTCTCTCT	6	0	2	51	38	45	31	87	24	55	34	56	31	17	32	18	34	8	11	16	18	23	47	98	15	104	3	74	44	34	13	94	41	69	6	25	36	54	29	100	32	51	7	25	4	36	101
chr02_030574437|Alt_0002	chr02_030574437	CCTCCGTTTAAGAAGTGGTTTGATTCGTACAAGTCGTTCAAAGCAGACCCGCCACCAAGGTCTTTCTCTCTCTCTCTCTCT	0	0	0	0	0	0	0	0	0	0	0	0	0	0	0	0	0	0	0	0	0	0	0	0	0	0	0	0	0	0	0	0	0	0	0	0	0	0	0	0	0	0	0	0	0	0	0
chr02_030574526|Ref_0001	chr02_030574526	CTCTCTCTCTCTCTCACATTTGTTAGATGTGTTTTACCCTTATGATCGTTTCTTAAGAATCAGGTTATTGAGTGTTGGATT	0	37	0	40	37	31	19	10	23	35	22	19	19	23	21	20	35	23	11	38	24	22	32	33	11	39	5	7	41	19	19	25	35	34	0	18	38	23	25	31	24	51	11	0	0	19	26
chr02_030574526|Alt_0002	chr02_030574526	CTCTCTCTCTCTCTCACATTTGTTAGATGTGTTTTACCCTTATGATCGTTTCTTAAGAATCAGGTTATTGAGTGTTGAATT	0	0	0	0	0	0	0	0	0	0	0	0	0	0	0	0	0	0	0	0	0	0	0	0	0	0	0	0	0	0	0	0	0	0	0	0	1	0	0	0	0	0	0	0	0	0	0
chr02_030812795|Ref_0001	chr02_030812795	CAGTCTTACGGGTGACCCAACAAGATGTAGCAATTCATGGGATTTGAACTCATGTCGCGGTCTGTAATTTAGTTTAGGATC	205	278	261	132	265	258	214	310	231	226	268	246	256	266	270	130	211	265	262	136	293	243	257	124	259	306	50	264	285	140	261	231	215	108	317	143	291	347	259	105	276	226	247	252	294	253	250
chr02_030812795|Alt_0002	chr02_030812795	CAGTCTTACGGGTGACCCAACAAGATGTAGTAATTCATGGGATTTGAACTCATGTCGCGGTCTGTAATTTAGTTTAGGATC	0	0	0	53	0	0	0	0	0	0	0	0	0	0	0	56	2	0	0	58	0	0	0	41	0	0	0	0	0	45	0	0	0	54	0	63	0	0	0	58	1	1	2	0	0	0	0
chr02_030832430|Ref_0001	chr02_030832430	GGTTCTGATGCGTTGAAGAAGGAAGAGCCGGTCCCGCATCGTTACGCATCTGTCTTGATATCCAAGGGGTTTGTTTGTCAC	0	0	0	290	316	189	197	189	189	146	214	315	179	183	236	303	113	184	178	319	181	0	386	260	1	156	37	175	169	268	0	294	287	123	0	144	344	256	180	280	164	179	178	317	0	212	0
chr02_030832430|Alt_0002	chr02_030832430	GGTTCTGATGCGTTGAAGAAGGAAGAGCTGGTCCCGCATCGTTACGCATCTGTCTTGATATCCAAGGGGTTTGTTTGTCAC	337	356	413	0	1	169	211	197	181	156	201	2	181	182	183	1	134	173	160	2	170	324	8	0	378	140	47	169	173	0	412	0	0	179	440	168	1	189	176	5	174	146	220	1	338	175	322
chr02_030832537|Ref_0001	chr02_030832537	CTATTTATAGGTGTCCGTGACTTACGTTTTTCTGTCTTTTTCAGGCTTAATCTTCCTCCTCCATCACTCTGAACTCTCCAC	85	52	49	44	43	53	33	57	53	42	39	50	31	32	23	34	59	36	32	55	47	44	45	60	46	71	7	46	47	22	59	37	64	51	47	35	58	59	24	41	35	38	34	38	40	42	35
chr02_030832537|Alt_0002	chr02_030832537	CTATTTATAGGTGTCCGTGACTTAAGTTTTTCTGTCTTTTTCAGGCTTAATCTTCCTCCTCCATCACTCTGAACTCTCCAC	0	0	0	0	0	0	0	0	0	0	0	0	0	0	0	0	0	0	0	0	0	0	0	0	0	0	0	0	0	0	0	0	0	0	0	0	0	0	0	0	0	0	0	0	0	0	0
chr02_030966022|Ref_0001	chr02_030966022	GCTGCAGTTGTGCACTTGTGCTTGAATAGGTAGAATTTGATGATGCTTAGGAAAACGCGATTCTTTATAACTTGTTAATCA	197	270	265	229	0	106	147	260	115	121	131	215	118	259	105	107	118	136	219	99	286	223	115	215	230	121	24	222	116	117	296	107	0	271	317	306	0	1	134	141	111	100	116	274	221	157	233
chr02_030966022|Alt_0002	chr02_030966022	GCTGCAGTTGTGCACTTGTGCTTGAATAGGAAGAATTTGATGATGCTTAGGAAAACGCGATTCTTTATAACTTGTTAATCA	0	0	0	1	216	137	149	2	128	134	145	0	127	0	135	126	95	121	0	111	0	0	118	0	1	126	22	0	154	96	0	116	182	0	0	0	301	311	129	108	146	128	147	1	0	131	0
chr02_030966117|Ref_0001	chr02_030966117	GTCGACTTTTATGAAGTAAATGAAGACGTTTTTGTATTTATGCCTGTTATTCAGGTTTTACACTTTGATATAGTGCACTGG	128	151	136	137	0	64	52	173	53	72	72	140	50	126	44	81	66	55	112	82	173	121	71	124	135	65	5	130	75	71	152	58	0	124	185	155	1	0	76	76	67	74	64	155	145	75	157
chr02_030966117|Alt_0002	chr02_030966117	GTCGACTTTTATGAAGTAAATGAAGACGTTTTTGTATTTATGCCTGTTATTCAGGTTTTACACTTTGATGTAGTGCACTGG	0	0	0	0	4	1	1	0	3	0	2	0	0	0	0	0	0	1	0	3	0	0	1	0	0	3	0	0	0	2	0	5	1	0	0	0	7	13	0	1	3	1	2	0	0	0	0
chr02_031384151|Ref_0001	chr02_031384151	GGGAGTAGAAGATGTGCTGCAAAGGGGTAGCACGATTCTGTGAAACATGTTTACGTTGAGGGGAGCACATCGACCCATGGT	398	0	349	329	398	346	267	185	382	154	321	277	307	312	315	299	278	275	352	273	371	323	328	114	295	299	106	151	256	315	354	135	356	293	359	319	297	368	300	319	280	326	344	325	371	316	274
chr02_031384151|Alt_0002	chr02_031384151	GGGAGTAGAAGATGTGCTGCAAAGGGGTAGCACGATTCTGTGAAACATGTTTACGTTGAGGGGAGCACATCAACCCATGGT	0	0	0	0	0	0	0	0	0	0	0	0	0	0	0	0	0	0	0	0	0	0	0	0	0	0	0	0	0	0	0	0	0	0	0	0	0	0	0	0	0	0	0	0	0	0	0
chr02_031384173|Ref_0001	chr02_031384173	AGGGGTAGCACGATTCTGTGAAACATGTTTACGTTGAGGGGAGCACATCGACCCATGGTGGATGGGATGGATTTTACACCT	296	0	313	269	290	269	248	146	315	153	279	292	257	275	294	287	204	221	272	231	306	281	310	128	269	265	132	135	262	274	356	107	249	291	312	279	277	359	300	236	297	272	330	274	368	320	232
chr02_031384173|Alt_0002	chr02_031384173	AGGGGTAGCACGATTCTGTGAAACATGTTTACGTTGAGGGGAGCACATCGACCCATGGTGGATGGGATGGAGTTTACACCT	0	0	0	0	0	0	0	0	0	2	0	0	0	0	0	0	0	0	0	0	0	0	0	0	0	0	0	0	0	0	0	0	0	0	0	0	0	0	0	0	0	0	0	0	0	0	0
chr02_031508817|Ref_0001	chr02_031508817	CCATATGTTTTTTTTGTGTCCCTGTCATGTCAGACATGGATACGGCAACCTATAGGAGTGTCAGTGCTTCATAGTCTGCCA	246	664	569	255	366	598	581	606	598	265	592	2	560	283	620	324	421	267	273	251	233	581	378	244	505	0	187	528	609	540	614	543	219	567	623	606	328	719	568	13	516	568	288	562	611	575	565
chr02_031508817|Alt_0002	chr02_031508817	CCATATGTTTTTTTTGTGTCCCTGTCATGTCAGACATGGATACGGCAACCTATAGGAGTGTCAGTGCTTCATAGTCTACCA	1	1	0	0	0	0	0	1	0	1	0	0	0	0	0	0	1	0	0	0	1	1	1	0	0	0	0	1	0	0	0	2	0	0	0	0	0	0	0	0	0	0	0	0	0	1	1
chr02_031848846|Ref_0001	chr02_031848846	TTGCGCTGAATTGTAAATTTACTATCGATTATGGCATGCCATAAAATCATGCTCTGTGGGAAACCTCCAATAACCACCCCA	0	0	0	1	26	26	14	196	44	33	23	27	21	0	15	0	21	0	0	0	0	0	14	117	0	0	2	117	18	113	0	129	30	0	0	0	25	60	23	0	19	59	2	24	0	0	0
chr02_031848846|Alt_0002	chr02_031848846	TTGCGCTGAATTGTAAATTTACTATCGATTATGGCATGCCACAAAATCATGCTCTGTGGGAAACCTCCAATAACCACCCCA	55	50	76	58	32	32	46	49	26	40	20	26	17	65	24	69	30	45	50	61	53	63	29	28	56	42	5	27	34	25	69	20	27	37	69	69	37	0	42	76	29	0	66	26	46	55	50
chr02_031848884|Ref_0001	chr02_031848884	GGAGGTTTCCCACAGAGCATGATTTTATGGCATGCCATAATCGATAGTAAATTTACAATTCAGCGCAATTTTTGGATAATC	0	0	0	0	0	0	0	98	0	0	0	0	0	0	0	0	0	0	0	0	0	0	0	60	0	0	0	67	0	56	0	56	0	0	0	0	0	0	0	0	0	0	0	0	0	0	0
chr02_031848884|Alt_0002	chr02_031848884	GGAGGTTTCCCACAGAGCATGATTTTATGGCATGCCATAATCGATAGTAAATTTACAATTCAGCACAATTTTTGGATAATC	0	0	0	0	53	71	56	0	62	57	53	61	41	1	53	0	55	0	0	0	0	0	43	0	0	0	13	0	69	0	0	0	64	0	0	0	65	193	47	1	40	115	3	65	0	0	1
chr02_032251451|Ref_0001	chr02_032251451	TGCTCAACCGGACTTTTCACAGCGGTTTGAGAATTCCAATGGTCATGCTCATGAAGATTGCTATGCTAGTTGCCCCTTCCC	103	0	88	77	84	83	76	58	81	116	106	87	81	80	103	124	94	81	99	71	105	90	100	48	106	64	11	36	100	44	111	51	78	88	85	92	102	111	88	46	90	116	110	4	85	95	0
chr02_032251451|Alt_0002	chr02_032251451	TGCTCAACCGGACTTTTCACAGCGGTTTGAGAATCCCAATGGTCATGCTCATGAAGATTGCTATGCTAGTTGCCCCTTCCC	0	33	0	0	0	0	0	16	0	0	0	0	0	0	0	0	0	0	0	0	0	0	0	8	0	18	0	13	0	19	0	23	0	0	0	0	0	0	0	14	0	0	0	62	0	0	30
chr02_032251507|Ref_0001	chr02_032251507	AGTGCTGTGGTGACGGGTTGTCCTCTTCGGACAACAACTATTGCTCAACCGGACTTTTCACAGCGGTTTGAGAATTCCAAT	179	0	112	98	139	88	126	46	75	94	90	101	82	92	71	89	139	111	89	86	109	89	110	56	78	59	19	27	58	49	106	46	139	101	103	99	90	116	90	41	74	87	74	18	119	89	0
chr02_032251507|Alt_0002	chr02_032251507	AGTGCTGTGGTGACGGGTTATCCTCTTCGGACAACAACTATTGCTCAACCGGACTTTTCACAGCGGTTTGAGAATTCCAAT	0	0	0	0	0	0	0	0	0	0	0	0	0	0	0	0	0	0	0	0	0	0	0	0	0	0	0	0	0	0	0	0	0	0	0	0	0	1	1	0	0	0	0	0	0	0	0
chr02_032251546|Ref_0001	chr02_032251546	GTGGATTTGCGTGGTGGGCCTTTCGCCAACTACTCACCTAGGTAGTGCTGTGGTGACGGGTTGTCCTCTTCGGACAACAAC	232	0	131	159	171	173	112	78	148	149	168	135	153	132	146	137	213	160	163	116	157	126	169	74	139	65	55	68	124	88	143	65	202	154	151	134	124	166	145	77	133	153	150	73	192	190	1
chr02_032251546|Alt_0002	chr02_032251546	GTGGATTTGCGTGGTGGGCCTTTGGCCAACTACTCACCTAGGTAGTGCTGTGGTGACGGGTTGTCCTCTTCGGACAACAAC	0	0	0	0	0	0	0	0	0	0	0	0	0	0	0	0	0	0	0	0	0	0	0	0	0	0	0	0	0	0	0	0	0	0	0	0	0	0	0	0	0	0	0	0	0	0	0
chr02_032251584|Ref_0001	chr02_032251584	GTTTGAATCCTTCTTGTGCCATTACTGCCTTACTGGGACTTGTGTGGATTTGCGTGGTGGGCCTTTCGCCAACTACTCACC	327	0	260	268	306	290	254	171	277	290	257	277	223	261	250	288	300	258	320	271	304	267	290	146	296	143	108	122	299	118	357	162	329	271	366	271	246	378	245	159	211	298	278	159	272	254	0
chr02_032251584|Alt_0002	chr02_032251584	GTTTGAATCCTTCTTGTGCCATTACTGCATTACTGGGACTTGTGTGGATTTGCGTGGTGGGCCTTTCGCCAACTACTCACC	0	0	0	0	0	0	0	0	0	0	0	0	0	0	0	0	0	0	2	0	0	0	0	0	0	0	0	0	0	0	0	0	0	0	0	0	0	0	0	0	0	0	0	0	0	0	0
chr02_032652008|Ref_0001	chr02_032652008	GGAGTCCGTCCGAAATTCTACCACTTCAACTCCCCCATTAAAATCCACACTTGCTTCCCAAAGGTTTTTTTTCTTGATCGG	0	0	0	0	0	0	0	0	0	0	0	107	0	2	0	0	0	0	0	0	0	0	0	0	0	0	0	0	0	0	0	0	0	90	0	0	0	0	0	1	0	0	0	0	0	0	0
chr02_032652008|Alt_0002	chr02_032652008	GGAGTCCGTCCGAAATTCTACCACTTCAACTCCCCCATTAAAATCCACACTTGCTTCCCAAAGGTTTTTTTTTTTGATCGG	0	0	0	0	0	0	0	0	0	0	0	0	0	0	0	0	0	0	0	0	0	0	0	0	0	0	0	0	0	0	0	0	0	0	0	0	0	0	0	0	0	0	0	0	0	0	0
chr02_032652039|Ref_0001	chr02_032652039	CAACTTCTTCAACTTCCGGTAAAACATTGCAATTTTTTGCACAAAATCTTTATTTTTTTTTTTAGCTCTTTCATCATGGCT	0	0	0	0	0	0	0	0	0	0	0	3	0	0	0	0	1	0	0	1	0	0	0	0	0	0	0	0	0	0	0	0	0	8	0	0	0	0	0	0	0	0	0	0	0	0	1
chr02_032652039|Alt_0002	chr02_032652039	CAACTTCTTCAACTTCCGGTAAAACATTGCAATTTTTTGCACAAAATCTTTATTTTTTTTTTAAGCTCTTTCATCATGGCT	0	0	0	0	0	0	0	0	0	0	0	0	0	0	0	0	0	0	0	0	0	0	0	0	0	0	0	0	0	0	0	0	0	0	0	0	0	0	0	0	0	0	0	0	0	0	0
chr02_032652134|Ref_0001	chr02_032652134	CCGGAAGTTGAAGAAGTTGCTCAACACACTTACAGTACCATTTTTTTCTGCTTCTTCTTCTTCTTCTTCTTCTCTTCTCTC	0	0	0	0	0	0	0	0	0	0	0	0	0	0	0	0	0	0	0	0	0	0	0	0	0	0	0	0	0	0	0	0	0	0	0	0	0	0	0	0	0	0	0	0	0	0	0
chr02_032652134|Alt_0002	chr02_032652134	CCGGAAGTTGAAGAAGTTGCTCAACACACTTACAGTACCATTTTTTTCTGCGTCTTCTTCTTCTTCTTCTTCTCTTCTCTC	0	0	0	0	0	0	0	0	0	0	0	0	0	0	0	0	0	0	0	0	0	0	0	0	0	0	0	0	0	0	0	0	0	0	0	0	0	0	0	0	0	0	0	0	0	0	0
chr02_032652172|Ref_0001	chr02_032652172	CTCAACACACTTACAGTACCATTTTTTTCTGCTTCTTCTTCTTCTTCTTCTTCTCTTCTCTCTCTCTCTCTCTCCCTCTCT	0	0	0	0	0	0	0	0	0	0	0	0	0	0	0	0	0	0	0	0	0	0	0	0	0	0	0	0	0	0	0	0	0	0	0	0	0	0	0	0	0	0	0	0	0	0	0
chr02_032652172|Alt_0002	chr02_032652172	CTCAACACACTTACAGTACCATTTTTTTCTGCTTCTTCTTCTTCTTCTTCTTCTCTTCTCTCTCTCTCTCGCTCCCTCTCT	0	0	0	0	0	0	0	0	0	0	0	0	0	0	0	0	0	0	0	0	0	0	0	0	0	0	0	0	0	0	0	0	0	0	0	0	0	0	0	0	0	0	0	0	0	0	0
chr02_032652200|Ref_0001	chr02_032652200	CATTTTTTTCTGCTTCTTCTTCTTCTTCTTCTTCTCTTCTCTCTCTCTCTCTCTCCCTCTCTCCCTGTGGCCTGTTTAATG	0	0	0	0	0	0	0	0	0	0	0	0	0	0	0	0	0	0	0	0	0	0	0	0	0	0	0	0	0	0	0	0	0	0	0	0	0	0	0	0	0	0	0	0	0	0	0
chr02_032652200|Alt_0002	chr02_032652200	CATTTTTTTCTGCTTCTTCTTCTTCTTCTTCTTCTCTTCTCTCTCTCTCTCTCTCCCTCTCTCCCTGTGGCCTGTTTAACG	0	0	0	0	0	0	0	0	0	0	0	0	0	0	0	0	0	0	0	0	0	0	0	0	0	0	0	0	0	0	0	0	0	0	0	0	0	0	0	0	0	0	0	0	0	0	0
chr02_032894268|Ref_0001	chr02_032894268	GAAAGATTAGAATTGAACCTGAAAATAAACTTCTTTCTCACTTGGCATTTTGTGGAATAGTTCTTTCATTTGCAAGATGTC	158	21	172	193	167	200	166	173	233	21	189	80	138	91	178	97	111	169	62	95	99	177	97	85	186	90	13	161	183	91	224	87	207	96	161	98	274	114	201	28	178	13	186	12	139	156	81
chr02_032894268|Alt_0002	chr02_032894268	GAAAGATTAGAATTGAACCTGAAAATAAACTTCTTTCTCACTTGTCATTTTGTGGAATAGTTCTTTCATTTGCAAGATGTC	1	230	0	1	0	0	0	1	0	233	0	73	0	114	0	116	114	0	95	111	130	0	121	108	2	114	0	0	0	107	0	111	0	0	0	98	0	149	2	188	0	132	0	109	0	0	0
chr02_032894325|Ref_0001	chr02_032894325	CTTTCTCACTTGGCATTTTGTGGAATAGTTCTTTCATTTGCAAGATGTCTATGTACTGTTTACTTTTATCAAAATCATCTC	67	0	68	94	56	125	48	136	114	1	54	59	75	60	52	37	64	69	49	0	69	108	62	37	74	60	11	130	100	0	129	44	104	50	73	58	131	78	95	0	62	0	54	0	53	77	38
chr02_032894325|Alt_0002	chr02_032894325	CTTTCTCACTTGGCATTTTGTGGAATAGTTCTTTCATTTGCAAGATGTCTATGTACTGTTTACTTTTATTAAAATCATCTC	50	44	56	0	45	0	46	0	0	77	35	20	0	26	36	19	15	51	13	70	26	0	23	27	0	37	0	0	0	53	0	22	0	0	41	16	0	42	0	43	58	35	42	18	42	51	0
chr02_032916864|Ref_0001	chr02_032916864	GCCTGGATCAAGCATAAAACAGAGTCATATATCTTATGAGATTATTTATAGGATTATGTATCCCTTCACTATTAGTCACGT	71	68	43	78	31	48	46	82	44	43	38	49	51	43	67	6	35	43	58	6	87	73	63	72	26	35	3	49	9	5	30	44	49	47	79	26	42	53	45	35	39	37	60	0	66	98	7
chr02_032916864|Alt_0002	chr02_032916864	GCCTGGATCAAGCATAAAACAGAGTCATATATCTTATGAGATCATTTATAGGATTATGTATCCCTTCACTATTAGTCACGT	0	0	0	0	0	0	0	0	0	0	0	0	0	0	0	0	0	0	0	0	0	0	0	0	0	0	0	0	0	0	0	0	0	0	0	0	0	0	0	0	0	0	0	0	0	0	0
chr02_032916910|Ref_0001	chr02_032916910	AAAATGAAAAATGATAACGAATGTCCGTCTTACCTCGTCTCGTTTTTATAAAGTATAGACGTCGTGGTCTCACGTGACTAA	393	430	507	433	586	470	444	484	505	235	463	391	482	517	492	246	283	560	385	11	487	463	573	411	547	236	90	399	432	8	495	439	393	227	563	225	520	586	499	158	439	271	468	226	505	455	442
chr02_032916910|Alt_0002	chr02_032916910	AAAATGAAAAATGATAACGAATGTCCGTCTTACCTCGTCTCGTTTTTATAAAGTATAGACGTCATGGTCTCACGTGACTAA	1	0	0	1	0	0	0	0	0	0	0	0	1	0	0	223	0	1	0	153	0	0	1	0	0	0	0	0	0	174	0	0	0	2	0	166	2	0	0	179	0	264	1	192	0	1	0
chr02_033057973|Ref_0001	chr02_033057973	CCCTTCCTCCATATGGTTTAGTGTGTTAGCCATTTGGCCCAATTGAGCTTTTATTCGGGAGATGGACTGGGTATGAGAATT	379	695	424	484	343	409	483	513	457	422	398	476	531	420	486	475	399	512	412	513	463	472	494	480	443	460	83	505	451	473	543	476	440	404	387	469	687	627	588	544	362	436	446	473	387	378	354
chr02_033057973|Alt_0002	chr02_033057973	CCCTTCCTCCATATGGTTTAGTGTGTTAGCCATTTGGCCCAATTGAGCTTTTATTCGGGAGATGGACTGGGTAGGAGAATT	0	0	0	0	0	0	0	0	0	0	0	0	0	0	0	0	0	2	0	0	0	0	0	0	0	0	0	0	0	0	0	0	0	0	0	0	0	0	0	0	0	0	0	0	0	0	0
chr02_033791781|Ref_0001	chr02_033791781	ACACTCACAGATCTCATCCTCTTCTATCGCTGGTGAGCACTTATTCATCATCCTCTATAGATTGTTAATAGAAATGCATAT	0	0	201	118	54	109	148	120	224	0	154	0	97	105	63	75	155	80	0	98	0	98	92	161	89	0	35	79	164	78	0	153	98	213	104	70	79	0	80	67	177	83	1	1	136	86	152
chr02_033791781|Alt_0002	chr02_033791781	ACACTCACAGATCTCATCCTCTTCTATCGCTTGTGAGCACTTATTCATCATCCTCTATAGATTGTTAATAGAAATGCATAT	0	0	0	0	0	0	0	0	0	0	0	0	0	0	0	0	0	0	0	0	0	0	0	0	0	0	0	0	0	0	0	0	0	0	0	0	0	0	0	0	0	0	0	0	0	0	0
chr02_033791882|Ref_0001	chr02_033791882	ACATAGATATATATATATATATATATATATATATATATATGTATATATATATATATATATTGACGCAATTGGCTTCTTTTT	0	0	0	0	0	0	0	0	0	0	0	0	0	0	0	0	0	0	0	0	0	0	0	0	0	0	0	0	0	0	0	0	0	0	0	0	0	0	0	0	0	0	0	0	0	0	0
chr02_033791882|Alt_0002	chr02_033791882	ACATAGATATATATATATATATATATATATATATATATATGGATATATATATATATATATTGACGCAATTGGCTTCTTTTT	0	0	0	0	0	0	0	0	0	0	0	0	0	0	0	0	0	0	0	0	0	0	0	0	0	0	0	0	0	0	0	0	0	0	0	0	0	0	0	0	0	0	0	0	0	0	0
chr02_033791944|Ref_0001	chr02_033791944	CCAATATTCAATAAAGCCCAAACAACAGCATCTTTCAATCAAAAACCCCATGATCTAATTATTGTCTTCCTTCGGTAAAAG	57	0	120	33	41	73	62	180	88	1	81	0	56	45	59	30	103	44	45	59	63	90	33	83	74	0	4	86	73	54	53	110	66	80	125	90	33	0	23	36	60	49	35	2	83	58	100
chr02_033791944|Alt_0002	chr02_033791944	CCAATATTCAATAAAGCCCAAACAACAGCATCTTTCAATCAAAAACCCCATGATCTAATTGTTGTCTTCCTTCGGTAAAAG	84	137	0	53	87	0	0	1	0	127	0	103	0	67	0	63	0	63	80	78	68	0	68	0	1	190	0	0	0	61	69	0	70	0	0	1	62	189	60	53	0	61	50	156	2	0	0
chr02_033903550|Ref_0001	chr02_033903550	GCAGCCTACGCGCTTGTACAAACATTTATCCTGCGGTTTGCAAATGGGATTCTAGTAAGTTCTTACTTGCTTTGTATCTTG	0	0	69	47	0	2	68	84	50	25	52	57	44	0	61	21	0	0	0	38	0	0	0	43	0	45	0	46	1	20	0	56	0	25	69	17	0	37	0	1	53	0	4	78	69	71	0
chr02_033903550|Alt_0002	chr02_033903550	GCAGCCTACGCGCTTGTACAAACATTTATCGTGCGGTTTGCAAATGGGATTCTAGTAAGTTCTTACTTGCTTTGTATCTTG	25	58	26	0	29	49	21	31	16	24	23	0	15	52	23	26	28	41	27	34	36	34	40	14	44	0	4	27	61	19	73	24	21	19	14	13	54	23	61	39	31	42	51	0	23	28	42
chr02_033931247|Ref_0001	chr02_033931247	TCTTTGGCGTTTGCTATGATCTTTGATATCATGTTTTCTGTTTTTGCAAGTCTCACTGTATTTACCTATAATTATTCTTAT	17	0	34	21	15	0	17	36	19	0	17	0	12	52	18	49	14	55	14	53	29	26	20	41	16	0	0	19	25	40	36	35	27	63	29	21	27	22	9	16	12	30	25	32	15	18	42
chr02_033931247|Alt_0002	chr02_033931247	TCTTTGGCGTTTGCTATGATCTTTGATATCATGTTTTCTGTTTTTGCAAGTCTCACTGTATTCACCTATAATTATTCTTAT	10	64	33	27	29	74	27	38	32	55	24	40	22	0	18	0	19	0	13	0	33	39	22	0	25	74	0	39	22	0	28	0	18	0	31	13	19	21	22	12	20	35	32	29	14	24	0
chr02_034048173|Ref_0001	chr02_034048173	CTAATCCTTCAGTGGATTCCGATAGGTGGGGAGTTTGATTAGCCCTGTATCCATTGTTAGACACCTCGGGTGGTGATTATC	11	22	23	21	21	22	30	25	13	22	29	5	19	19	7	13	16	36	18	39	12	11	13	12	7	16	0	37	35	16	33	8	11	18	19	20	25	22	17	5	16	21	23	11	15	17	10
chr02_034048173|Alt_0002	chr02_034048173	CTAATCCTTCAGTGGATTCCGATAGGTGGGGAGTTTGATTAGCCCTGTATCCATTGTTAGACACCTCAGGTGGTGATTATC	0	0	0	0	0	0	0	0	0	0	0	9	0	0	0	0	0	0	0	0	0	0	0	0	0	0	0	0	0	0	0	7	0	0	0	0	0	0	0	13	0	0	0	0	0	0	0
chr02_034114251|Ref_0001	chr02_034114251	GGTTGTTTGAGTGTTTATTTGTTTTTGTGTCGTTTGAATGCGCTTTCTTTCCCTATTTGGATATTTTAGGTTTTTCTAATT	0	0	25	0	0	0	13	20	14	0	13	0	19	0	18	0	0	0	0	0	0	0	0	19	0	0	0	13	0	0	0	10	0	0	14	0	0	0	0	0	9	0	0	0	18	18	0
chr02_034114251|Alt_0002	chr02_034114251	GGTTGTTTGAGTGTTTTTTTGTTTTTGTGTCGTTTGAATGCGCTTTCTTTCCCTATTTGGATATTTTAGGTTTTTCTAATT	0	0	0	0	0	0	0	0	0	0	0	0	0	0	0	0	0	0	0	0	0	0	0	0	0	0	0	0	0	0	0	0	0	0	0	0	0	0	0	0	0	0	0	0	0	0	0
chr02_034214976|Ref_0001	chr02_034214976	GACCCTCCATCTCGCAAAAGTTTTGTTAGCCATCTTAACAACACTCCCTTTGCATGAATGATAAGTAGCAAAAAGTTTTCG	49	104	60	31	33	78	44	75	56	108	47	45	42	93	41	42	118	56	121	96	113	122	95	52	62	86	12	69	104	155	100	52	44	87	50	117	50	129	28	109	40	108	41	52	70	42	106
chr02_034214976|Alt_0002	chr02_034214976	GACCCTCCATCTCGCAAAAGTTTTGTTAGCCATCTTAACAACACTCCCTTTGCATGAATGATACGTAGCAAAAAGTTTTCG	34	0	43	28	27	0	35	41	27	0	19	23	26	0	29	29	0	26	0	38	0	0	0	39	0	54	0	42	0	0	0	34	27	0	27	0	30	0	23	0	23	0	24	35	25	17	0
chr02_034662499|Ref_0001	chr02_034662499	ACCGAAACCGACTGGGGTCAGGTGTAGACCGACCGAAAAGAATTCCGGTTGTTTTTTTTCGGTCTGTTCGTATTCGTGGGT	108	108	119	91	40	52	38	87	55	45	48	61	45	83	83	90	47	96	92	94	106	82	50	71	92	82	3	92	33	36	92	45	50	94	93	107	49	115	62	78	44	43	84	99	90	61	85
chr02_034662499|Alt_0002	chr02_034662499	ACCGAAACCGACTGGGGTCAGGTGTAGACCGACCGAAAAGAATTCCGGTTGTTTTTTTTCGGTCTGTTCGTATTCATGGGT	0	0	0	0	41	45	29	0	66	35	38	0	32	0	0	0	50	0	0	0	0	0	53	0	0	0	6	0	37	34	0	39	45	0	0	0	55	0	39	0	35	41	0	0	0	0	0
chr02_034961557|Ref_0001	chr02_034961557	TGGGCACTTTGGATGGAATCATCGACACAGTCTCCGCAGTTCATGCTCTTGTACCATTGCTCTTTCTTTTGAAGACCAATG	52	231	119	107	84	156	133	128	76	113	88	0	58	77	69	159	37	101	141	202	174	93	150	80	133	77	43	76	117	117	123	174	42	0	72	115	80	144	117	108	79	183	76	160	102	90	0
chr02_034961557|Alt_0002	chr02_034961557	TGGGCACTTTGGATGGAATCATCGACACGGTCTCCGCAGTTCATGCTCTTGTACCATTGCTCTTTCTTTTGAAGACCAATG	52	0	94	67	60	2	122	102	49	79	83	144	88	74	83	0	55	74	0	0	0	67	1	69	0	55	0	66	85	0	86	0	68	152	76	83	102	103	81	84	107	0	114	0	88	96	108
chr02_034961595|Ref_0001	chr02_034961595	ATCGCGCGATATTGCCCACATGAGGATTCTTAAGTTTGTGATGATATATACGTATTGATAAAATTGTGTTATTATACAGGC	58	107	0	54	0	79	0	0	0	50	1	0	43	47	58	37	64	52	93	90	51	0	111	67	89	43	7	0	0	80	0	81	73	0	69	43	73	71	0	50	93	57	53	12	1	79	0
chr02_034961595|Alt_0002	chr02_034961595	ATCGCGCGATATTGCCCACATGAGGATTCTTAAGTTTGTGATGATATATACGTATTGATAAAATTGTGTTATTATATAGGC	3	0	5	5	3	0	5	6	11	10	6	14	6	7	1	0	1	4	0	0	0	7	0	7	0	12	0	5	4	0	5	0	1	9	4	4	3	7	7	6	7	0	0	0	3	9	10
chr02_034961740|Ref_0001	chr02_034961740	CGTAAGAAGCAGGAAGCTCTTGAAGTACTTGGTGCCGATTCGTTTTTGGTCAGCAGTAATTCAAAGGAAATGCAGGTATCT	31	65	39	22	36	39	30	42	34	19	25	0	22	19	30	62	39	24	66	61	82	37	47	49	51	38	5	40	33	68	25	54	32	0	26	35	27	40	20	33	23	73	20	30	33	20	1
chr02_034961740|Alt_0002	chr02_034961740	CGTAAGAAGCAGGAAGCTCTTGAAGTACTCGGTGCCGATTCGTTTTTGGTCAGCAGTAATTCAAAGGAAATGCAGGTATCT	61	0	60	38	40	0	32	57	39	49	49	81	32	41	33	0	35	39	0	1	0	41	0	34	0	50	0	40	35	0	39	0	31	71	50	55	37	50	45	26	38	0	44	47	42	42	85
chr02_035003827|Ref_0001	chr02_035003827	GACTTCCCTCATGCTGATCAAAGAGGCACAGTTTCTGGTCGATTACTAGTCCGTGACAGGTACCTCTGCATAGTAAAGCAA	68	0	96	93	192	184	229	151	165	166	189	0	114	1	246	213	58	77	92	94	86	76	81	85	108	83	22	163	98	137	111	95	64	174	78	82	121	0	91	122	207	170	191	94	200	96	0
chr02_035003827|Alt_0002	chr02_035003827	GACTTCCCTCATGCTGATCAAAGAGGCACAGCTTCTGGTCGATTACTAGTCCGTGACAGGTACCTCTGCATAGTAAAGCAA	47	178	68	60	0	0	0	0	0	0	0	124	86	157	0	0	35	71	60	67	54	53	73	70	79	74	17	0	77	0	74	77	33	0	54	72	83	192	80	2	0	1	0	62	0	84	120
chr02_035003851|Ref_0001	chr02_035003851	TACAGATGTTGGTGGAAACCCAGAGCTGGCCATATGATTTTCCTCTTTCAGAAGACTTCCCTCATGCTGATCAAAGAGGCA	128	196	164	124	229	210	199	264	213	177	193	105	95	47	182	187	157	117	128	194	135	133	121	113	105	205	21	211	111	214	125	97	156	194	158	122	127	239	122	223	178	209	195	173	203	95	40
chr02_035003851|Alt_0002	chr02_035003851	TACAGATGTTGGTGGAAACCCAGAGCTGGCCATATGATTTTCCTCTTTCAGAAGACTTCCGTCATGCTGATCAAAGAGGCA	100	0	98	59	0	1	0	0	0	0	0	48	54	116	0	0	93	70	72	0	59	60	55	69	74	0	11	1	57	0	77	62	97	0	84	70	59	0	71	7	0	0	0	0	0	51	127
chr02_035008127|Ref_0001	chr02_035008127	TATGCGCATGTATACATATGTATGTATGTGTGTGTGTGTGTGTATACCCACACCAGAAAGGTCACAGCTCTTACTCGTCTC	7	0	15	22	40	37	30	80	53	38	29	0	13	0	18	23	4	0	17	0	39	25	20	20	14	13	4	26	16	0	20	17	4	25	25	0	13	0	15	19	43	35	40	9	34	13	0
chr02_035008127|Alt_0002	chr02_035008127	TATGCGCATGTATACATATGTATGTATGTGTGTGTGTGTGTGTGTACCCACACCAGAAAGGTCACAGCTCTTACTCGTCTC	0	0	0	0	0	0	0	0	0	0	0	0	0	0	0	0	0	0	0	0	0	0	0	0	0	0	0	0	0	0	0	0	0	0	0	0	0	0	0	0	0	0	0	0	0	0	0
chr02_035185310|Ref_0001	chr02_035185310	CCAACCCAAAGTCTCTGAGCTTGACATTGAATCTTCAATGATCTAGCATAACATTGCTTGACTTGATGTCCCGATGCACCA	331	52	184	284	182	155	168	218	192	393	163	285	247	366	333	182	285	364	299	194	205	173	363	297	329	347	80	151	179	206	189	235	294	331	350	361	333	214	169	176	317	324	363	184	182	298	322
chr02_035185310|Alt_0002	chr02_035185310	CCAACCCAAAGTCTCTGAGCTTGACATTGAATCTTCAATGATCTAGCATAACATTGCTTGACTTGATGTCCCGAAGCACCA	0	289	174	0	132	106	126	158	134	2	128	0	0	1	0	139	0	0	0	126	126	127	5	0	2	0	54	152	131	125	136	0	0	0	0	0	0	190	132	141	0	0	0	120	130	0	0
chr02_035185377|Ref_0001	chr02_035185377	TGGCAAGAAGATTCCTCTCACTTGGGCACTGAGGTACAAAATAACTCTTCGTTTGGCCTCAGCATTGCTCTATCTCCACGA	0	234	154	1	270	128	203	241	280	0	229	189	0	4	115	137	0	0	2	102	142	123	2	0	2	135	39	258	119	134	120	115	1	122	0	0	0	255	110	242	104	0	123	153	318	1	0
chr02_035185377|Alt_0002	chr02_035185377	TGGCAAGAAGATTCCTCTCACTTGGGCACTGAGGTACTAAATAACTCTTCGTTTGGCCTCAGCATTGCTCTATCTCCACGA	0	0	0	0	0	0	0	0	0	125	0	2	0	106	0	123	0	138	113	103	145	0	129	0	134	1	37	0	0	121	0	0	0	120	0	122	0	0	0	0	0	0	0	1	0	0	0
chr02_035504039|Ref_0001	chr02_035504039	CAATCAGATCTCAAAGCCACAACCCAGAGCTGATTCTCCACATTTGGCCCCAAGTCCATATTTAAAATAAAGGACAAGTCT	48	51	167	42	120	69	131	179	161	77	141	87	39	141	43	145	53	145	32	69	133	117	81	108	58	66	4	115	133	133	155	119	67	114	91	101	60	184	122	108	47	166	51	138	110	63	105
chr02_035504039|Alt_0002	chr02_035504039	CAATCAGATCTCAAAGCCACAACCCAGAGCTGATTCTCCACATTTGGCCCCAAGTCCATATTTAAAATAAAGGGCAAGTCT	53	76	1	72	0	58	1	0	0	76	1	0	33	0	52	0	45	0	29	46	0	0	57	0	46	65	0	0	0	0	0	0	45	0	56	0	63	0	1	0	52	0	52	0	0	63	0
chr02_036143226|Ref_0001	chr02_036143226	CTTTTTGTCTTGTGTTCAATAGCCAAACCATCGTCAAGTTAATTGGAGTTGCCTCCATTAGTAGCTTGGTTCATCTTTATT	131	265	278	214	242	114	238	308	244	289	268	258	123	320	137	263	134	242	116	296	249	223	132	255	99	317	58	294	264	250	281	120	130	123	138	310	134	354	258	286	117	256	134	247	248	123	0
chr02_036143226|Alt_0002	chr02_036143226	CTTTTTGTCTTGTGTTCAATAGCCAAACCATTGTCAAGTTAATTGGAGTTGCCTCCATTAGTAGCTTGGTTCATCTTTATT	144	0	2	0	0	155	0	0	1	0	2	0	125	0	131	0	108	0	119	0	0	0	114	0	124	0	0	0	0	0	0	144	114	103	147	0	151	0	2	2	127	0	155	0	0	113	277
chr02_036143301|Ref_0001	chr02_036143301	AACCAACCATTGTGAAGTTAATCGCAGTTAGATCACTTGATTTGATTATATCTAGTTTACCTCTAAAGAAGTTCTTTTTGT	101	109	0	1	0	136	1	0	0	0	1	67	82	93	112	2	130	0	190	104	124	0	204	0	187	0	18	0	1	88	1	122	94	226	142	0	144	0	0	3	92	0	129	125	1	90	189
chr02_036143301|Alt_0002	chr02_036143301	AACCAACCATTGTGAAGTTAATCGCAGTTGGATCACTTGATTTGATTATATCTAGTTTACCTCTAAAGAAGTTCTTTTTGT	103	110	158	182	160	95	141	230	169	212	225	60	65	97	89	164	105	175	1	96	96	199	0	184	0	220	8	175	169	89	212	95	78	0	93	204	133	255	184	183	80	196	135	114	156	96	0
chr02_036582174|Ref_0001	chr02_036582174	GCTTGCACAACTAGGCACATATCAAGGTTATTTTGTTAAACAACTGAAAATAGGTTGTACATTATCTACTTTATTGAGGAT	0	0	0	0	0	0	0	0	1	148	0	1	0	139	0	0	0	0	118	0	159	0	151	0	146	0	16	0	0	0	0	0	0	135	0	0	0	0	0	1	0	317	0	1	0	0	0
chr02_036582174|Alt_0002	chr02_036582174	GCTTGCACAACTAGGCACATATCAAGGTTATTTTGTTAAATAACTGAAAATAGGTTGTACATTATCTACTTTATTGAGGAT	234	201	264	116	202	214	203	232	232	0	246	223	176	114	229	109	180	113	105	106	111	208	108	181	105	106	9	183	243	89	226	199	231	106	252	93	237	157	206	114	238	1	231	103	215	226	203
chr02_037447361|Ref_0001	chr02_037447361	GTAGTTTTCCCTAATTTTCTTTTCTTGTCTTTTTTAATTTTGTGTACGAAATTAGAATAAGCGACTCGGATCATTTGTGTG	211	163	174	124	141	140	107	155	142	140	125	144	95	159	128	161	173	174	134	153	174	153	123	147	145	162	5	131	120	161	193	153	150	142	193	154	165	178	154	117	115	201	139	187	120	141	138
chr02_037447361|Alt_0002	chr02_037447361	GTAGTTTTCCCTAATTTTCTTTTCTTGTCTTTTTTATTTTTGTGTACGAAATTAGAATAAGCGACTCGGATCATTTGTGTG	0	0	0	0	0	0	0	0	0	0	0	0	0	0	0	0	0	0	0	0	0	0	0	0	0	0	0	0	0	0	0	0	0	0	0	0	0	0	0	0	0	0	0	0	0	0	0
chr02_037729930|Ref_0001	chr02_037729930	GTTTGGTTGGGTCTGAGCAGATCTGGGCCGTTGATCGCCTAGCACGGACGGCTCAGATGGGGTCATGTTGTTCCTCAAGGA	23	22	48	26	45	31	27	41	22	28	29	25	26	21	29	28	26	43	28	23	27	28	34	21	27	31	4	40	38	22	26	31	24	27	38	33	28	0	32	22	22	23	39	21	35	48	27
chr02_037729930|Alt_0002	chr02_037729930	GTTTGGTTGGGTCTGAGCAGATCTAGGCCGTTGATCGCCTAGCACGGACGGCTCAGATGGGGTCATGTTGTTCCTCAAGGA	0	0	0	0	0	0	0	0	0	0	0	0	1	0	0	0	0	0	1	0	0	0	0	0	0	0	0	0	0	0	0	0	0	0	0	0	0	4	0	0	0	0	0	0	0	0	0
chr02_037754301|Ref_0001	chr02_037754301	GGATCCAGTCAACAAGTTGCCACCAACTCCGAGGACTTTGAGATTTGGAAGAGTATTTCCCAACTCCAACGGAAGGCTTCC	8	58	43	21	7	3	27	30	16	22	20	12	19	31	4	9	30	29	8	37	8	10	23	7	7	16	4	28	28	14	16	24	22	16	16	2	25	37	28	7	25	10	18	25	21	11	15
chr02_037754301|Alt_0002	chr02_037754301	GGATCCAGTCAACAAGTTGCCACCAACTCCAAGGACTTTGAGATTTGGAAGAGTATTTCCCAACTCCAACGGAAGGCTTCC	15	0	0	0	0	9	0	0	0	0	0	11	0	0	6	0	0	0	13	0	14	9	0	11	8	0	0	0	0	0	13	0	0	0	15	7	0	0	0	13	0	0	10	0	0	11	0
chr02_038292141|Ref_0001	chr02_038292141	AGAATTGGCACGACTGTCCCTCCGACCTCCCCTCCGACGAAGACTTCTCCGATCTTGAAATCTTGCAGTTCTTTCGCCTTG	143	202	195	100	83	158	163	198	189	159	54	69	145	159	154	99	234	77	207	83	198	155	201	120	163	79	39	178	223	67	206	72	102	153	185	165	94	188	94	104	116	188	90	175	155	143	150
chr02_038292141|Alt_0002	chr02_038292141	AGAATTGGCACGACTGTCCCTCCGACCTGCCCTCCGACGAAGACTTCTCCGATCTTGAAATCTTGCAGTTCTTTCGCCTTG	192	0	0	122	94	0	1	0	0	0	103	87	0	1	0	112	0	140	0	135	0	0	0	0	0	127	0	0	0	171	0	137	137	0	0	0	119	0	94	109	0	0	113	0	0	0	1
chr02_038575814|Ref_0001	chr02_038575814	AAAGGCGTCCATGTAGCTGCTGCGCCCGCCCCTTTCTTCAATGGGCAAGCAGGTTCGGTGTCTACTACAAAAGAGAGAATC	434	480	526	442	396	455	387	476	511	361	372	386	438	497	468	380	394	400	458	315	515	388	539	426	534	391	106	375	407	442	481	431	317	336	543	470	384	621	408	451	413	461	407	483	546	431	473
chr02_038575814|Alt_0002	chr02_038575814	AAAGGCGTCCATGTAGCTGCTGCGCCCACCCCTTTCTTCAATGGGCAAGCAGGTTCGGTGTCTACTACAAAAGAGAGAATC	0	0	1	0	0	1	0	0	1	0	0	0	0	0	0	0	0	0	0	1	0	0	0	0	0	0	0	0	0	0	0	0	0	0	0	0	0	0	0	0	0	1	0	0	0	1	1
chr02_039073674|Ref_0001	chr02_039073674	TATCACTGTAAAGGTTTGATTTGCTGACCTTAAAGTGTGAATTACAACTTAGTTCTATTTGGGATTAATAGTATCATTGTC	0	0	180	0	2	0	143	162	131	0	0	0	90	0	140	0	0	0	0	0	0	1	0	124	0	0	0	133	0	0	0	101	0	0	163	0	0	0	0	0	120	0	2	0	102	153	0
chr02_039073674|Alt_0002	chr02_039073674	TATCACTGTAAAGGTTTGATTTGCTGACCTTAAAGTGTGAATTACAACTTAGTTCTCTTTGGGATTAATAGTATCATTGTC	238	321	163	268	250	240	140	193	116	284	307	258	102	320	141	244	283	302	228	332	324	282	284	111	252	328	20	150	300	233	326	141	213	275	171	288	336	403	260	265	142	301	313	261	133	125	268
chr02_039480065|Ref_0001	chr02_039480065	GATGGGTCCTCTCCTGGTAGTGGCATCAGAGATCCAGTTCTATGTCGCAATTCACCATGAATAGTGAATGATGTAGGACCC	199	199	94	73	139	140	61	76	59	108	111	63	43	96	43	97	187	181	152	139	167	142	150	67	108	55	15	52	118	91	106	46	195	160	103	175	144	175	154	140	41	2	131	103	61	54	105
chr02_039480065|Alt_0002	chr02_039480065	GATGGGTCCTCTCCTGGTAGTGACATCAGAGATCCAGTTCTATGTCGCAATTCACCATGAATAGTGAATGATGTAGGACCC	0	0	51	47	0	0	39	51	43	0	1	31	31	1	40	0	0	0	0	0	1	0	0	24	0	31	0	32	0	0	1	20	0	1	60	0	0	0	1	1	32	0	1	0	35	31	0
chr02_040124310|Ref_0001	chr02_040124310	CGCCAAGGCAGCGAGTACTCGGCCATCCAGACCTTATTTTAGAATACTGATTTTTTTTTGGATCAATATAGCATATTAAAA	42	80	119	33	64	42	55	62	92	77	84	37	54	98	27	89	69	90	24	68	89	0	62	70	38	72	4	21	42	25	43	32	73	68	51	49	85	119	35	80	79	75	32	36	80	38	0
chr02_040124310|Alt_0002	chr02_040124310	CGCCAAGGCAGCGAGTACTCGGCCATCCAGACCTTATTTTAGAATACTGATTTTTTTTTGGATCAATATAACATATTAAAA	27	0	0	42	0	43	0	52	0	0	0	33	0	0	25	0	0	0	19	0	0	53	0	0	26	0	0	29	39	36	37	0	0	0	39	20	0	0	33	2	0	0	25	34	0	38	58
chr03_000059682|Ref_0001	chr03_000059682	TGGGACAAACATGTTGGGCTTCTGAAGCCTGATTTGAATAGGGTCGCGCTTCGTTGACTATTCAGGGATGTACTCAACTCC	436	434	495	416	517	522	448	528	506	410	463	448	524	446	511	496	364	439	462	478	476	434	459	480	482	479	168	427	486	414	513	459	446	447	581	478	475	594	442	426	486	428	492	465	571	516	516
chr03_000059682|Alt_0002	chr03_000059682	TGGGACAAACATGTTGGGCTTCTGAAGCCTGATTTGAATAGGGTCGCGCTTTGTTGACTATTCAGGGATGTACTCAACTCC	1	0	0	2	0	0	0	0	1	0	0	0	1	0	0	0	0	0	0	1	0	0	0	0	0	0	0	0	0	0	0	0	0	1	0	0	0	0	0	1	2	0	0	0	0	1	0
chr03_000281604|Ref_0001	chr03_000281604	TTGCAAATGCTTCACCAATTTCTTGTCTGCAACAACCTGAAAATACGGTTTGTGTCATATCTTAGAAGCATCGCATATGAA	166	175	189	89	144	211	178	231	175	113	152	80	143	181	170	202	208	187	165	186	211	186	182	137	162	0	23	189	178	175	215	204	150	148	196	197	155	227	169	187	122	228	220	188	190	158	196
chr03_000281604|Alt_0002	chr03_000281604	TTGCAAATGCTTCACCAATTTCTTGTCTGCAACAACCTGAAAATACGGTTTGTGTCATATCTTAGAAGCATAGCATATGAA	0	0	0	78	0	3	0	1	0	90	0	70	0	0	0	0	0	0	0	0	0	0	0	0	0	223	0	0	0	0	0	0	0	0	0	0	0	0	0	0	0	0	0	0	0	0	0
chr03_000281698|Ref_0001	chr03_000281698	GCCACAGAGTATTATCAATGATTACACACCCTGTGCTATATGCATCAATCAATACAACTACTGATGTATGTGTGTCACATT	297	287	336	306	281	319	254	183	311	309	316	160	258	158	246	306	319	160	296	310	312	128	324	322	275	332	35	159	131	287	319	273	284	303	403	204	300	434	350	291	275	139	349	314	277	312	287
chr03_000281698|Alt_0002	chr03_000281698	GCCACAGAGTATTATCAATGATTACACACCCTGTGCTATATGTATCAATCAATACAACTACTGATGTATGTGTGTCACATT	0	0	1	0	0	0	1	190	0	0	0	121	0	128	0	1	0	111	1	0	1	120	0	0	0	0	28	100	123	0	0	0	0	1	0	157	0	0	0	1	0	116	0	1	0	0	0
chr03_000826444|Ref_0001	chr03_000826444	AAGTACTTTAAACCCCAAAAGAGGCATGATTGTTGTTCTTATCTTTATCCTATAATAGTAATTGGGTTTTAATGAGACATG	22	0	47	36	43	36	60	90	86	31	33	58	25	32	16	42	51	29	48	37	39	28	32	51	50	66	0	50	23	27	58	64	20	28	53	25	70	42	40	30	72	77	25	34	23	52	0
chr03_000826444|Alt_0002	chr03_000826444	AAGTACTTTAAACCCCAAAAGAGGCATGATCGTTGTTCTTATCTTTATCCTATAATAGTAATTGGGTTTTAATGAGACATG	27	81	46	47	50	41	0	1	0	52	41	0	28	47	23	48	0	33	0	49	52	40	44	0	0	0	4	0	32	36	0	0	21	40	53	37	0	61	35	42	0	1	36	64	41	47	81
chr03_001072073|Ref_0001	chr03_001072073	AGCAAAGAGGGTATTCCACTAAGTGAGTTTTTTTTTTTGCTTTTCACGACTTTTTATGTGATATATTGTAAGAGAAGAACT	44	62	43	51	32	36	68	52	102	42	35	59	29	0	33	34	31	51	38	36	46	0	1	0	38	39	2	29	44	34	35	24	42	78	32	39	85	0	27	22	54	51	42	36	41	39	0
chr03_001072073|Alt_0002	chr03_001072073	AGCAAAGAGGGTATTCCACTAAGTGAGTTTTTTTTTTTGCTTTTCACGACTTTTTATGTGATATATTGTGAGAGAAGAACT	0	0	0	0	0	0	0	0	0	1	0	0	0	0	0	0	0	0	0	0	0	0	0	0	0	0	0	0	0	0	0	0	0	0	0	0	0	0	0	0	0	0	0	0	0	0	0
chr03_001072117|Ref_0001	chr03_001072117	ATGCTCTATTTTACTAACTCAAAAGGCCAAAAAATCAGTTAATTGTGGCTTTCAAGACAAGTTCTTCTCTTACAATATATC	34	0	51	49	60	49	67	66	104	1	52	42	33	0	29	43	32	37	42	0	65	0	0	0	53	0	1	58	46	42	50	36	37	113	68	23	111	0	47	47	114	47	41	46	47	47	0
chr03_001072117|Alt_0002	chr03_001072117	ATGCTCTATTTTACTAACTCAAAAGGTCAAAAAATCAGTTAATTGTGGCTTTCAAGACAAGTTCTTCTCTTACAATATATC	1	109	0	0	0	0	1	0	0	0	0	0	0	0	1	0	0	0	0	53	0	0	0	0	0	0	0	0	0	0	0	0	0	0	0	0	0	0	0	0	0	0	0	0	0	0	0
chr03_001118887|Ref_0001	chr03_001118887	CGCCTTTCCAGTTTTTTTTTTCCCCTTCTTGTTACAAGGGATTTAGCCATTTCGTTGCATGGTCTACGAATCCTACAAGCT	349	339	180	289	190	350	264	182	404	370	322	148	153	321	177	355	326	332	257	363	354	322	352	251	387	379	31	151	266	288	390	185	172	141	323	321	172	359	163	140	315	191	362	185	151	137	329
chr03_001118887|Alt_0002	chr03_001118887	CGCCTTTCCAGTTTTTTTTTTCCCCTTCTTGTTACAAGGGATTTAGCCATTTCGTTGCATGGTCTACGAATCCTACACGCT	0	0	0	0	0	0	0	0	0	0	0	0	0	0	0	0	0	0	0	0	0	0	0	0	0	0	0	0	0	0	0	0	0	0	0	0	0	0	0	0	0	0	0	0	0	0	0
chr03_001337870|Ref_0001	chr03_001337870	TTCTGTATCCAGTTTTTATGATCCTCAGGTTAGTTTGTCACTTGTAATTTACATTTTGTGTTATTCTTTACTTATTGATTC	43	57	80	61	53	77	48	67	63	33	61	22	49	20	25	51	16	72	18	62	70	56	27	48	22	33	3	41	48	40	40	44	54	60	79	64	69	96	50	63	58	59	64	72	46	104	57
chr03_001337870|Alt_0002	chr03_001337870	TTCTGTATCCAGTTTTTATGATCCTCAGGTTAGTTTGTCACTTGTAATTTACATTTTGTGTTATTCTTTACTTGTTGATTC	0	0	0	0	0	0	0	0	0	31	0	26	0	18	0	0	24	0	32	0	0	0	36	0	24	34	0	0	0	0	25	0	0	0	0	0	0	0	0	0	0	0	0	0	0	0	0
chr03_001346486|Ref_0001	chr03_001346486	TTGCCTCATGTTCTTGTAACTAGTAAGGATATAATGATGATGTTTTCTGTTTACTGAAGTTCACAATTTGGCCCTTGAACT	2	77	33	1	24	0	2	25	0	57	3	36	21	0	24	0	0	1	0	72	0	0	0	67	0	44	0	21	0	31	0	62	27	23	0	0	33	67	29	44	2	91	0	34	32	17	1
chr03_001346486|Alt_0002	chr03_001346486	TTGCCTCATGTTCTTGTAACTAGTAAGGATATAATGATGATGTTTTCTGTTAACTGAAGTTCACAATTTGGCCCTTGAACT	66	0	89	161	75	173	62	115	118	2	78	1	81	133	73	88	125	82	170	0	223	205	172	0	163	109	52	79	173	92	167	0	84	83	131	169	71	0	78	3	71	1	73	2	81	63	0
chr03_001346528|Ref_0001	chr03_001346528	TTGCGGTTCTCTGCTCTCTTTTTTGCCTCATGTTCTTGTAACTAGTAAGGATATAATGATGATGTTTTCTGTTTACTGAAG	0	181	154	0	121	0	0	118	0	89	3	93	103	0	123	0	0	0	0	182	0	0	0	184	0	100	0	101	0	58	0	174	167	117	0	0	156	145	113	67	0	206	2	77	110	129	0
chr03_001346528|Alt_0002	chr03_001346528	TTGCGGTTCTCTGCTCTCTTTTTTGCCTCATATTCTTGTAACTAGTAAGGATATAATGATGATGTTTTCTGTTTACTGAAG	103	0	0	0	0	0	85	0	117	96	83	66	0	0	0	70	0	85	0	0	0	0	0	0	0	0	0	0	0	0	0	0	0	0	136	0	0	107	0	76	92	0	79	73	0	0	136
chr03_001346562|Ref_0001	chr03_001346562	GCTTCAGTTCCTGGCATCATGAATTGGTTTTGCGGTTCTCTGCTCTCTTTTTTGCCTCATGTTCTTGTAACTAGTAAGGAT	0	9	23	0	18	0	0	33	0	3	0	8	26	2	20	0	0	0	0	31	0	0	0	22	0	10	0	18	0	7	0	19	13	17	0	0	31	13	20	14	0	17	0	2	22	17	0
chr03_001346562|Alt_0002	chr03_001346562	GCTTCAGTTCCTGGCATCATGAATTGCTTTTGCGGTTCTCTGCTCTCTTTTTTGCCTCATGTTCTTGTAACTAGTAAGGAT	0	0	0	0	0	0	0	0	0	0	0	0	0	0	0	0	0	0	0	0	0	0	0	0	0	0	0	0	0	0	0	0	0	0	0	0	0	0	0	0	0	0	0	0	0	0	0
chr03_001528328|Ref_0001	chr03_001528328	GTTCAAACTTGTTTGTGACTGTCTTGTTGCAGATAATTTTGTGTTTCAAATGCTTCCTGCATCACATTTCTGTAGACTTTT	48	0	48	1	38	77	71	48	92	1	71	1	10	27	24	62	24	51	18	0	91	80	36	79	32	0	6	36	62	0	35	30	31	0	90	28	38	61	19	51	66	0	61	113	31	45	65
chr03_001528328|Alt_0002	chr03_001528328	GTTCAAACTTGTTTGTGACTGTCTTGTTGCAGATAATTTTGTGTTTCAAATGCTTCCTGCATCACATTTCCGTAGACTTTT	0	67	54	55	41	0	0	62	0	78	1	79	27	28	29	0	48	0	36	83	0	0	41	0	29	86	0	23	0	76	40	36	27	81	0	27	39	61	22	2	0	67	0	0	31	33	0
chr03_001628334|Ref_0001	chr03_001628334	GGGTTGGGTGGCACAGGGATCCCAGTTAGAAACCTGCCAATGATTATTATTTTTTATTTTGGATATTTTAATTAATCAATG	0	0	0	0	0	0	0	0	0	92	0	48	0	0	0	0	0	0	0	0	0	0	0	35	0	48	0	0	0	0	0	0	0	0	0	0	0	0	0	72	0	0	0	29	0	0	0
chr03_001628334|Alt_0002	chr03_001628334	GGGTTGGGTGGCACAGGGATCCCAGTTAGAAACCTGCCAATGATTATTATTTTTTATTTCGGATATTTTAATTAATCAATG	0	0	0	0	0	0	0	0	0	0	0	0	0	0	0	0	0	0	0	0	0	0	0	0	0	0	0	0	0	0	0	0	0	0	0	0	0	0	0	0	0	0	0	0	0	0	0
chr03_001873190|Ref_0001	chr03_001873190	ATAAGTAGTTTCGTGGTACTCCACAAAGCATACTCTATAGCTTGCCTCACTGTACCAAGAGGTAATTCTTCATTCTGTTCG	805	698	715	338	779	640	592	785	786	356	657	298	604	4	671	692	305	424	338	331	399	631	364	336	363	355	116	693	359	699	324	375	673	610	748	727	684	0	708	738	581	0	746	752	819	695	1
chr03_001873190|Alt_0002	chr03_001873190	ATAAGTAGTTTCGTGGTACTCCACAAAGCATACTCTATAGCTTGCCTCACTGTACCAAGAGGTAATTCTTCATTCTGTTTG	0	1	0	0	1	1	0	0	0	0	0	0	0	0	0	0	1	0	0	2	0	0	0	0	0	0	0	0	0	0	0	1	1	0	1	0	0	0	0	0	0	0	0	1	0	1	0
chr03_001873393|Ref_0001	chr03_001873393	TCAGAGCGTCATGATTTTTCCCCGCAGTTAATGCATGATTGCATGAGTCTATTATTGGTTGTAAGTTGCCACTTGAGCTGT	0	266	148	0	157	137	113	138	158	0	0	0	127	1	129	0	123	0	117	113	183	1	4	99	142	0	18	110	148	92	174	125	128	118	0	0	275	0	129	102	124	0	5	102	128	140	0
chr03_001873393|Alt_0002	chr03_001873393	TCAGAGCGTCATGATTTTTCCCCGCAGTTAATGCATGATTGCATGAGTCTTTTATTGGTTGTAAGTTGCCACTTGAGCTGT	0	0	0	0	0	0	0	0	0	0	0	0	0	0	0	0	0	0	0	0	0	0	0	0	0	0	0	0	0	0	0	0	0	0	0	0	0	0	0	0	0	0	0	0	0	0	0
chr03_001910384|Ref_0001	chr03_001910384	TGATGTATGCTCCCTTTTCGTAATTGGCAGTTGATTGCACAGAGAACAATTCCTTGCTTCTCCGATGAACCATTGTGTTTT	243	188	241	184	239	227	170	294	250	87	194	96	176	91	171	222	174	121	254	203	126	249	215	118	173	260	19	223	84	256	195	122	261	193	334	208	176	375	210	199	216	219	173	186	235	196	196
chr03_001910384|Alt_0002	chr03_001910384	TGATGTATGCTCCCTTTTCGTAATTGGCAGTTGATTGCACAGAGAACAATTCCTTGCTTCTCCGATGAACTATTGTGTTTT	0	0	0	0	0	0	1	0	0	96	0	101	0	78	0	0	0	123	1	0	101	0	1	124	0	0	18	0	71	0	0	106	0	0	0	0	0	0	0	3	0	0	0	1	0	0	0
chr03_001960943|Ref_0001	chr03_001960943	GTCGCCGGGGCAGCTGATTTGCCAACAGCCTTTGACTTCATAAATGGATGCTTCTTGTTCTTCCCCATTCCATTAGCAACC	135	265	407	0	291	332	170	408	162	0	143	0	260	149	287	149	105	181	166	142	311	285	182	121	121	0	60	295	310	0	154	135	209	137	185	155	331	23	347	157	177	31	190	109	322	326	210
chr03_001960943|Alt_0002	chr03_001960943	GTCGCCGGGGCAGCTGCTTTGCCAACAGCCTTTGACTTCATAAATGGATGCTTCTTGTTCTTCCCCATTCCATTAGCAACC	171	0	1	389	1	4	217	2	172	353	157	353	2	196	0	170	168	201	154	168	0	0	164	188	178	305	0	0	1	260	227	178	0	175	238	154	1	278	4	177	197	0	216	175	0	0	0
chr03_002219376|Ref_0001	chr03_002219376	AAAACAAGGAGATGACAGACCTAGCAACTGCATATCAGGAACTCCAGGATTAAATGTTTAGAATGACAGGAAGATGAGCTT	0	0	0	0	0	0	0	0	0	154	0	136	0	0	0	0	0	0	0	0	0	0	0	136	0	175	0	0	0	0	0	0	0	0	0	0	0	0	0	148	0	0	0	0	0	0	0
chr03_002219376|Alt_0002	chr03_002219376	AAAACAAGGAGATGACAGACCTAGCAACTGCATATCAGGAACTCCAGGATTAAATGTTTAGAATGACAGTAAGATGAGCTT	0	0	0	0	0	0	0	0	0	0	0	0	0	0	0	0	0	0	0	0	0	0	0	0	0	0	0	0	0	0	0	0	0	0	0	0	0	0	0	0	0	0	0	0	0	0	0
chr03_002219522|Ref_0001	chr03_002219522	GATTGGAGTCTTGTTTATAGACGTCAATGTTGTTACACTTTACTTTAATCTGCTCGGCTCCTTATTTTCAAATATTCACAG	0	0	0	0	0	0	0	0	0	0	0	0	0	0	0	0	0	0	0	0	0	0	0	10	0	0	0	0	0	0	0	0	0	0	0	0	0	0	0	13	0	0	0	0	0	0	0
chr03_002219522|Alt_0002	chr03_002219522	GATTGGAGTCTTGTTTATAGGCGTCAATGTTGTTACACTTTACTTTAATCTGCTCGGCTCCTTATTTTCAAATATTCACAG	0	0	0	0	0	0	0	0	0	0	0	0	0	0	0	0	0	0	0	0	0	0	0	0	0	0	0	0	0	0	0	0	0	0	0	0	0	0	0	0	0	0	0	0	0	0	0
chr03_002448239|Ref_0001	chr03_002448239	CGGGGGATGGATAGGAAACAGACCTAACCTTTGGCAAAAAGCTGAATTTTTCTTTAGGAAATTGGGGATATTTTCTAGTGC	48	65	39	0	31	44	43	26	37	76	77	39	38	29	29	69	35	38	19	59	0	87	70	35	47	29	0	21	0	0	50	0	55	0	54	28	0	42	35	46	42	87	73	74	26	34	55
chr03_002448239|Alt_0002	chr03_002448239	CGGGGGATGGATAGGAAACAGACCTAACCTTTGGTAAAAAGCTGAATTTTTCTTTAGGAAATTGGGGATATTTTCTAGTGC	0	0	37	57	36	44	41	26	38	0	0	0	44	42	42	0	31	40	12	0	69	0	0	24	35	26	3	20	63	58	45	51	41	76	0	31	91	28	46	1	34	0	1	1	26	33	0
chr03_003415470|Ref_0001	chr03_003415470	TCCTCCGTTGAATGGGTACAGGGCTCATTATTGGCTCAAAAGCAACCTCTAACATGGTACAAGGTAATAACTCTCCAAATA	549	472	581	442	452	219	227	479	244	214	457	207	395	452	498	457	224	487	176	224	248	443	496	398	209	196	19	370	247	390	472	381	460	473	515	529	295	652	431	213	209	218	458	200	459	468	438
chr03_003415470|Alt_0002	chr03_003415470	TCCTCCGTTGAATGGGTACAGGGCTCATTATTGGCTCAAAAGCAACCTCTAACATGGTACAAGGTAATAACTCTACAAATA	0	0	0	0	0	230	214	0	219	233	0	195	0	0	0	0	244	0	187	204	223	0	6	0	191	201	22	1	257	0	0	0	0	0	0	0	258	0	3	205	230	198	1	217	0	0	0
chr03_003440421|Ref_0001	chr03_003440421	GGCCGATGGCCATCAACAAGTTTTCTTGTTTGTTGCTTTAGATAGAAACTTTTTGTATCACTTCATTTTATTGGAGAACAC	27	38	86	34	38	61	48	83	57	59	54	50	43	81	53	68	38	74	24	68	46	53	45	49	53	23	9	46	53	42	74	60	26	56	80	77	73	86	41	52	50	55	62	53	65	71	58
chr03_003440421|Alt_0002	chr03_003440421	GGCCGATGGCCATCAACAAGTTTTCTTGTTTGTTGCTTTAGATAGAAACTTTTTGTATCACTTCATTTTATTGGAGAAAAC	0	0	0	0	0	0	0	0	0	0	0	0	0	0	0	0	0	0	0	0	0	0	0	0	0	0	0	0	0	0	0	0	0	0	0	0	0	0	0	0	0	0	0	0	0	0	0
chr03_003444121|Ref_0001	chr03_003444121	GTTTGGCGGTTGTTGGTTTCTCTCCATTTTCACAATGGAGTATTGTTGCTCCTCTAGCCTTTGTGGTTGGTCTTAGTATGG	1	196	0	90	0	2	0	0	1	170	0	173	0	77	0	0	85	0	119	70	0	0	95	70	79	97	0	1	0	77	74	0	0	89	0	93	0	131	0	98	0	90	0	88	0	0	0
chr03_003444121|Alt_0002	chr03_003444121	GTTTGGCGGTTGTTGGTTTCTCCCCATTTTCACAATGGAGTATTGTTGCTCCTCTAGCCTTTGTGGTTGGTCTTAGTATGG	225	0	246	123	219	232	170	323	288	3	222	1	164	95	183	181	88	207	144	110	286	227	139	118	127	124	64	200	241	124	111	191	251	116	320	112	182	175	183	113	212	116	230	121	246	198	225
chr03_003765841|Ref_0001	chr03_003765841	GAAGTAGGAGGAAAAGTTCGCTGAGATTTCAATTTTTGGTCGCCGAATTGGTTGGTTGGGATTTTGGCTTGTTGATTTAAA	60	64	78	43	45	48	52	91	67	68	42	49	48	64	52	50	51	77	78	62	85	67	65	46	48	82	8	68	57	36	67	59	82	36	63	32	77	80	44	35	43	72	61	62	46	60	69
chr03_003765841|Alt_0002	chr03_003765841	GAAGTAGGAGGAAAAGTTCGCTGAGATTTCAATTTTTGGTCACCGAATTGGTTGGTTGGGATTTTGGCTTGTTGATTTAAA	0	0	0	36	0	1	0	1	0	0	0	0	0	0	0	0	0	0	0	0	0	0	0	52	0	0	0	0	0	36	0	0	0	20	0	32	0	0	0	24	0	0	0	1	0	0	0
chr03_003766732|Ref_0001	chr03_003766732	GAATAGCTGAATTAATTTGCTAGAATTTGTCTTACGGCTTCAGCATCTTCATCCTTGTGTCTTTTTACTTGCAGATGATGA	0	0	64	0	59	0	0	79	0	0	0	0	48	72	49	0	58	0	51	64	0	0	54	0	48	0	0	54	0	0	68	72	0	53	0	0	55	0	53	54	0	1	1	0	69	53	1
chr03_003766732|Alt_0002	chr03_003766732	GAATAGCTGAATTAATTTGCTAGAATTTGTCTTGCGGCTTCAGCATCTTCATCCTTGTGTCTTTTTACTTGCAGATGATGA	0	0	0	59	0	4	1	0	0	1	1	0	0	1	0	1	0	0	1	0	1	0	0	0	2	65	0	0	0	0	0	1	0	0	0	0	1	79	0	0	0	0	2	1	1	0	0
chr03_003977446|Ref_0001	chr03_003977446	TGTTCGTTTTGCTCTAGTTAACTTGGCTTCCATGTTTTCCCATTGAGAACTACTTCTAATTCATAAAGTTCATCTTTCTTT	211	183	251	93	212	244	185	302	261	209	230	138	194	215	237	230	265	204	287	242	321	309	264	76	254	289	35	274	234	102	270	185	256	106	262	121	258	273	249	78	190	109	201	209	235	201	238
chr03_003977446|Alt_0002	chr03_003977446	TGTTCGTTTTGCTCTAGTTAACTTGGCTTCCATGTTTTCCCATTGAGAACTACTTCTAATTCATAAAGTTGATCTTTCTTT	1	0	0	107	0	2	0	0	0	0	0	0	0	0	0	0	0	0	0	0	0	0	0	130	0	0	0	0	0	131	0	0	0	131	0	119	0	0	0	121	0	133	0	0	0	0	0
chr03_004293528|Ref_0001	chr03_004293528	CTTCACAGACGATTTTGTGTTGTGGATTCTCAACCTTTTAGCAGGACTTGTGTGTCTGCACTGACTTGATATCCTTTTATG	249	295	289	268	144	301	111	161	271	306	130	241	114	305	139	133	256	269	250	234	300	128	277	125	235	268	51	154	282	246	308	122	240	256	245	127	149	359	278	244	129	0	286	150	145	158	265
chr03_004293528|Alt_0002	chr03_004293528	CTTCACAGACGATTTTGTGTTGTGGATTCTCGACCTTTTAGCAGGACTTGTGTGTCTGCACTGACTTGATATCCTTTTATG	0	0	0	0	139	0	177	185	0	1	185	0	164	0	164	186	0	0	1	0	0	134	0	172	0	0	0	144	1	0	0	145	0	0	0	176	159	0	0	0	156	357	2	160	158	182	0
chr03_004751471|Ref_0001	chr03_004751471	GCTTTCTTGCCTATCCACAAAACACTCATCACTTCCTTGCTTTCTTGCCTATCCAGAAGGAAGTTTTCCTTGATCATATCA	333	163	148	143	326	181	147	324	195	355	300	327	330	310	310	373	136	295	169	264	177	352	341	282	341	346	51	325	156	151	362	285	375	277	335	156	162	376	322	265	148	294	289	313	175	344	327
chr03_004751471|Alt_0002	chr03_004751471	GCTTTCTTGCCTATCCACAAAACACTCATCACTTCCTTGCTTTCTTGCCTATCCAGAAGGAAGTTTTCCTTGATCATATTA	0	128	134	113	0	126	129	1	146	0	0	2	0	0	0	0	142	0	154	0	160	1	4	0	2	0	29	0	115	132	0	0	2	0	0	127	132	0	0	0	103	0	0	1	149	2	0
chr03_004751524|Ref_0001	chr03_004751524	GATTAGAAGTAACTTGGAAGTTGATCTTGCCTTTAAGAGTAGTGGTGAATTTGAAAAATGTTCCAATCTTTGATGAGTTTG	0	73	63	69	0	76	44	0	78	0	0	0	2	0	0	2	42	0	70	0	87	0	0	0	0	0	11	0	72	66	0	0	0	0	0	65	70	0	0	0	50	0	0	0	87	0	1
chr03_004751524|Alt_0002	chr03_004751524	GATTAGAAGTAACTTGGAAGTTGATCTTGCCTTTAAGAGTAGTGGTGAATTTGAAAAATGTTCCAATCTCTGATGAGTTTG	108	72	68	64	121	81	42	217	70	132	111	132	105	117	110	132	59	135	67	144	75	127	120	151	119	190	16	149	67	80	178	146	156	148	159	76	67	192	99	130	80	142	129	148	79	114	167
chr03_004816697|Ref_0001	chr03_004816697	CACAGGTTCTCTCTACAGCCATCTTTGTTCTTGCTCAGCCGCCTCCTTTCTTTCTGTGGCCTTACTCGCCTTTGATCTTTC	0	380	0	349	0	3	0	0	0	0	0	2	0	3	0	0	0	0	0	0	0	0	0	0	0	0	1	0	0	284	0	0	0	0	0	339	0	0	0	6	0	0	0	2	0	0	0
chr03_004816697|Alt_0002	chr03_004816697	CACAGGTTCTCTCTACAGCCATCTTTATTCTTGCTCAGCCGCCTCCTTTCTTTCTGTGGCCTTACTCGCCTTTGATCTTTC	615	307	560	300	547	568	557	743	593	596	615	467	496	626	559	622	505	548	554	548	668	532	556	498	580	595	105	611	481	303	643	525	561	571	582	288	656	663	614	562	555	651	605	582	575	545	472
chr03_004818036|Ref_0001	chr03_004818036	GAAGGAACCTAAGGTTTGTGTTCAAGATGTTGCACCTATCTCAAGAGCTTCTTTGATATGCTTCTCATCTGTAAGGCTTTC	282	432	453	390	158	396	246	228	443	416	190	317	218	246	233	221	276	213	306	412	196	162	432	165	477	423	57	162	208	403	496	207	265	409	395	224	271	542	399	398	222	440	439	385	192	183	380
chr03_004818036|Alt_0002	chr03_004818036	GAAGGAACCTAAGGTTTGTGTTCAAGATGTTGCACCTATCTCAAGAGCTTCTTTGATATGCTTCTCATCTGTAAGGCTTTT	0	0	0	0	210	0	225	230	2	2	226	0	224	204	247	238	0	189	0	0	204	203	5	176	0	0	43	194	213	0	0	188	0	0	0	216	206	0	0	3	190	0	8	0	187	203	0
chr03_004822657|Ref_0001	chr03_004822657	CGTCAACTCTCTGTTCCATCACCCCAAGAAATCTTCTCCTCCTCCGGTGGCGGTGGCGGCGAAGACTATTTCCGCCGTAAC	251	140	211	236	171	214	220	111	168	212	200	173	178	106	205	186	117	236	97	0	205	175	107	192	85	239	14	121	221	185	115	115	188	0	233	229	218	124	193	218	158	178	194	221	185	181	186
chr03_004822657|Alt_0002	chr03_004822657	CGTCAACTCTCTGTTCCATCACCCCAAGAAATATTCTCCTCCTCCGGTGGCGGTGGCGGCGAAGACTATTTCCGCCGTAAC	0	108	0	3	0	0	0	114	0	0	0	0	0	107	0	0	99	0	79	204	0	0	67	1	62	0	0	129	0	0	113	97	0	169	0	0	0	112	3	3	0	0	0	0	0	0	0
chr03_005135213|Ref_0001	chr03_005135213	AGCTACCTGAGATTGGCGCAATTAATGCTCGTTTGAGATCAATTTGTCTCATAAACAAGCTAAGTTTGATCATGTTTTGAA	140	284	266	226	138	138	275	146	279	0	117	130	133	1	128	263	143	156	129	242	147	152	1	241	0	149	21	111	116	233	0	107	154	140	153	267	249	0	124	138	272	258	155	123	265	149	293
chr03_005135213|Alt_0002	chr03_005135213	AGCTACCTGAGATTGGCGCAATTAATGCTCGTTTGAGATCAATTTGTCTCATAAACAAGCTAAGTTTGATCATGTTTTTAA	0	2	0	0	0	0	0	0	0	0	0	0	0	0	0	2	0	2	1	6	0	0	0	0	0	2	0	0	0	3	0	0	0	0	0	0	3	0	0	0	0	0	1	0	5	2	2
chr03_005258295|Ref_0001	chr03_005258295	GGAGAATGGATATCTGAAAGATCAGAGCTTTGAGAGAAATGGAGCCATCTCTTTCGGTCACAGTGGTTGAGAAAAGGTCGC	134	104	203	170	205	195	214	243	210	118	193	195	198	222	237	224	131	177	166	118	225	174	207	179	215	111	40	175	213	181	240	197	111	83	193	208	190	237	199	215	174	0	197	210	248	220	201
chr03_005258295|Alt_0002	chr03_005258295	GGAGAATGGATATCTGAAAGATCAGAGCTTTGAGAGAAATGGAGCCATCTCTTTCGGTCACAGTGGTTGAGAAATGGTCGC	0	114	0	0	0	0	0	0	0	102	0	1	0	1	0	0	0	0	0	123	0	0	0	0	0	103	0	0	0	0	0	0	0	73	0	0	0	0	0	0	0	228	0	0	0	0	0
chr03_005693184|Ref_0001	chr03_005693184	CAGCAGGAAATCTTACAAGAAATTACAGGCGTTATGTCCCTTCTTCTTCTTTTTCTTCTTCTGCTTTGGTGGTTGGAGCAC	48	23	42	48	25	33	32	60	42	45	26	41	32	44	28	32	39	34	48	30	55	41	50	24	25	72	8	42	36	44	45	35	47	15	50	39	29	54	35	57	34	45	26	45	38	39	35
chr03_005693184|Alt_0002	chr03_005693184	CAGCAGGAAATCTTACAAGAAATTACAGGCGTTATGTCCCTTCTTCTTCTTTTTCTTCTTCTGCTTTGGTGGTTGTAGCAC	0	22	0	1	0	0	0	0	0	0	0	0	0	0	0	0	0	0	2	19	0	0	0	20	0	0	0	0	0	0	0	0	0	17	0	0	0	0	0	0	0	0	0	0	0	0	0
chr03_005693367|Ref_0001	chr03_005693367	AACGGTTAAAACTAAGATTTATCACCAGCTGGGTTTTTGAACTACACTCGATATAAGCAGCAGCACCAATCAGCTTTCTCA	366	227	427	339	336	387	462	423	412	354	413	321	334	430	398	366	345	342	289	211	364	339	390	135	350	360	33	352	372	328	384	331	345	160	344	341	447	461	382	404	354	406	374	343	326	373	351
chr03_005693367|Alt_0002	chr03_005693367	AACGGTTAAAACTAAGATTTATCACCAGCTGGGTTTTTGAACTACACTCGATATAAGCAGCAGCTCCAATCAGCTTTCTCA	0	211	0	0	0	0	0	0	0	0	0	0	0	0	0	0	0	0	0	177	0	0	0	135	0	0	0	2	0	0	0	0	0	188	0	0	0	0	0	0	0	0	0	0	0	0	0
chr03_006057159|Ref_0001	chr03_006057159	GGAATGAGACTAGGAACAACCCGTATGTATATGGACCTAGTTATGGGTATGGACCCGGTTATGGGTCTTATGCATATGGAC	0	1	0	69	92	1	35	215	0	1	66	85	58	85	40	70	90	0	93	0	0	70	52	82	69	100	0	146	0	0	0	66	0	62	0	80	71	97	0	1	48	0	0	91	74	68	0
chr03_006057159|Alt_0002	chr03_006057159	GGAATGAGACTAGGAACAACCCGTATGTATATGGACCTAGTTATGGGTATGGAGCCGGTTATGGGTCTTATGCATATGGAC	0	0	0	0	0	0	0	1	0	0	0	0	0	0	0	0	0	0	0	0	0	0	0	0	0	0	0	0	0	0	0	0	0	0	0	0	0	0	0	0	0	0	0	0	0	0	0
chr03_006304857|Ref_0001	chr03_006304857	CCGAGAATACCTTTAAAACCTCCGATGAGGCTGCAAATTCGTTCAAGGGCACTGTGAGATTTACAGTTCTTGTATTTTATT	30	47	75	1	18	38	67	90	61	80	36	27	19	69	35	59	66	62	43	62	57	42	37	29	22	36	6	64	62	32	33	56	39	67	37	37	70	41	35	0	77	0	51	30	63	77	57
chr03_006304857|Alt_0002	chr03_006304857	CCGAGAATACCTTTAAAACCTCCGATGAGGCTGCAAATTCGTTCAAGGGCACTGTGTGATTTACAGTTCTTGTATTTTATT	0	0	0	0	0	0	0	0	0	0	0	0	0	0	0	0	0	0	0	0	0	0	0	0	0	0	0	0	0	0	0	0	0	0	0	0	0	0	0	0	0	0	0	0	0	0	0
chr03_006304906|Ref_0001	chr03_006304906	CCAAGCTATCCTGCGAGACTTACGCCGAGAATACCTTTAAAACCTCCGATGAGGCTGCAAATTCGTTCAAGGGCACTGTGA	97	89	266	2	92	117	193	228	229	215	74	109	99	216	96	229	160	177	194	214	167	95	97	85	77	99	38	222	178	100	110	180	114	168	122	100	160	137	101	3	190	1	110	111	264	222	187
chr03_006304906|Alt_0002	chr03_006304906	CCAAGCTATCCTGCGAGACTTACGCCGAGAAAACCTTTAAAACCTCCGATGAGGCTGCAAATTCGTTCAAGGGCACTGTGA	0	0	0	0	0	1	0	0	0	0	0	0	0	0	0	0	0	0	0	0	0	0	1	0	0	0	0	0	0	0	0	0	0	0	0	0	0	0	0	0	0	0	0	0	0	0	0
chr03_006304931|Ref_0001	chr03_006304931	CTCACAGTGCCCTTGAACGAATTTGCAGCCTCATCGGAGGTTTTAAAGGTATTCTCGGCGTAAGTCTCGCAGGATAGCTTG	38	53	76	2	41	43	137	171	88	95	50	1	63	94	74	104	112	164	120	146	125	60	67	66	59	67	42	137	115	76	53	140	49	88	51	69	109	61	58	1	108	0	55	54	90	88	82
chr03_006304931|Alt_0002	chr03_006304931	CTCACAGTGCCCTTGAACGAATTTGCAGCCTCATCGGAGGTTTTAAAGGTATTCTCGGCGTAAGTCTCGCAGGATGGCTTG	0	0	0	0	0	0	0	0	0	0	0	52	0	0	0	0	0	0	0	0	0	0	0	0	0	0	0	0	0	0	0	0	0	0	0	0	0	0	0	2	0	0	0	0	0	0	0
chr03_006591500|Ref_0001	chr03_006591500	GTGAAAGCACAGATCTCCGGTAATGTTTTTACAAACTTGTAATGTTCGGTTATTTTTTCCCAAGGTGGAGGATTAGAGATA	3	32	9	18	10	17	10	61	12	9	13	28	4	17	13	9	30	4	34	53	2	20	27	19	17	13	2	39	6	11	18	36	10	32	16	11	14	0	7	11	7	0	15	27	16	11	44
chr03_006591500|Alt_0002	chr03_006591500	GTGAAAGCACAGATCTCCGGTAATGTTTTTACAAACTTGTAATGTTCGGTTATTTTTTCCCAAGGTGGACGATTAGAGATA	0	0	0	0	0	0	0	0	0	6	0	0	0	5	0	0	0	4	0	0	9	0	0	0	0	10	1	0	9	0	13	0	0	0	0	0	0	0	0	0	0	0	0	0	0	0	0
chr03_006786456|Ref_0001	chr03_006786456	CATAAATTAAAAGCTCTTTTCCATTGAGCTAGTTTTAATGGAATGTCTCTTGGACGTCTTTGACAAAATTGACTCGGATAA	0	0	0	0	0	0	0	64	0	0	0	0	0	33	0	0	29	0	33	0	0	0	27	73	23	0	0	35	0	0	0	44	0	23	0	0	0	50	2	0	0	74	0	0	0	0	0
chr03_006786456|Alt_0002	chr03_006786456	CATAAATTAAAAGCTCTTTTCCATTGAGCTAGTTTTAACGGAATGTCTCTTGGACGTCTTTGACAAAATTGACTCGGATAA	59	45	58	72	60	47	73	58	58	80	74	60	59	34	65	69	32	84	43	44	92	62	29	1	15	104	5	52	76	70	68	43	49	0	56	87	74	59	46	55	48	0	58	63	74	54	74
chr03_006790950|Ref_0001	chr03_006790950	GCCAAATCCAGTTTCTCTTCACCGTGGCGTTGGCTTCCCTTCTTATCCTCAGAACGGCAAGGATCGTTTTAGACAATCTGA	194	0	282	1	106	220	150	138	215	137	147	3	107	129	134	140	220	138	218	0	108	118	233	104	221	115	28	141	150	94	166	128	214	123	131	0	144	133	236	0	151	227	323	1	131	144	0
chr03_006790950|Alt_0002	chr03_006790950	GCCAAATCCAGTTTCTCTTCACCGTGGCGTTGGCTTCCCTTCTTATCCTCAGAACGGCAAGGATCGTTTTAGACAATTTGA	0	0	0	0	0	0	0	0	0	0	0	0	0	0	0	0	0	0	0	0	0	0	0	0	0	0	0	0	0	0	0	0	0	0	0	0	0	0	0	0	0	0	0	0	0	0	0
chr03_006843937|Ref_0001	chr03_006843937	GCTCGTATTCCCATATTCTGTATTTTAAGCTTTTCCTAGTTGAGTGATTTTTTCAACTGATCTCGCTTGATTTATTGGTTT	0	0	0	0	0	0	0	0	0	1	0	0	0	0	0	0	0	0	0	0	1	0	0	0	0	0	0	0	0	0	0	0	0	0	0	0	0	0	0	0	0	0	0	0	0	0	0
chr03_006843937|Alt_0002	chr03_006843937	GCTCGTATTCCCATATTCTGTATTTTAAGCTTTTTCTAGTTGAGTGATTTTTTCAACTGATCTCGCTTGATTTATTGGTTT	0	0	0	0	0	0	0	0	0	0	0	0	0	0	0	0	0	0	0	0	0	0	0	0	0	0	0	0	0	0	0	0	0	0	0	0	0	0	0	0	0	0	0	0	0	0	0
chr03_007109519|Ref_0001	chr03_007109519	CTCCGAGGCCAGATCTGCGATAGAACTAAAATAAAAACCCTCGCGCTCTCTTCCTCCCTCTCTGACATGTCTACGAGCCTG	72	91	99	63	78	75	92	99	88	99	74	65	64	75	100	66	50	86	74	68	91	80	75	61	56	76	11	92	76	77	110	86	82	74	86	71	102	116	84	62	85	68	91	83	79	90	58
chr03_007109519|Alt_0002	chr03_007109519	CTCCGAGGCCAGATCTGCGATAGAACTAAAATAAAAACCCTCGCGCTCTCTTCCTCCCTCTCTGACATGTCTCCGAGCCTG	0	0	0	0	0	0	0	0	0	0	0	0	0	0	0	0	0	0	0	0	0	0	0	0	0	0	0	0	0	0	0	0	0	0	0	0	0	0	0	0	0	0	0	0	0	0	0
chr03_007109600|Ref_0001	chr03_007109600	GAGCCTGTAAATTGCTCTCTCTCTCTCTCTCTCTCTCTCTCTCTCTCTCTCTCTCTCTCTCTCTCTCTCTCTCCCCCCTTC	0	0	0	0	0	0	0	0	0	0	0	0	0	0	0	0	0	0	0	0	0	0	0	0	0	0	0	0	0	0	0	0	0	0	0	0	0	0	0	0	0	0	0	0	0	0	0
chr03_007109600|Alt_0002	chr03_007109600	GAGCCTGTAAATTGCTCTCTCTCTCTCTCTCTCTCTCTCTCTCTCTCTCTCTCTCTCTCTCTCTCTCTCTCTCCCCCCTAC	0	0	0	0	0	0	0	0	0	0	0	0	0	0	0	0	0	0	0	0	0	0	0	0	0	0	0	0	0	0	0	0	0	0	0	0	0	0	0	0	0	0	0	0	0	0	0
chr03_007109647|Ref_0001	chr03_007109647	GGAAGGCAAAACGATGGATCGGATTGGGTACACTACCGCATATGAAATCGCCACCAAGTGGTGCAAGGGAAGGGGGGAGAG	29	32	32	18	13	33	24	17	43	41	30	24	27	35	31	28	16	27	15	39	34	17	31	23	22	22	9	20	45	29	33	26	24	22	20	9	35	35	34	32	23	22	43	25	24	25	54
chr03_007109647|Alt_0002	chr03_007109647	GGAAGGCAAAACGATGGATCGGTTTGGGTACACTACCGCATATGAAATCGCCACCAAGTGGTGCAAGGGAAGGGGGGAGAG	0	0	0	0	0	0	0	0	0	0	0	0	1	0	0	0	0	0	0	0	0	0	0	0	0	0	0	0	0	0	0	0	0	0	0	0	0	0	0	0	0	0	0	0	0	0	0
chr03_007109681|Ref_0001	chr03_007109681	GTGGCGATTTCATATGCGGTAGTGTACCCAATCCGATCCATCGTTTTGCCTTCCAGATCTGAGGTACGCCTATATTCCCAA	98	273	163	264	241	255	342	289	154	2	305	133	275	311	269	127	184	133	263	150	246	245	360	114	312	140	55	213	287	95	342	252	112	242	290	288	302	328	166	258	317	237	178	246	290	328	209
chr03_007109681|Alt_0002	chr03_007109681	GTGGCGATTTCATATGCGGTAGTGTACCCAATCCGATCCATCGTTTTGCCTTCCAGATCTGAGGTGCGCCTATATTCCCAA	108	0	147	0	1	0	0	0	135	310	0	128	0	0	0	124	0	116	0	115	0	0	0	113	0	116	1	0	1	91	0	0	77	0	0	0	1	0	158	1	0	0	178	2	1	0	0
chr03_007265091|Ref_0001	chr03_007265091	ACAACTTGTGGATTTTGAGCTACAACCTGCGATCTATGAACAACAACTGCCAATCTTTTTTCTGGACCGTCATTGGTATCA	0	280	0	216	0	3	0	2	0	1	1	0	0	284	0	0	1	239	0	0	244	0	2	159	0	0	55	0	249	183	268	0	0	0	0	276	0	568	1	486	0	0	0	199	0	0	218
chr03_007265091|Alt_0002	chr03_007265091	ACAACTTGTGGATTTTGAGCTACAACCTGCGATCTATGAACAACAACTGCCAATCTTTTTTCTGGACCATCATTGGTATCA	0	0	0	1	0	0	0	0	0	0	0	0	0	0	0	0	0	0	0	0	1	0	0	0	0	0	0	0	0	0	1	0	0	0	0	0	0	0	0	0	0	0	0	0	0	0	0
chr03_007690352|Ref_0001	chr03_007690352	GCCATAGACCAGAAAGCTCCCATTTCGGAAGGAAAGAAAGTTTCATTCTTCTATTCCATTTGCAACAAAGGAACAAATTTT	71	65	78	76	207	182	109	211	122	186	163	75	171	197	139	97	158	79	187	72	196	172	181	184	146	98	11	185	163	73	190	103	73	74	244	181	135	123	74	214	146	88	86	176	196	174	0
chr03_007690352|Alt_0002	chr03_007690352	GCCATAGACCAGAAAGCTCCCATTTCGGAAGGAAAGAAAGTTTCATTCTTCTATTCCATTAGCAACAAAGGAACAAATTTT	0	53	0	65	0	1	0	0	0	0	0	63	0	0	0	0	0	0	0	55	0	0	0	0	0	86	0	0	0	0	0	56	0	49	0	0	0	109	0	1	0	64	0	0	0	0	162
chr03_008002369|Ref_0001	chr03_008002369	GGCATATATTGCAATCTAATCTCTACATGCCTTCTATTGTCGGCCAATCCAATTCTCATAGTTTAATATTATGAATTCCTT	10	61	44	36	0	29	18	39	53	0	0	0	0	21	0	26	25	26	38	55	27	0	18	31	30	0	0	22	0	42	0	23	29	46	0	21	19	59	16	17	21	34	39	1	21	20	16
chr03_008002369|Alt_0002	chr03_008002369	GGCATATATTGCAATCTAATCTCTACATGCCTTCTATTGTCGGCCAATCCAATTCTCATAGTTTAATATTATGAAATCCTT	16	0	0	23	44	19	10	29	0	50	37	39	38	31	33	21	0	24	0	0	22	35	19	27	22	71	1	19	42	0	53	21	22	0	73	20	22	0	17	26	17	31	1	47	26	19	32
chr03_008002420|Ref_0001	chr03_008002420	ACATCAGTTTGATTCCGGTTCGACTGCGATTGAACCAGTGACCCGTCCACCTGGTCCCTTTTCCGAACCGCTCAACAGTCC	50	71	41	43	2	3	0	34	34	0	1	2	0	26	1	35	44	31	36	45	0	0	31	22	28	0	0	50	0	62	0	38	42	73	0	39	0	49	26	48	0	0	45	4	0	0	48
chr03_008002420|Alt_0002	chr03_008002420	ACATCAGTTTGATTCCGGTTCGACTGCGATTGAACCAGTGACCCGTCCACCTGGTCCCTTTTCTGAACCGCTCAACAGTCC	0	0	0	0	0	0	0	0	0	1	0	0	0	0	0	0	0	0	0	0	0	0	0	3	0	1	0	0	0	0	0	0	0	0	0	0	0	0	0	0	0	0	0	0	0	0	0
chr03_008002459|Ref_0001	chr03_008002459	TATGTATGTACCTATTTATGACATCAGTTTGATTCCGGTTCGACTGCGATTGAACCAGTGACCCGTCCACCTGGTCCCTTT	107	116	67	71	0	1	0	82	71	0	1	0	0	59	0	56	61	53	65	46	1	0	64	38	66	1	0	54	0	132	0	37	75	109	0	63	0	76	43	55	0	0	48	0	1	0	52
chr03_008002459|Alt_0002	chr03_008002459	TATGTATGTACCTATTTATGACATCAGTTTGATTCCGGTTCGACCGCGATTGAACCAGTGACCCGTCCACCTGGTCCCTTT	179	0	78	114	228	161	108	102	87	118	177	221	150	84	146	88	97	87	92	97	210	185	99	1	117	130	42	105	171	0	153	86	124	1	240	114	158	102	94	115	149	162	68	119	195	171	72
chr03_008002478|Ref_0001	chr03_008002478	TGCCATAAATAAAGTATGTATGTACCTATTTATGACATCAGTTTGATTCCGGTTCGACTGCGATTGAACCAGTGACCCGTC	83	157	69	79	0	3	0	71	74	0	0	0	0	71	0	52	68	70	71	80	2	0	60	58	58	0	0	52	0	95	0	46	53	110	0	74	0	93	69	66	1	3	69	2	0	0	59
chr03_008002478|Alt_0002	chr03_008002478	TGCCATAAATAAAGTATGTATGTACCTATTTATGACATCGGTTTGATTCCGGTTCGACTGCGATTGAACCAGTGACCCGTC	0	0	0	0	0	0	0	0	0	0	0	0	0	0	0	0	0	0	0	0	0	0	0	0	0	0	0	0	0	0	0	0	0	0	0	0	0	0	0	0	0	0	0	0	0	0	0
chr03_008002516|Ref_0001	chr03_008002516	GAACCGGAATCAAACTGATGTCATAAATAGGTACATACATACTTTATTTATGGCAAAATGTATAAAATATATGTGTATCAC	34	76	72	46	0	30	25	50	96	0	0	2	0	36	0	29	53	36	49	56	35	0	29	35	43	0	0	32	0	87	0	27	37	84	0	25	29	85	39	43	34	35	58	0	38	39	34
chr03_008002516|Alt_0002	chr03_008002516	GAACCGGAATCAAACTGATGTCATAAATAGGTACATACATACTTTATTTATGGAAAAATGTATAAAATATATGTGTATCAC	0	0	0	0	0	0	0	0	0	0	0	0	0	0	0	0	0	0	0	0	0	0	0	0	0	0	0	0	0	0	0	0	0	0	0	0	0	0	0	0	0	0	0	0	0	0	0
chr03_008230786|Ref_0001	chr03_008230786	GTCAATGAACTTGTGAGGTAAAATAACAAGCATTTGATAGATTGGTAGGGCTGTTCATTGTTATTTTATTTTTTTGGGAAA	0	0	0	1	0	0	0	0	0	0	0	0	0	0	0	0	0	0	0	0	0	0	0	0	0	0	0	0	0	0	0	0	0	0	0	0	0	0	0	0	0	0	0	0	0	0	0
chr03_008230786|Alt_0002	chr03_008230786	GTCAATGAACTTGTGAGGTAAAATAACAAGCATTTGATAGATTGGTAGGGATGTTCATTGTTATTTTATTTTTTTGGGAAA	0	0	0	0	0	2	0	0	0	0	0	1	0	0	0	0	0	1	0	0	1	1	0	1	0	2	0	0	1	0	2	0	0	0	1	0	0	0	0	0	0	0	0	0	0	0	1
chr03_008690157|Ref_0001	chr03_008690157	GGGGGTTTTTGATGATTCGGTTTAAGGATTTTCCCAGGAGTTATTGTAGAGGTGCTATATTTTCATCCAATTTGTGTTCAT	213	153	171	135	167	128	148	173	160	0	144	128	79	53	130	140	188	69	137	79	101	162	157	63	106	98	7	118	54	141	66	70	161	131	146	146	159	171	147	67	109	0	134	1	133	125	66
chr03_008690157|Alt_0002	chr03_008690157	GGGGGTTTTTGATGATTCGGTTTAAGGATTTTCCCAGGAGTTATTGTAGAGGTGCTATATTTTCATCCAATTTGCGTTCAT	0	0	0	0	0	0	0	0	0	0	0	0	0	0	0	0	0	0	0	0	0	0	0	1	0	0	0	0	0	0	1	0	0	0	0	0	0	0	0	0	0	0	0	0	0	0	0
chr03_008690174|Ref_0001	chr03_008690174	GGTTTAAGGATTTTCCCAGGAGTTATTGTAGAGGTGCTATATTTTCATCCAATTTGTGTTCATCCTTTCCGGTATTGTGTG	224	201	218	127	182	223	187	170	184	0	195	156	188	94	176	195	212	91	124	71	70	169	176	78	151	96	10	148	97	131	116	78	216	155	200	198	232	215	210	106	193	0	234	0	182	154	83
chr03_008690174|Alt_0002	chr03_008690174	GGTTTAAGGATTTTCCCAGGAGTTATTGTAGAGGTGCTATATTTTCATCCAATTTGTGTTCATCCTTTCCGGTTTTGTGTG	0	0	0	0	0	0	0	0	0	0	0	0	0	0	0	0	0	0	0	0	0	0	0	0	0	0	0	0	0	0	0	0	0	0	0	0	0	0	0	0	0	0	0	0	0	0	0
chr03_008805496|Ref_0001	chr03_008805496	GCCATCCAATCAAGGATGAAAACCGTAGAAAAGGACCTGAGGATCAACAAGATTATAAGCATGGCTTGGCTCTTGGACTCC	0	0	0	1	0	0	0	0	0	0	0	0	0	93	0	0	43	47	58	59	79	0	34	114	31	0	15	0	58	0	56	94	0	57	0	0	0	0	0	1	0	0	0	122	0	0	95
chr03_008805496|Alt_0002	chr03_008805496	GCCATCCAATCAAGGATGAAAACCCTAGAAAAGGACCTGAGGATCAACAAGATTATAAGCATGGCTTGGCTCTTGGACTCC	117	117	121	109	100	68	99	166	104	108	100	88	71	0	91	83	56	60	57	49	70	93	39	0	32	126	5	104	60	89	60	0	93	55	142	134	104	133	69	98	82	96	85	3	77	94	0
chr03_009167023|Ref_0001	chr03_009167023	CACCCACTACTCATTTCCTTCAGCAAAGCACTTTGACACGGTGAGTAAATGGGTTAAACACAAAACTTCCTAAGAAATTGA	157	140	321	241	128	148	314	171	239	242	138	219	124	329	146	283	268	294	240	298	285	129	137	216	118	223	7	114	148	204	176	235	144	306	316	315	349	357	156	139	254	0	278	248	234	302	123
chr03_009167023|Alt_0002	chr03_009167023	CACCCACTACTCATTTCCTTCAGCAAAGCACTTTGACACGGTAAGTAAATGGGTTAAACACAAAACTTCCTAAGAAATTGA	84	134	0	0	92	112	0	117	2	0	93	0	87	0	105	0	0	0	0	0	0	95	96	0	90	0	10	83	124	0	133	1	88	0	0	0	0	0	120	97	0	203	1	0	0	0	97
chr03_009517631|Ref_0001	chr03_009517631	CCAACACGTGTCCACATGCAGGCATGCTAAAAACAAAACATTGCTGGCTTTTATCACATAGGTAATTACAATACATAGCAA	249	217	261	261	247	220	204	258	232	234	210	224	188	279	227	223	240	241	215	220	283	236	235	208	225	222	46	247	238	200	255	216	254	236	278	278	244	305	203	245	260	244	253	235	171	247	254
chr03_009517631|Alt_0002	chr03_009517631	CCAACACGTGTCCACATGCAGGCATGCTAAAAACAGAACATTGCTGGCTTTTATCACATAGGTAATTACAATACATAGCAA	0	0	0	0	0	0	0	0	0	0	0	0	0	0	0	0	0	0	0	0	0	0	0	0	0	0	0	0	0	0	0	1	1	0	0	0	1	0	0	1	0	0	0	0	0	0	0
chr03_010131436|Ref_0001	chr03_010131436	GGGGAGAGGACGGAATTGGCATCACTAGTTTAAATTTTGTGGTGTTGCAGAAATTTTTTTGCCTGTAATTCTGTATTCTCA	0	0	0	94	0	0	0	0	0	0	0	75	0	86	0	0	111	0	68	0	0	0	0	77	83	88	0	2	0	0	0	78	0	81	0	0	0	101	1	0	0	0	0	0	0	0	0
chr03_010131436|Alt_0002	chr03_010131436	GGGGAGAGGACGGAATTGGCATCACTAGTTTAAATTTTGTGGTGTTGCAGAAATTTTTTTGCCTGTTATTCTGTATTCTCA	117	116	2	0	211	122	96	259	3	97	179	106	214	1	194	108	3	0	2	0	1	223	110	90	110	0	11	177	96	0	117	0	85	1	118	112	122	1	99	195	112	1	6	91	115	88	0
chr03_010154368|Ref_0001	chr03_010154368	AGTTGCCTTCCCTTCAGAGAGCCCGGCTACCAGAATAGTTACTTCGACTAGAGCCTCGACTTCATTCGAGCGAGTGATGCG	0	166	0	0	0	0	0	165	0	144	0	145	0	170	0	0	141	0	154	0	0	0	0	155	131	1	0	150	0	0	0	159	0	147	0	1	0	0	1	304	0	2	0	1	0	0	0
chr03_010154368|Alt_0002	chr03_010154368	AGTTGCCTTCCCTTCAGAGAGCCCGGCTATCAGAATAGTTACTTCGACTAGAGCCTCGACTTCATTCGAGCGAGTGATGCG	232	109	296	270	209	247	288	178	220	157	284	128	243	115	246	300	125	268	130	267	246	267	268	97	117	228	53	131	250	223	266	115	188	105	305	235	337	343	225	3	285	256	261	234	236	275	249
chr03_010334277|Ref_0001	chr03_010334277	AAACGGCCACATCCCATTCCGTGACCCAAACGGTCATATGCACTCCCAAACACGTGTATGTCATCGAATGCTGAGTCAAAT	186	1	399	0	0	195	217	0	300	1	0	5	0	186	0	165	401	230	240	0	144	0	4	142	130	0	1	1	0	121	0	150	182	178	160	1	197	208	192	1	198	0	464	174	191	209	0
chr03_010334277|Alt_0002	chr03_010334277	AAACGGCCACATCCCATTCCGTGACCCAAACGGTCATATGCACTCCCAAACACGTGTATGTCATCGAACGCTGAGTCAAAT	0	248	0	228	0	2	0	0	0	195	1	220	0	0	0	0	0	0	0	221	0	0	0	153	0	0	0	0	1	135	0	0	0	163	0	223	0	0	0	8	0	341	1	193	0	0	0
chr03_010614989|Ref_0001	chr03_010614989	TTGTTGTCTGTCCGGCTATTTTGCGTTTTTCATGGGCAGAAGAATTGGAGCGTTGGCTTCCTTTCTGTACACCTACTGATA	238	0	184	0	2	0	1	0	146	0	0	0	0	151	0	164	0	180	167	0	0	0	1	152	130	0	33	0	0	150	1	163	124	135	0	0	164	0	164	1	0	0	143	0	0	0	0
chr03_010614989|Alt_0002	chr03_010614989	TTGTTGTCTGTCCGGCTATTTTGCGTTTTTCATGGGCAGAAGAATTGGAGCGTTGGCTTCCTTTCTGTACACCTGCTGATA	193	359	194	315	366	387	275	419	162	335	340	290	312	188	320	203	388	173	174	339	324	334	334	137	150	380	36	345	362	151	343	152	172	160	381	365	160	426	175	326	286	336	158	352	380	357	316
chr03_011013029|Ref_0001	chr03_011013029	GTGGCTTGCCTGATAAGTGCAACCTATCCGAGAGAATTTGTGGCCAGCATCTTTCCAAATTTCTGGAAGCCTTCATCGATA	0	154	2	128	0	6	0	166	1	0	0	136	0	291	0	0	111	150	120	2	107	1	133	123	116	143	26	135	136	1	155	139	0	109	0	0	0	0	1	124	0	125	0	103	0	0	1
chr03_011013029|Alt_0002	chr03_011013029	GTGGCTTGCCTGATAAGTGCAACCTATCCGAGAGAATTTGTGGTCAGCATCTTTCCAAATTTCTGGAAGCCTTCATCGATA	300	147	322	138	259	296	290	186	345	298	315	140	306	1	361	332	96	172	123	293	126	265	169	112	156	154	19	164	141	254	137	137	273	136	342	310	288	397	290	127	265	157	321	142	326	276	292
chr03_011236871|Ref_0001	chr03_011236871	AAGGAACGATAACCAAAATCAAGGTTGACCTCCTAATCACATGCTGACAAGTAGGGGTGTAACAGGTTCGGTTCGGTCTAG	153	279	138	247	128	252	97	122	154	147	156	245	168	123	168	0	124	173	250	273	157	133	157	296	293	282	95	136	149	138	154	181	105	257	136	138	164	0	136	262	117	1	128	261	135	140	0
chr03_011236871|Alt_0002	chr03_011236871	AAGGAACGATAACCAAAATCAAGGTTGACCTCCTAATCACATGCTGACAAGTAGGGGTGTAACCGGTTCGGTTCGGTCTAG	0	0	0	0	0	0	0	0	0	0	1	0	0	0	0	0	0	0	0	0	0	0	0	0	0	0	0	0	0	0	0	0	0	0	0	0	0	0	0	0	0	243	0	0	0	0	0
chr03_011236889|Ref_0001	chr03_011236889	AGGAACGATAACCAAAATCAAGGTTGACCTCCTAATCACATGCTGACAAGTAGGGGTGTAACAGGTTCGGTTCGGTCTAGT	168	312	136	251	126	240	112	134	159	128	119	205	119	150	146	2	124	133	281	299	145	139	164	308	268	343	112	155	123	176	103	135	133	263	139	151	129	1	114	268	106	0	143	271	156	105	0
chr03_011236889|Alt_0002	chr03_011236889	AGGAACGATAACCAAAATCAAGGTTGACCTCCTAATCACATGCTAACAAGTAGGGGTGTAACAGGTTCGGTTCGGTCTAGT	156	0	161	1	149	3	87	147	163	141	125	1	126	121	121	310	155	145	1	0	146	139	164	0	0	0	0	167	136	174	136	113	152	0	129	121	136	377	142	3	104	0	118	2	133	102	302
chr03_011612060|Ref_0001	chr03_011612060	CTGTTTTCGATTTCATTTCATGTAGTTCTTTTTAGATTGTCGCTTGTAGCCTTCGATGCGGTTTTGTCCCACCTCTTGTTA	145	161	186	3	133	0	100	344	210	158	100	1	80	139	86	250	163	187	0	0	213	155	180	0	0	0	0	352	118	181	169	174	213	0	151	119	149	519	140	160	100	360	154	159	117	88	269
chr03_011612060|Alt_0002	chr03_011612060	CTGTTTTCGATTTCATTTCATGTAGTTCTTTTTAGATTGTCTCTTGTAGCCTTCGATGCGGTTTTGTCCCACCTCTTGTTA	162	192	168	325	171	342	120	2	208	152	166	373	91	152	111	0	159	178	378	334	217	200	174	384	294	420	58	0	126	190	156	146	154	283	235	155	158	0	148	172	156	0	156	158	150	164	0
chr03_011934996|Ref_0001	chr03_011934996	GTAGCTGGGATATTCTGTTTGTAAGTTCGTACATGGAGAACTTCTGCATTTTATTTCCCTACGTTTGTTCGGTATAAGGCC	0	121	0	0	0	0	1	123	0	0	1	0	0	1	0	0	0	1	0	0	0	0	0	0	0	0	0	84	0	0	0	0	0	0	0	0	0	0	0	124	0	2	0	119	1	0	0
chr03_011934996|Alt_0002	chr03_011934996	GTAGCTGGGATATTCTGTTTGTAAGTTCGTACATGGAGAACTTCTGCATTTTGTTTCCCTACGTTTGTTCGGTATAAGGCC	312	161	331	290	365	368	330	169	394	303	350	264	352	315	383	337	173	347	302	260	293	342	388	283	404	317	49	137	314	281	395	321	213	330	350	247	368	463	355	137	346	349	377	161	379	370	306
chr03_012524539|Ref_0001	chr03_012524539	TGAAGACATACTCGTATAGGATCCCCATCTCACTTCATTGCTATTTGCAAAATTAATCCTATTGGACTCAAGATTACATGA	49	38	39	43	97	50	31	56	58	68	26	77	39	60	44	56	38	67	29	36	38	66	38	51	98	107	4	105	72	147	82	56	66	46	52	91	6	148	58	59	21	25	32	101	41	34	101
chr03_012524539|Alt_0002	chr03_012524539	TGAAGACATACTCGTATAGGATCCCCATCTCACTTCATTGCTATTTGCAAAATTAATCCTATTGGACTCAAGATTACATAA	0	0	23	0	0	38	27	0	33	0	31	0	0	0	0	0	21	0	29	0	32	0	30	53	0	0	0	0	0	0	0	0	0	0	42	0	9	0	0	0	23	25	22	1	48	33	0
chr03_013008327|Ref_0001	chr03_013008327	CGTCCTTCAAGAAAGCAAATTGGCTCCCGTACAGAGGCGCTACAATTGCAGGTAATCTGTCCATTTTTCTCCTTTTGAATG	0	121	137	2	0	0	0	133	126	4	0	97	0	107	0	121	101	231	0	49	151	0	135	0	0	0	0	91	110	125	126	125	137	0	0	0	111	139	111	140	0	287	92	110	1	0	121
chr03_013008327|Alt_0002	chr03_013008327	CGTCCTTCAAGAAAGCAAATTGGCTCCCGTACAGAGGCGCTACAATTGCAGGTAATCTGTCCATTTTTCTCCTTTTGGATG	96	103	126	159	143	169	174	142	97	193	174	70	139	75	184	81	60	0	198	69	110	203	92	167	186	178	34	67	74	89	114	79	60	120	203	194	96	115	84	2	183	0	100	78	177	170	86
chr03_013143638|Ref_0001	chr03_013143638	GACAACGACGGGCCCCTTTCCATGGTTGAAGTTGAACCAAGGAATTGATTTTATTTTAATAGAGAGTAACAGTGTAATTTC	2	4	3	94	0	2	0	2	2	128	0	106	0	87	0	0	0	0	80	0	0	3	1	85	106	105	13	0	0	0	2	99	0	92	0	3	0	275	2	0	2	0	0	120	0	0	0
chr03_013143638|Alt_0002	chr03_013143638	GACAACGACGGGCCCCTTTCCATGGTTGAAGTTGAACCAAGGAATTGATTTTATTTTAATAGAGAGTAACAGGGTAATTTC	168	214	98	67	209	86	61	185	125	91	129	77	198	103	156	200	72	181	0	168	91	178	86	0	93	90	8	163	150	196	184	0	184	78	120	165	81	1	152	86	55	0	114	1	104	90	174
chr03_013511587|Ref_0001	chr03_013511587	TTCTGAGGACCCGCTATATAGAAGCTACAGAGAAGTTGTGCAATCTACTAGCCAAGAGGATGCTCTGGTAATCTTTTTCAG	310	296	308	325	307	326	305	648	319	315	668	283	292	2	341	299	311	0	227	560	318	321	365	244	0	0	0	490	0	278	0	0	0	291	693	604	362	381	4	611	755	1	368	1	590	648	1
chr03_013511587|Alt_0002	chr03_013511587	TTCTGAGGACCCGCTATATAGAAGCTACAGAGAAGTTGTGCAATCTACTAGCCAAGAGGATGCTCTGGTAATCTTTTTAAG	268	111	142	239	277	271	292	0	136	270	5	261	232	430	265	148	75	386	235	0	122	310	151	270	563	474	77	0	359	123	448	444	328	288	0	2	149	389	414	0	0	589	162	402	1	0	212
chr03_013919007|Ref_0001	chr03_013919007	CAAAGAGGAAAAATTCAATAACTCTAGCTCGAGTTTGTTTTGCTTTTAGTGTTAGTTGCTGAATATATGATGATTATATAA	111	100	59	118	132	76	81	149	55	96	53	105	75	93	79	93	51	112	33	105	70	115	44	54	108	150	3	85	85	100	98	101	100	112	81	117	60	164	81	78	50	112	53	111	50	64	110
chr03_013919007|Alt_0002	chr03_013919007	CAAAGAGGAAAAATTCAATAACTCTAGCTCAAGTTTGTTTTGCTTTTAGTGTTAGTTGCTGAATATATGATGATTATATAA	0	0	68	0	0	62	0	0	58	0	50	0	0	0	0	0	64	0	44	1	64	0	64	44	0	0	0	0	0	0	0	0	0	0	71	0	65	0	0	0	59	0	40	0	53	59	0
chr03_014132286|Ref_0001	chr03_014132286	TATTGCTGCAAGTCTTCTCACATGATAACCTTTCTCTTGGTTGGAGAATCCGATGGAGTTTCATTATAACACATGGTCTTC	259	610	317	551	286	321	327	337	311	591	3	268	267	671	354	338	284	586	218	324	293	298	338	272	584	593	116	368	651	574	687	295	580	631	2	285	310	741	655	594	1	627	356	655	0	0	511
chr03_014132286|Alt_0002	chr03_014132286	TATTGCTGCAAGTCTTCTCACATGATAACCTTTCTCTTGGTTAGAGAATCCGATGGAGTTTCATTATAACACATGGTCTTC	285	0	283	1	271	317	320	389	270	1	639	266	259	1	322	264	319	0	245	311	308	271	315	258	2	0	1	313	1	0	0	279	0	0	657	270	327	0	7	3	587	1	341	1	539	571	0
chr03_014225898|Ref_0001	chr03_014225898	ACTCTGCACTCGACTCGGAGCTTTTTAGAGACTCGGTTCGCTTTCTTGGCGCAGGTAATCCAAAGAGAAGTCACGGAGTCC	631	671	705	574	455	510	746	551	526	552	631	470	648	633	663	546	590	642	456	572	543	453	636	425	553	410	132	556	687	423	577	506	584	527	579	619	720	691	706	559	583	500	693	520	614	557	479
chr03_014225898|Alt_0002	chr03_014225898	ACTCTGCACTCGACTCGGAGCTTTTTAGAGACTCGGTTCGCTTTCTTGGCGCAGGTAGTCCAAAGAGAAGTCACGGAGTCC	0	0	0	0	0	0	2	0	0	0	0	0	0	1	0	0	0	1	0	0	0	1	0	0	0	0	0	0	0	0	0	0	0	1	0	0	1	0	0	0	0	0	0	0	0	0	0
chr03_014476621|Ref_0001	chr03_014476621	CACTAAACAACCCCATGCCAAATGCTACAGCACTAGCTGAAGCGCGAGGAATCTATGGATTCACAGAAAATGAACAGAGAG	108	95	121	195	125	9	115	135	119	203	122	103	110	205	82	211	93	208	114	94	123	98	99	216	127	224	17	95	79	82	89	191	94	0	133	176	103	149	107	78	78	108	98	121	125	81	192
chr03_014476621|Alt_0002	chr03_014476621	CACTAAACAACCCCATGCCAAATGCGACAGCACTAGCTGAAGCGCGAGGAATCTATGGATTCACAGAAAATGAACAGAGAG	0	0	0	0	0	0	0	0	0	0	0	0	0	0	0	0	0	0	0	0	0	0	0	0	0	0	0	0	0	0	0	0	0	0	0	0	0	0	0	0	0	0	0	0	0	0	0
chr03_014476759|Ref_0001	chr03_014476759	TTGCAGTAACCAGTGAAAGCCGAGCTAGTGATATAGTGTTGAGATTCCATGATTGTTGTCAGAACTACAAGGTACAAATCT	516	282	619	420	328	292	203	589	583	497	518	265	501	530	262	577	452	613	496	213	248	483	558	505	256	518	64	480	254	271	274	492	201	1	640	513	222	344	247	234	246	242	567	562	596	573	543
chr03_014476759|Alt_0002	chr03_014476759	TTGCAGTAACCAGTGAAAGCCGAGCTAGTGATATAGTGTTGAGATTCCATGATTGTTGTCAGAACTACAAGGTACACATCT	0	265	0	4	331	323	239	3	0	0	5	297	3	1	278	0	0	0	0	248	301	0	4	0	263	0	1	1	267	276	291	0	249	531	0	1	300	383	301	288	257	295	14	4	0	0	1
chr03_014476787|Ref_0001	chr03_014476787	GGAAAGGTAGTAGTTAGGTAGTCTTTCACTCAATATGCTTATATGTGTAATGTATAGTCATTTAGGAAAGAGTAGTGGGGA	334	144	342	264	157	169	128	412	374	274	292	142	244	275	124	294	262	249	274	123	171	315	292	251	145	321	42	235	134	140	185	239	171	0	398	209	156	203	118	130	142	154	248	306	315	260	297
chr03_014476787|Alt_0002	chr03_014476787	GGAAAGGTAGTAGTTAGGTAGTCTTTCACTCAATATGCTTATATGTGTAATGTATAGTCATTTAGGAAAGATTAGTGGGGA	0	0	0	0	0	0	1	0	1	0	0	0	0	0	0	0	0	0	0	0	0	0	0	0	0	1	0	0	0	0	0	0	0	0	0	0	1	0	0	0	0	0	0	0	0	0	0
chr03_015027014|Ref_0001	chr03_015027014	GACGTCATATCTATTTCCTCTGGTTCAAGTTCTATATTGTTATGCTCCATGGAATATGTTACTCTTACCAGGGCTAGAAGC	83	71	81	57	34	36	56	19	35	20	45	26	43	32	39	44	90	37	35	59	45	36	44	39	29	39	0	20	79	22	58	25	59	51	62	50	89	25	69	29	52	0	56	17	36	46	38
chr03_015027014|Alt_0002	chr03_015027014	GACGTCATATCTATTTCCTCTGGTTCAAGTTCTATATTGTTGTGCTCCATGGAATATGTTACTCTTACCAGGGCTAGAAGC	0	0	0	0	0	0	0	19	0	17	0	16	0	0	0	0	0	28	0	0	0	0	0	0	0	0	0	16	0	0	0	23	0	0	0	0	0	31	0	12	0	40	0	19	0	0	0
chr03_015027053|Ref_0001	chr03_015027053	GCAAGGAGAGGGATGACGTCATATCTATTTCCTCTGGTTCAAGTTCTATATTGTTATGCTCCATGGAATATGTTACTCTTA	102	73	126	91	105	105	91	64	100	46	79	35	74	73	60	78	84	44	84	52	95	104	108	94	134	83	24	33	79	85	78	36	85	80	131	83	82	56	66	45	74	0	83	45	108	84	85
chr03_015027053|Alt_0002	chr03_015027053	GCAAGGAGAGGGATGATGTCATATCTATTTCCTCTGGTTCAAGTTCTATATTGTTATGCTCCATGGAATATGTTACTCTTA	0	0	0	0	0	1	0	0	0	0	0	0	0	0	0	0	0	0	0	0	0	0	0	1	0	0	0	0	0	0	0	0	0	1	0	0	0	0	0	0	0	0	0	0	0	0	0
chr03_015520108|Ref_0001	chr03_015520108	CAAAACAAATATCAGGTCTAGTACACAACATAGCATACATGAGACTTCCTATAGCTGAAGCATAACTCCATCTTTTCAGTT	103	147	129	140	164	176	110	184	133	0	146	137	133	181	166	170	134	82	138	138	169	140	143	170	159	102	33	166	136	181	181	90	134	115	146	149	112	109	135	157	105	1	136	91	160	159	183
chr03_015520108|Alt_0002	chr03_015520108	CAAAACAAATATCAGGTCTAGTACACAACATAACATACATGAGACTTCCTATAGCTGAAGCATAACTCCATCTTTTCAGTT	0	0	0	0	1	0	0	0	0	237	0	2	0	1	0	1	0	0	0	1	0	0	0	0	0	167	0	0	2	0	0	0	0	0	0	0	0	0	0	0	0	0	0	144	2	0	0
chr03_015706835|Ref_0001	chr03_015706835	AACCACTGGTAAATCCGAGAGTTACTTTGCTTTAATGTGCTATTTTATATCGGCAAATGTATTATTGCTAGCAGATTTCAC	0	108	136	244	0	136	0	0	124	113	126	87	0	121	0	0	130	0	200	251	0	0	112	238	93	222	8	0	0	103	0	110	0	221	133	111	125	149	1	7	123	1	128	129	129	131	233
chr03_015706835|Alt_0002	chr03_015706835	AACCACTGGTAAATCCGAGAGTTACTTTGCTTTAATGTGCTATTTTATATCTGCAAATGTATTATTGCTAGCAGATTTCAC	220	117	125	0	201	129	172	235	112	109	78	76	139	102	171	184	137	204	0	2	212	200	93	0	78	0	7	188	193	91	203	91	208	0	126	97	135	140	222	191	81	260	120	127	81	122	0
chr03_016120497|Ref_0001	chr03_016120497	CAGAGACTTTATACGTGTCAATGACAATGCAATATTGTTCAAAAGTTGCTGTTATTGTTTAGGAAAAACACAATATGCAAT	1	0	0	0	0	1	0	0	1	0	0	0	1	0	0	0	0	0	0	0	0	1	1	0	0	0	0	0	0	0	0	0	0	0	0	1	0	0	0	0	0	0	1	0	0	0	1
chr03_016120497|Alt_0002	chr03_016120497	CAGAGACTTTATACGTGTCAATGACAATGCAATATTGTTCAAAAGTTGCTGTTATTGTTTAGGAAAAACATAATATGCAAT	0	0	0	0	0	0	0	0	0	0	0	0	0	0	0	0	0	0	0	0	0	0	0	0	0	0	0	0	0	0	0	0	0	0	0	0	0	0	0	0	0	0	0	0	0	0	0
chr03_016347115|Ref_0001	chr03_016347115	GACCCCAATTGATTGGGACTTGAGGCACAGTTAGGTTTGTTCGGTACGTCCATGTAGTTGCAGTGTTGCACAATGAATAAA	157	399	451	407	166	413	220	2	401	384	226	358	167	349	204	205	290	359	381	366	465	204	415	327	340	342	128	1	400	359	402	313	332	361	240	186	454	526	446	192	237	377	442	161	161	222	315
chr03_016347115|Alt_0002	chr03_016347115	GACCCCAATTGATTGGGACTTGAGGCACAGTTAGGTTTGTTCGGTACGTCCATGTAGTTGCAGTGTTGCACGATGAATAAA	195	0	1	0	215	0	278	548	4	0	265	1	267	1	270	238	0	0	0	0	0	199	0	1	0	0	0	461	2	0	0	0	0	0	311	223	0	0	0	252	283	0	5	266	240	276	0
chr03_016347226|Ref_0001	chr03_016347226	CTAATAAAATGCCAGGCTACCAGCCATTAATATAGTGATCAAGGAGTAAACGACCCTATTATGCTTGCCTTCAATGTTAGC	197	83	0	74	189	76	144	235	1	207	82	152	126	96	137	89	0	84	96	110	111	155	4	100	168	240	22	163	84	0	81	186	92	60	107	98	0	219	54	151	78	189	2	200	79	83	195
chr03_016347226|Alt_0002	chr03_016347226	CTAATAAAATGCCAGGCTACCAGCCATAAATATAGTGATCAAGGAGTAAACGACCCTATTATGCTTGCCTTCAATGTTAGC	0	0	0	0	0	0	0	0	0	0	0	0	0	0	0	0	0	0	0	0	0	0	0	0	0	0	0	0	0	0	0	0	0	0	0	0	0	0	0	0	0	0	0	0	0	0	0
chr03_016347251|Ref_0001	chr03_016347251	GAGCCTTAATGATGAAGGCACTGGCTGATACTCCTCTCTCTCTCTCTCTCTCTCTCTCTCTCTCTCTCTCTCTAATAAAAT	0	0	0	0	0	0	0	0	0	0	0	0	0	0	0	0	0	0	0	0	0	0	0	0	1	0	0	0	0	0	0	0	0	0	0	0	0	0	0	0	0	0	0	0	0	0	0
chr03_016347251|Alt_0002	chr03_016347251	GAGCCTTAATGATGAAGGCACTGGCTGATACTCCTCTCTCTCTCTCTCTCTCTCTCTCTCTCTCTCTCTCTCTTATAAAAT	0	0	0	0	0	0	0	0	0	0	0	0	0	0	0	0	0	0	0	0	0	0	0	0	0	0	0	0	0	0	0	0	0	0	0	0	0	0	0	0	0	0	0	0	0	0	0
chr03_016612426|Ref_0001	chr03_016612426	GGAGCCTACACATGCACAAAGCTCTATTGGTCGTTTAGATATGTGGGTTCTGCAAGATCATAGTCAGGATGGAATGAGGAT	0	532	563	477	0	263	3	268	534	0	226	465	1	501	0	216	427	228	508	235	238	0	576	442	231	211	45	248	230	455	338	230	244	476	313	264	538	317	246	477	292	1	637	495	248	266	2
chr03_016612426|Alt_0002	chr03_016612426	GGAGCCTACACATGCACAAAGCTCTATTGGTCATTTAGATATGTGGGTTCTGCAAGATCATAGTCAGGATGGAATGAGGAT	415	0	0	3	356	218	473	282	6	470	232	6	409	0	463	214	1	198	2	218	254	508	3	0	265	232	38	197	249	0	298	196	276	0	270	214	0	296	225	1	233	481	15	1	183	246	418
chr03_017192073|Ref_0001	chr03_017192073	CATGCCACCTTTCACTCCTGAGACTTACATGTTTCGGCTTCACTTCATCACACCGCTGGGGTGTGAGACTTACGAGCCGCA	476	936	955	464	420	473	439	853	1088	374	1019	391	455	803	445	956	707	862	955	882	410	431	925	696	452	438	107	851	461	810	496	741	419	747	928	848	876	986	448	709	765	922	881	829	910	909	782
chr03_017192073|Alt_0002	chr03_017192073	CATGCCACCTTTCACTCCTGAGACTTACATGTTTAGGCTTCACTTCATCACACCGCTGGGGTGTGAGACTTACGAGCCGCA	417	0	1	427	380	454	402	0	10	432	7	381	424	2	454	0	0	0	0	0	418	423	6	0	415	421	107	1	457	0	443	0	407	0	0	0	0	0	453	0	2	0	4	0	0	0	0
chr03_017277730|Ref_0001	chr03_017277730	GGGTGATGAAAGATTATGGCCTTTTCTTTTGATATGTTCTATATTTTCTCCATCGTGGTGTTTTAAATTTCCGAATCTCTA	0	0	0	0	0	0	0	2	0	174	0	173	0	159	0	0	0	0	125	149	0	0	2	145	150	178	12	0	0	0	0	160	0	128	0	0	0	426	2	149	0	0	0	0	0	0	292
chr03_017277730|Alt_0002	chr03_017277730	GGGTGATGAAAGATTATGGCCTTTTCTTTTGTTATGTTCTATATTTTCTCCATCGTGGTGTTTTAAATTTCCGAATCTCTA	266	313	334	264	363	296	286	352	390	152	335	157	282	176	332	363	278	322	141	144	316	290	326	158	171	161	15	287	268	314	334	142	281	144	343	281	363	0	321	156	280	360	354	344	363	362	0
chr03_017894631|Ref_0001	chr03_017894631	TTGAAGACTAAAGAGGAGTCATGTTTTGAAACTTTGAAACTTGAAATTGCTCATCTTATTGTACCTTCTTCTTTTTTTCTT	0	0	0	0	0	0	0	0	0	0	0	0	0	0	0	0	0	0	0	0	0	0	0	0	0	0	0	0	0	0	0	0	0	0	0	0	0	0	0	0	0	0	0	0	0	0	0
chr03_017894631|Alt_0002	chr03_017894631	TTGAAGACTAAAGAGGAGTCATGTTTTGAAACTTTGAAACTTGAAATTGCTCATCTTATTGTACCTTCTTCTTTTTTTTTT	0	0	0	0	0	0	0	0	0	0	0	0	0	0	0	0	0	0	0	0	0	0	0	0	0	0	0	0	0	0	0	0	0	0	0	0	0	0	0	0	0	0	0	0	0	0	0
chr03_018227227|Ref_0001	chr03_018227227	GGCTAATAAAGCTCCAGAGTTTCGTAGGCGGCGACTATGGAGTTTGGCATCCTATCCTGAGTGGCAACTCGGTCTAAACTC	89	84	162	67	101	137	96	204	201	60	148	138	109	177	124	177	111	159	106	80	126	122	180	138	117	82	13	123	138	61	145	182	114	68	190	74	148	92	118	147	140	158	150	130	157	165	120
chr03_018227227|Alt_0002	chr03_018227227	GGCTAATAAAGCTCCAGAGTTTCGTAGGCGGCGACTATGGAGTTTGGCATCCTATCCTGAGTGGCAACTCAGTCTAAACTC	0	85	0	67	0	4	0	0	0	50	0	0	0	0	0	0	0	0	0	67	0	0	0	0	0	92	1	0	0	66	1	0	0	49	0	57	0	85	0	0	0	0	0	0	0	0	0
chr03_018624912|Ref_0001	chr03_018624912	GTTGAGTTTAGCTAGCATGTCAGGCTGCTGTCAGGTGCAATCCTCTCTCTCTCTCTTTCCTCTATCCATATATCTGGCTTA	264	279	291	275	290	281	214	351	311	262	242	231	230	270	236	265	285	270	243	298	330	329	298	284	211	320	62	252	287	283	286	246	276	259	398	292	242	442	262	250	234	288	263	209	285	269	290
chr03_018624912|Alt_0002	chr03_018624912	GTTGAGTTTAGCTAGCATGTCAGGCTGCTGTCAGGTGCAATCCTCTCTCTCTCTCTCTCCTCTATCCATATATCTGGCTTA	2	0	0	2	0	1	0	0	0	0	0	0	0	0	0	0	0	0	0	0	0	0	0	0	0	0	0	0	0	0	0	0	0	0	0	0	0	0	0	0	0	0	0	0	0	0	0
chr03_018730739|Ref_0001	chr03_018730739	GTCTGTCAAATGCTCAAACCCTGCATCTTTTATTTGCCTGGAATTTTGCCCACAAATGTATAAGAGTATGGCCAACAACTC	0	0	0	1	0	1	0	232	0	0	1	163	0	0	0	0	0	171	0	0	0	0	0	2	0	0	0	188	0	1	0	178	0	0	0	0	0	273	0	182	0	399	0	203	0	0	1
chr03_018730739|Alt_0002	chr03_018730739	GTCTGTCAAATGCTCAAACCCTGCATCTTTTATTTGCCTGGAATTTTGCCCACAAATGTATAAGAATATGGCCAACAACTC	325	356	346	300	298	371	277	197	372	357	310	113	221	290	260	279	349	184	304	334	415	365	330	317	275	354	41	150	328	344	398	138	382	313	351	299	368	235	311	160	293	3	304	176	257	318	335
chr03_018981987|Ref_0001	chr03_018981987	CATTAGCATAATGTCTGGCATTTCCAGTTTCGGTTTCTGCAGTATTTGACTGGTTTTGTGCTTTTTGAACTTTATGAAGCT	437	295	543	246	485	526	462	632	511	240	547	425	404	416	518	544	506	525	531	268	538	476	562	450	433	277	72	445	475	242	511	423	428	240	597	254	505	395	486	508	425	545	542	432	546	516	449
chr03_018981987|Alt_0002	chr03_018981987	CATTAGCATAATGTCTGGCATTTCCAGTTTCGGTTTCTGCAGTATTTGACTGGTTTTGTGCTTTTTGAACTTTATGGAGCT	0	248	1	208	1	1	1	0	0	262	0	1	1	0	0	0	1	0	0	228	0	0	0	0	1	272	0	0	0	241	0	0	0	253	0	283	0	391	0	9	0	0	0	0	0	0	1
chr03_019001366|Ref_0001	chr03_019001366	TTGATGTGCTCAAAAGTATCATGGCAAAAGTAGTTTGTTTAGGAGTCTGCACACAATCAGATTCAGGAAATTAATTTAGTC	377	355	400	268	342	339	263	219	362	342	345	165	285	315	268	353	270	363	362	285	330	293	357	303	263	381	41	171	269	254	343	266	330	285	385	375	310	446	337	171	263	336	335	332	312	278	279
chr03_019001366|Alt_0002	chr03_019001366	TTGATGTGCTCAAAAGTATCATGGCAAAAGTAGTTTGTTTAGGAGTCTGCACACAATCAGATTCAGGAAATTAATTTAATC	0	1	0	0	0	0	0	223	0	0	0	142	0	0	0	0	0	0	0	0	0	0	0	0	0	0	0	143	0	0	0	0	0	0	0	0	0	0	0	159	0	0	0	0	0	0	0
chr03_019062058|Ref_0001	chr03_019062058	CTTATCAACCACTATTGGTTGCAGGCTTCCATCAATATCGGTCTTTGGGAGGTTTTAGACTTACGTTTTGCATTTAATAAG	0	30	16	16	0	0	0	34	19	37	0	15	0	29	0	16	5	28	10	20	15	0	12	11	15	34	2	19	23	42	25	44	9	22	0	15	12	46	9	45	0	40	32	18	0	0	0
chr03_019062058|Alt_0002	chr03_019062058	CTTATCAACCACTATTGGTTGCAGGCTTCCATCAATATCGGTCTTTGGGAGGTTTTAGACCTACGTTTTGCATTTAATAAG	16	0	12	10	20	42	35	29	28	2	37	17	28	0	32	19	6	0	19	13	19	45	11	26	18	30	6	18	17	0	28	0	5	0	30	30	12	0	18	0	33	0	33	19	43	29	45
chr03_020158089|Ref_0001	chr03_020158089	CCAGGTTCCTGTCCGGCTTCACACTCAATGAAAGGACTGTCGAATTCGAATGTGATGATGACCCGTCCTCGTCCTCGGCCC	1338	1385	1296	1264	1215	1132	1372	1327	1151	1244	1348	1229	1468	668	1467	1352	1024	1253	528	1108	1081	1009	1297	480	510	1124	195	1159	1227	1026	1362	580	1176	534	1287	1287	1240	1401	1394	1237	1180	1121	1491	1157	1355	1210	1097
chr03_020158089|Alt_0002	chr03_020158089	CCAGGTTCCTGTCCGGCTTCACACTCAATGAAAGGACTGTCGAATTCGAATGTGACGATGACCCGTCCTCGTCCTCGGCCC	0	0	1	0	1	0	1	2	0	1	1	3	0	762	2	0	1	0	681	1	1	0	6	626	634	0	246	0	0	0	0	574	1	669	0	1	0	1	8	3	0	0	2	0	1	0	0
chr03_020158230|Ref_0001	chr03_020158230	CGGCCAGGTCAAAATCATCCTCCTCGTCTTCGTCTTCGTCTTCGTCTTCGTCTTCGTCTTCGTCTTCGTCCTCTTTTTCTT	0	0	0	1	0	0	0	0	0	0	0	1	0	192	0	0	0	0	143	0	0	0	0	177	156	0	47	0	0	0	0	167	0	119	0	0	0	0	2	0	0	0	0	0	0	0	0
chr03_020158230|Alt_0002	chr03_020158230	CGGCCAGGTCAAAATCATCCTCCTCGTCTTCGTCTTCGTCTTCGTCTTCGTCTTCGTCTTCGTCTTCTTCCTCTTTTTCTT	1	0	0	140	0	2	0	0	0	0	0	126	0	0	1	0	0	0	0	0	0	1	0	0	1	158	0	0	0	0	0	0	0	0	0	0	0	216	0	0	0	0	0	0	0	0	0
chr03_020282880|Ref_0001	chr03_020282880	GGAACATCATAACAAAACTACAGGCCCATAGATATACCTGTAATATACTTCTCCTGCATTGGGGTCATCTGCTGGTCTAGT	208	279	166	208	302	244	191	364	158	266	255	239	203	117	231	162	109	0	197	261	160	235	135	211	206	326	18	223	143	127	121	250	134	239	325	273	139	371	144	121	235	274	121	172	234	235	259
chr03_020282880|Alt_0002	chr03_020282880	GGAACATCATAACAAAACTACAGGCCCATAGATATACCTGTAATATACTTCTCCTGCATTGGGGTCATCTGCTGGTTTAGT	1	0	136	0	0	0	3	1	102	0	0	0	0	115	0	135	112	216	0	0	145	0	112	0	0	0	0	0	120	116	116	0	97	0	0	0	109	0	98	118	0	0	106	116	0	0	0
chr03_020346303|Ref_0001	chr03_020346303	AATAGAAACAATACATCCCTGCTCTTCCCATGTTCTCATCTTGCTGTGCTTGGTTTCCCAAAACAACGGCCTAGCCTGGCC	1187	1067	1062	1167	1055	957	1081	1143	1257	1095	1076	966	963	991	1195	1079	1177	1064	1169	1108	1114	1148	1215	848	1008	1160	370	1224	1002	1015	1250	923	1322	1090	1165	993	1260	1296	1119	932	1109	1073	1082	964	1052	1044	873
chr03_020346303|Alt_0002	chr03_020346303	AATAGAAACAATACATCCCTGCTCTTCCCATGTTCTCATCTTGCTGTGCTTGGTTTCCCAAAATAACGGCCTAGCCTGGCC	0	0	0	0	0	0	0	0	0	0	0	0	0	0	0	0	0	0	0	0	0	0	0	0	0	0	0	0	0	0	0	1	0	0	0	1	0	0	0	0	0	0	0	0	0	0	0
chr03_020704405|Ref_0001	chr03_020704405	CCTTCACAAGATCTCAGGTTCAAAACCTCCCAAGTCCTATAAACTCCTTTCGAGTCAGTCTATACAGAGTTTTGCTCCAGC	0	1	242	3	0	224	240	193	414	0	275	0	0	226	0	243	400	226	189	0	189	0	452	0	3	0	0	186	238	183	235	0	386	0	177	0	588	262	283	3	262	1	536	208	197	192	0
chr03_020704405|Alt_0002	chr03_020704405	CCTTCACAAGATCTCAGGTTCAAAACCTCCCAAGTCCTATAAACTCCTTTCGAGTCAGTCTATACAGAGTTTTGCTCCGGC	0	0	0	0	0	0	2	0	0	0	1	0	0	1	0	1	0	0	2	1	0	0	1	0	0	0	0	1	0	0	0	0	0	0	1	0	0	1	0	0	1	1	0	0	1	1	0
chr03_020984675|Ref_0001	chr03_020984675	GATTCCAAACTCTGCAGAGATTCCTATATGTTTTTATACACTGATTAGGATTTAAATCCTGAAAGACTTTTATTCATATCA	115	64	139	0	142	136	100	153	156	0	112	0	93	53	96	113	88	53	44	0	157	118	120	0	49	0	0	96	108	61	122	0	136	0	176	69	125	0	104	0	107	153	105	127	113	83	0
chr03_020984675|Alt_0002	chr03_020984675	GATTCCAAACTCTGCAGAGATTCCTATATGTTTTTATACACTGATTAGGATTTAAATCCTGAAAGACTTTTATTCATATCG	0	47	0	119	0	4	1	0	0	140	0	120	0	69	0	0	0	63	44	115	0	0	1	90	45	123	0	0	0	52	0	143	0	101	0	68	0	184	0	111	0	2	0	1	0	1	127
chr03_021344748|Ref_0001	chr03_021344748	AGAGGAAGCCAGCAATGCCATGGCCTTGGATGGCATTATTTTCGAGGTACTTGAATATTTTCCTGGCTCAAAAGCTCAGAT	147	134	329	151	315	374	288	399	380	365	361	323	345	400	390	490	111	301	273	167	299	282	366	308	345	345	58	341	294	177	363	358	156	135	320	164	305	420	322	145	276	350	369	376	370	380	375
chr03_021344748|Alt_0002	chr03_021344748	AGAGGAAGCCAGCAATGCCATGGCCTTGGATGGCATTATTTTTGAGGTACTTGAATATTTTCCTGGCTCAAAAGCTCAGAT	0	142	4	147	0	0	0	0	1	0	0	1	1	3	0	1	0	0	0	161	0	0	3	0	0	0	0	0	1	148	0	0	0	141	0	155	0	0	0	155	0	0	0	0	0	0	1
chr03_021606826|Ref_0001	chr03_021606826	GGTATGACAAACTCTCTCTGTTTTCTTAGCTACTAATTATTTTTTGTTGAGCTGTTTTAGATCTAGAGAAGTCAAGGACGT	131	91	154	63	158	158	118	199	184	159	139	135	107	152	141	161	160	144	136	84	176	149	146	151	148	179	7	138	149	82	163	92	152	58	188	89	143	172	133	154	116	171	151	155	129	146	131
chr03_021606826|Alt_0002	chr03_021606826	GGTATGACAAACTCTCTCTGTTTTCTTAGCTACTAATTATTTTTTGTTGAGCTGTTTTAGATCTAGAGAAGTCAAGGATGT	0	97	0	77	0	0	2	0	0	0	0	0	0	0	0	1	0	0	0	82	0	0	0	0	0	0	0	0	0	58	0	74	0	69	0	89	0	0	1	0	0	0	1	0	0	0	0
chr03_022098058|Ref_0001	chr03_022098058	TGTCCTCAACTTCACCCAATTTCTGACTATCTCTACATATAGATGCCACTTCAACCATTGTGCTGTAAGGCCCACTGAACT	918	446	876	7	826	934	688	867	885	831	862	378	814	804	879	878	744	738	769	349	829	848	901	671	754	403	213	786	775	317	831	608	880	392	900	432	828	1054	837	731	778	797	852	835	814	748	683
chr03_022098058|Alt_0002	chr03_022098058	TGTCCTCAACTTCACCCAATTTCTGACTATCTCTATATATAGATGCCACTTCAACCATTGTGCTGTAAGGCCCACTGAACT	0	291	0	541	1	4	0	0	0	0	0	229	0	0	0	0	0	0	0	228	0	0	0	1	0	268	0	0	0	250	0	0	0	217	0	251	0	0	0	2	0	0	0	1	0	0	0
chr03_022303164|Ref_0001	chr03_022303164	GGTTGTCTGACCATAAATCCTCGTGGCTAAAAAGGGATGGTATGCCTTGGATATAGTGAATACTATTTCCTATTTAGCAGC	136	130	170	142	135	290	289	292	261	167	279	115	124	153	128	122	240	70	231	120	158	159	280	0	144	124	18	248	143	79	160	58	245	132	348	173	332	232	162	270	292	40	299	141	233	274	0
chr03_022303164|Alt_0002	chr03_022303164	GGTTGTCTGACCATAAATCCTCGTGGCTATAAAGGGATGGTATGCCTTGGATATAGTGAATACTATTTCCTATTTAGCAGC	0	0	0	0	0	0	0	0	0	0	0	0	0	0	0	0	0	0	0	0	0	0	0	0	0	0	0	0	0	0	0	0	0	0	0	0	0	0	0	0	0	0	0	0	0	0	0
chr03_022852144|Ref_0001	chr03_022852144	CAGTTCCAAAGCTACAACTCATAAGTTGTAATATCTGATATGCTTGTAATCAAATGTTATTGTAGGACCTATTTTTGGCCG	105	189	0	113	118	120	176	263	136	231	108	111	88	113	89	135	87	1	185	127	0	106	123	196	102	124	17	209	1	101	1	200	97	186	265	228	111	173	3	205	223	252	108	3	239	225	211
chr03_022852144|Alt_0002	chr03_022852144	CAGTTCCAAAGCTACAACTCATAAGTTGTAATATCTGATATGATTGTAATCAAATGTTATTGTAGGACCTATTTTTGGCCG	16	0	170	77	55	46	0	0	154	0	58	101	65	132	49	123	78	171	0	107	168	47	108	0	45	80	3	0	164	109	145	0	99	0	0	0	124	119	149	2	0	0	97	180	0	0	0
chr03_022998646|Ref_0001	chr03_022998646	GAAAACCGTCTAAATTCCTAAGAACTAAATCTCATCTAAGATCTTCGTTTCTTTTCATTTTGTAACTTTTCTCTTTTGACG	0	41	0	79	0	50	51	57	38	92	0	64	0	42	0	0	33	0	59	96	0	0	48	0	32	115	2	33	0	28	0	35	33	64	49	48	58	63	0	55	35	55	39	0	29	49	0
chr03_022998646|Alt_0002	chr03_022998646	GAAAACCGTCTAAATTCCTAAGAACTAAATCTCATCTAAGATCTTCGTTTCTTTCCATTTTGTAACTTTTCTCTTTTGACG	0	0	0	2	0	0	0	0	0	0	0	0	0	0	0	0	0	0	0	0	0	0	0	0	0	0	0	0	0	0	0	0	0	0	0	0	0	0	0	0	0	0	0	0	0	0	0
chr03_023052626|Ref_0001	chr03_023052626	CACAGCCCTTGCGTGTTGTTCCATTCCCTCTGTGACTGTTTCATATTTCTTGTTTTGGGCAAATGAATATGTAATGTGGCG	108	94	286	98	188	111	90	124	116	1	211	118	199	213	154	225	66	102	116	91	214	197	104	176	190	97	65	70	224	91	235	168	66	85	122	118	114	147	226	203	95	110	142	245	94	121	2
chr03_023052626|Alt_0002	chr03_023052626	CACAGCCCTTGCGTGTTGTTCCATTCCCTCTGTGACTGTTTCATATTTCTTGTTTTGGGCAAATGAATATGTAATGTAGCG	0	168	0	140	0	163	149	180	142	299	1	137	0	0	0	1	68	139	136	164	0	0	135	0	0	142	0	162	0	131	0	0	125	170	181	136	175	176	0	6	150	161	170	0	132	177	290
chr03_023052670|Ref_0001	chr03_023052670	GGGCAAATGAATATGTAATGTGGCGATGCAAGATGTGGTTTATGTTCAATTTTTCTCTTTACTAATAAGGCAAACAGGGCT	202	65	152	65	159	61	48	55	58	0	106	51	111	122	103	147	69	74	48	67	150	120	61	121	125	56	11	53	111	65	112	99	93	71	99	59	56	61	111	106	60	54	60	124	69	54	0
chr03_023052670|Alt_0002	chr03_023052670	GGGCAAATGAATATGTAATGTGGCGATGCAAGATGTGGTTTATGTTCAATTTTTCTCTTTACTAACAAGGCAAACAGGGCT	0	0	0	2	0	0	0	0	0	0	0	0	0	0	0	0	0	0	0	0	0	0	0	0	0	0	0	0	0	0	0	0	0	0	0	0	0	0	0	0	0	0	0	0	0	0	0
chr03_023451579|Ref_0001	chr03_023451579	ACACCGGCGTTCCCCTCCATTTCAAGGTCCCCTTTTCCTTCTCTTTCTTCTGTATCTATCTATCTATATATGCATTGTCTG	0	0	0	0	0	0	0	0	1	0	0	0	0	1	0	0	1	1	0	0	0	0	0	0	0	0	0	0	0	0	0	0	1	0	0	0	2	0	0	0	1	0	0	0	0	2	0
chr03_023451579|Alt_0002	chr03_023451579	ACACCGGCGTTCCCCTCCATTTCAAGGTCCCCTTTTCCTTCTCTTTCTTCTGTATCTATCTATCTATATATGCATCGTCTG	0	0	0	0	0	0	0	0	0	0	0	0	0	0	0	0	0	0	0	0	0	0	0	0	0	0	0	0	0	0	0	0	0	0	0	0	0	0	0	0	0	0	0	0	0	0	0
chr03_023872840|Ref_0001	chr03_023872840	ACAGAAGCAGGTGAAATGAATAACAGATATCCAATTTCAGATATCTATGTTTTTGGATTATAGGTTGTAATGCACTCATAC	235	119	234	0	246	124	82	169	148	221	220	110	185	228	161	231	93	214	112	109	265	236	109	149	214	142	30	100	210	143	248	117	104	97	141	117	89	152	199	90	95	231	89	116	118	116	249
chr03_023872840|Alt_0002	chr03_023872840	ACAGAAGCAGGTGAAATGAATAACAGATATCCAATTTCAGATATCTATGTTTTTGGATTATAGGTTGTAATGCACTCTTAC	0	100	0	239	0	138	68	149	168	0	0	106	0	2	0	0	82	0	116	108	0	0	118	121	1	129	0	118	0	119	0	119	109	85	143	101	79	182	0	94	95	0	108	119	100	117	0
chr03_024235625|Ref_0001	chr03_024235625	GAGAAACAGATTTACGCAGGCAACATGAATCGGTCTTATTAACCCAAAGGGGTTGTCATGGTGGTTAATCGACTTGCCTCA	82	65	20	32	52	32	67	133	63	42	51	15	22	15	41	34	49	62	60	57	16	39	36	86	17	65	1	79	7	40	18	33	66	51	89	87	31	75	10	21	56	51	32	37	79	48	1
chr03_024235625|Alt_0002	chr03_024235625	GAGAAACAGATTTACGCAGGCAACATGAATCGGTCTTATTAACCCAAAGGGGTTGTCATGGTGGTTAATCAACTTGCCTCA	72	0	61	23	43	21	1	0	37	44	25	84	18	54	20	21	32	28	59	32	80	27	23	0	65	46	4	0	56	26	43	43	41	18	0	1	10	64	43	61	0	30	21	36	0	0	0
chr03_024235654|Ref_0001	chr03_024235654	AAGGGGTTGTCATGGTGGTTAATCGACTTGCCTCAACAGGGCTTACCACCCCATGGTTGCCGGGTCAATTCCCCTCGGCAG	131	134	15	58	70	74	146	127	56	58	70	20	70	37	81	85	118	77	56	68	12	52	65	114	36	63	10	143	15	52	38	68	105	57	141	143	80	90	25	33	149	62	74	58	107	120	28
chr03_024235654|Alt_0002	chr03_024235654	AAGGGGTTGTCATGGTGGTTAATCGACTTGCCTCAACAGGGCTTACCACCCCAAGGTTGCCGGGTCAATTCCCCTCGGCAG	0	0	0	0	0	0	0	0	0	0	0	0	0	0	0	0	0	0	0	0	0	0	0	0	0	0	0	0	0	0	0	0	0	0	0	0	0	0	0	0	0	0	0	0	0	0	0
chr03_024235760|Ref_0001	chr03_024235760	ATGCAAGTGCATGGAAAGGGCTATGGGAGGGGCTCCAGAGATTAGTCTGGTTCATTGGGACACTCTTCATGATCAAAACAA	161	425	1	179	173	200	433	446	217	174	195	1	183	2	207	201	179	166	142	191	1	253	165	331	1	164	0	307	1	164	0	132	166	181	418	343	233	251	0	5	369	224	178	180	371	402	0
chr03_024235760|Alt_0002	chr03_024235760	ATGCAAGTGCATGGAAAGGGCTATGGGAGGGGCTCCAGAGATTAGTCTGGCTCATTGGGACACTCTTCATGATCAAAACAA	122	1	350	133	125	150	0	3	145	133	135	247	127	304	131	123	116	108	128	163	312	147	121	1	290	128	61	0	281	148	335	119	114	129	0	0	139	238	255	244	0	126	137	148	0	0	258
chr03_024235832|Ref_0001	chr03_024235832	CCATCCTTTTATCTTGCAATTTAGGCATGCATTTAACTGCATTTTTGTAAATAAGACCGACTCATTTTATTTTTGTTTTGA	114	175	0	78	99	90	136	238	117	74	87	0	63	0	80	104	99	80	94	108	0	121	90	170	0	138	0	184	1	84	0	87	90	67	243	191	74	120	0	5	163	94	88	85	179	132	1
chr03_024235832|Alt_0002	chr03_024235832	CCATCCTTTTATCTTGCAATTTAGGCATGCGTTTAACTGCATTTTTGTAAATAAGACCGACTCATTTTATTTTTGTTTTGA	112	0	236	94	114	105	0	0	102	100	91	183	82	201	87	108	94	118	109	112	216	88	91	0	162	118	10	0	177	98	192	101	116	71	0	0	90	146	175	202	0	86	77	93	0	1	204
chr03_024310225|Ref_0001	chr03_024310225	CTTGAGTACAATACAGTAGATAATGATATGGAAGCTTAGAGCCCATTCTACTTATTGTTATGGGGTAGCTTGTTGCAATCG	0	60	0	59	0	81	60	127	82	51	0	135	0	0	0	0	25	28	83	0	0	0	60	113	1	82	0	56	0	0	0	53	27	0	109	0	49	188	0	4	48	144	44	59	72	62	0
chr03_024310225|Alt_0002	chr03_024310225	CTTGAGTACAATACAGTAGATAATGATATGGGAGCTTAGAGCCCATTCTACTTATTGTTATGGGGTAGCTTGTTGCAATCG	133	86	174	103	198	102	50	153	114	101	173	0	131	141	122	183	58	44	116	168	231	164	115	0	162	139	38	86	130	160	196	81	65	166	102	222	72	0	146	201	85	0	87	97	90	75	176
chr03_024310313|Ref_0001	chr03_024310313	CAGCCCATTTGTATATCCAACTTTACCTACTACTTTCACCTTTCCTTCATGTACTCTTACTGCAGAGAGCAAATGTTCGAG	485	435	417	357	360	392	351	424	423	406	379	391	348	384	377	424	363	367	357	344	393	402	459	340	426	418	70	392	351	393	497	364	447	393	421	409	422	494	421	174	364	497	372	493	441	375	384
chr03_024310313|Alt_0002	chr03_024310313	CAGCCCATTTGTATATCCAACTTTACCTACTACTTTCACCTTTCCTTCATGTACTCTTACTGCAGAGAGCAAATGTTTGAG	0	0	0	0	0	0	0	2	1	0	0	0	0	1	0	1	0	0	0	0	0	1	0	0	1	0	0	0	0	0	0	0	1	0	1	0	0	0	0	168	0	0	1	0	1	0	0
chr03_024405170|Ref_0001	chr03_024405170	ATGAAACCCACATCTCATGTGAATGTGTTGTCCACTTTGTTGTACGTTTTTTTATGTATCTAGCATTTTTTAGGAGAAAAG	0	0	0	0	0	0	0	0	0	0	0	0	0	0	0	0	0	0	0	0	0	0	0	0	0	0	0	0	0	0	0	0	0	0	0	0	0	0	0	0	0	0	0	0	0	0	0
chr03_024405170|Alt_0002	chr03_024405170	ATGAAACCCACATCTCATGTGAATGTGTTGTCCACTTTGTTGTACGTTTTTTTATGTATCTAACATTTTTTAGGAGAAAAG	0	0	0	0	0	0	0	0	0	0	0	0	0	0	0	0	0	0	0	0	0	0	0	0	0	0	0	0	0	0	0	0	0	0	0	0	0	0	0	0	0	0	0	0	0	0	0
chr03_024405222|Ref_0001	chr03_024405222	CCTGTTCACACTCAACTATATATGAAACCCACATCTCATGTGAATGTGTTGTCCACTTTGTTGTACGTTTTTTTATGTATC	0	0	0	0	0	0	0	0	0	0	0	0	0	0	0	0	0	0	0	0	0	0	0	0	0	0	0	0	0	0	0	0	0	0	0	0	0	0	0	0	0	0	0	0	0	0	0
chr03_024405222|Alt_0002	chr03_024405222	CCTGTTCACACTCAACTATATATGAAACCCATATCTCATGTGAATGTGTTGTCCACTTTGTTGTACGTTTTTTTATGTATC	0	0	0	0	0	0	0	1	1	0	0	0	0	0	0	0	0	0	0	0	0	0	0	0	0	0	0	1	0	0	0	0	0	0	0	0	0	0	0	0	0	0	0	0	0	0	0
chr03_025023783|Ref_0001	chr03_025023783	GAGTACTAAAGCCCGACGTGCTCGCTCCCGGTGTCAACATCGTAGCGGCTTGGACGGGAGATGCGTCTCCTACCGGATTAC	0	0	101	0	0	78	87	102	143	0	1	0	0	97	0	76	155	77	94	0	83	0	169	0	0	0	1	93	85	72	98	0	137	0	81	0	148	0	64	0	155	0	160	0	92	101	0
chr03_025023783|Alt_0002	chr03_025023783	GAGTACTAAAGCCCGACGTGCTCGCTCCCGGTGTCAACATCGTAGCTGCTTGGACGGGAGATGCGTCTCCTACCGGATTAC	0	0	0	0	0	0	0	0	0	0	0	0	0	0	0	0	0	0	0	0	0	0	0	0	0	0	0	0	0	0	0	0	0	0	0	0	1	0	0	0	0	0	0	0	0	0	0
chr03_025302434|Ref_0001	chr03_025302434	TTCATATCATCCCACGTGTAATAATTTGTATCCTTATGCTTTTCTGGCATTTCCTTTTCTTTTTCTCATTAATGATTCTCC	0	0	0	0	0	13	8	7	7	0	0	0	0	0	0	0	2	0	4	0	0	0	6	0	0	0	0	8	0	0	0	0	3	0	9	0	8	0	0	0	14	0	11	0	8	0	0
chr03_025302434|Alt_0002	chr03_025302434	TTCATATCATCCCACGTGTAATAATTCGTATCCTTATGCTTTTCTGGCATTTCCTTTTCTTTTTCTCATTAATGATTCTCC	15	22	28	30	30	21	16	15	10	28	32	31	24	30	19	20	7	26	17	20	37	32	22	36	28	30	4	9	33	18	28	20	6	38	16	39	20	45	32	34	20	31	9	23	26	16	17
chr03_025592266|Ref_0001	chr03_025592266	TGGATTCTGCAAGTAGGTCTTAGGCTTTTGTGGTGAGGATACACAATCATTGAGTAAGATTACTTGTATTTACACAATGAT	125	1	2	1	102	103	178	278	246	205	92	2	78	85	91	103	121	1	233	0	0	138	89	96	90	131	29	217	0	0	0	90	161	113	144	89	98	280	0	206	126	0	101	0	183	120	187
chr03_025592266|Alt_0002	chr03_025592266	TGGATTCTGCAAGTAGGTCTTAGGCTTTCGTGGTGAGGATACACAATCATTGAGTAAGATTACTTGTATTTACACAATGAT	129	175	277	212	88	115	0	1	0	0	98	165	72	72	94	90	106	195	0	230	266	124	99	98	81	103	29	0	221	205	211	69	125	101	134	99	101	1	172	3	85	198	100	260	0	124	0
chr03_025871375|Ref_0001	chr03_025871375	TCCTGAATGTTGAATGTGGCTAATTCATGCAATTTTATTTATTTTTTGTAAATGCAGCATAACGTGAAGGAGGACGTGGCC	67	0	123	105	144	117	185	320	274	151	109	120	95	252	128	261	116	231	202	120	115	125	288	143	89	115	46	253	137	137	135	133	171	90	139	116	194	333	115	5	225	278	240	130	271	146	291
chr03_025871375|Alt_0002	chr03_025871375	TCCTGAATGTTGAATGTGGCTAATTCATGCAATTTTATTTATTTTTTGTAAATGCAGCATAACGTGAAGGAGGACGTGGCA	0	0	1	1	1	0	0	0	0	0	2	0	0	0	2	0	0	0	0	2	4	2	0	0	0	3	0	0	1	0	1	0	0	0	0	0	1	1	0	0	0	0	0	0	0	1	0
chr03_026047967|Ref_0001	chr03_026047967	GCATCAAGTTTTGCACTCTGCGGTTTATTCATATTTTGTTACAGCTTTCTGGTATCTAAACTTCACTTGTATATTATCATG	121	102	252	219	91	209	93	150	230	199	88	171	80	203	89	116	189	117	206	84	262	96	184	201	166	242	18	86	192	209	189	180	202	189	129	106	224	0	191	111	193	0	216	188	92	115	0
chr03_026047967|Alt_0002	chr03_026047967	GCATCAAGTTTTGCACTCTGCGGTTTATTCATATTTTGTGACAGCTTTCTGGTATCTAAACTTCACTTGTATATTATCATG	0	1	0	0	0	0	0	0	0	0	0	0	0	0	0	0	0	0	0	0	0	0	0	0	0	0	0	0	0	0	0	0	0	0	0	0	0	0	0	1	0	1	0	0	0	0	1
chr03_026322717|Ref_0001	chr03_026322717	GTCCAGAGATGTGGCTGTAGAGCTTTTATCTGTTAAATCCAACATGATCTTGTGTTCCTTCTCCATGCAAGTGTATATGTA	178	0	1	144	155	0	95	341	162	1	134	105	135	134	112	146	0	0	126	125	0	144	5	0	140	137	21	229	0	3	0	115	0	140	190	153	0	1	3	1	0	279	4	0	151	159	294
chr03_026322717|Alt_0002	chr03_026322717	GTCCAGAGATGTGGCTGTAGAGCTTTTATCTGTTAAATCCAACATGATCTTGTATTCCTTCTCCATGCAAGTGTATATGTA	119	243	239	122	143	259	104	2	137	239	112	88	105	130	90	142	257	288	131	114	299	133	272	254	124	109	13	0	233	240	231	123	278	143	165	113	226	396	219	211	249	0	247	258	126	118	1
chr03_026852215|Ref_0001	chr03_026852215	GCTCTTAACTTCAAACGCACTATTGGTACGGTGAGATTTTTGTTAATGAAAATGTGGTGTTTCAAAACGGACATGTCATCT	176	0	141	0	216	106	136	294	109	146	281	1	271	127	268	1	0	118	0	97	104	82	2	109	229	92	34	213	123	0	129	106	0	133	246	0	0	0	152	229	0	0	3	230	135	251	271
chr03_026852215|Alt_0002	chr03_026852215	GCTCTTAACTTCAAACGCACTATTGGTACGGTGAGATTTTTGTTAATGAAAATGTGGTGTTTTAAAACGGACATGTCATCT	0	240	141	193	0	118	126	0	108	111	0	170	0	128	0	285	201	129	208	95	93	123	257	99	2	105	1	0	143	195	125	105	211	101	1	256	268	327	117	4	214	221	264	2	106	0	0
chr03_026866013|Ref_0001	chr03_026866013	GGAGGAGGGAATAGTGGGAGATGGCCCCCTGTGCTTGATGTGGCTTATTTGGAGAGAATCTAATATGCTTCGCTTTGATGG	0	152	0	165	1	193	153	0	169	0	0	3	0	0	0	0	82	0	152	122	0	0	153	112	0	1	0	0	0	88	0	103	99	105	0	150	194	0	0	3	195	324	187	1	155	0	224
chr03_026866013|Alt_0002	chr03_026866013	GGAGGAGGGAATAGTGGGAGATGGCCCCCTGTGCTTGATGTGGCTTATTTGGAGAGAATCTAATATGCTTCACTTTGATGG	239	0	152	123	303	152	152	318	175	149	325	97	258	106	298	132	0	119	1	114	162	245	4	119	313	218	56	153	145	0	117	108	3	131	312	147	0	179	163	282	1	0	2	212	116	277	0
chr03_027449581|Ref_0001	chr03_027449581	TCCAATCTCAGCATGTGAGGAAAAAATGTTGAGCGTAGTTGTGTTTGATTCTACCCATACACATGGCTCTTCCAAGTACTT	332	425	388	177	399	425	416	435	358	372	365	202	350	390	381	400	298	385	330	352	357	271	373	0	350	182	62	308	407	310	427	153	330	345	382	388	427	222	407	373	330	350	401	371	368	349	362
chr03_027449581|Alt_0002	chr03_027449581	TCCAATCTCAGCATGTGAGGAAAAAATGTTGACCGTAGTTGTGTTTGATTCTACCCATACACATGGCTCTTCCAAGTACTT	0	0	0	0	0	0	0	0	0	0	0	0	0	0	0	0	0	0	0	0	0	0	0	0	0	0	0	0	0	0	0	0	0	0	0	0	0	0	0	0	0	0	0	0	0	0	0
chr03_027542326|Ref_0001	chr03_027542326	TCATTGGATAATTTAGTAGGCTTGACAATATTATCAGAGTTTCTATGTCACTAATTTCTGCAGGTATCAAAGGATCTGCTG	1	129	130	0	0	98	88	1	1	114	0	3	0	120	0	131	272	110	204	111	125	0	230	128	1	124	0	0	140	115	113	95	240	110	0	0	227	301	111	111	168	0	209	1	94	1	2
chr03_027542326|Alt_0002	chr03_027542326	TCATTGGATAATTTAGTAGGCTTGACAATATTATCAGAGTTTCTATGTCACTAATTTATGCAGGTATCAAAGGATCTGCTG	60	46	36	87	86	52	29	167	114	43	90	98	30	47	49	25	0	29	0	38	60	74	1	52	56	51	13	81	32	36	51	41	0	31	101	84	0	2	38	44	0	108	0	105	36	62	97
chr03_028181180|Ref_0001	chr03_028181180	TTCAGGGAGTTTATGCCAAGTGCACTTGTTTACTGATAAATCATCCTGGTTTTCAACATAATTATTAACTATTACACTAAA	231	86	246	91	198	116	74	245	209	0	190	62	109	184	117	186	77	78	79	0	198	169	89	0	154	0	10	169	147	153	197	83	83	105	257	172	73	0	171	173	64	0	76	1	86	197	0
chr03_028181180|Alt_0002	chr03_028181180	TTCAGGGAGTTTATGCCAAGTGCACTTGTTTACTGATAAATCATCCTGTTTTTCAACATAATTATTAACTATTACACTAAA	0	78	0	68	0	125	80	1	3	155	0	72	0	0	0	0	80	96	75	133	0	0	80	162	0	201	0	0	0	0	0	79	90	66	0	0	73	226	1	2	57	165	57	176	91	0	142
chr03_028282723|Ref_0001	chr03_028282723	TAGAGTACTTGTTGTCAGTGTTTTCGAGTTGGGATACGTATCATATATCGTTTTTTTCCCTTGTATAGATCGTATTGGGAT	0	0	1	0	0	0	0	138	0	0	0	0	0	138	0	0	0	0	0	0	0	0	0	0	145	0	36	127	0	0	0	114	0	110	0	0	0	0	2	0	1	0	0	0	0	0	0
chr03_028282723|Alt_0002	chr03_028282723	TAGAGTACTTGTTGTCAGTGTTTTCGAGTTGGGATACGTATCATATATCGTTTTTTTCCTTTGTATAGATCGTATTGGGAT	0	0	0	0	0	0	0	0	0	0	0	0	0	0	0	0	0	0	0	0	0	0	0	0	0	0	0	0	0	0	0	0	0	0	0	0	0	0	0	0	0	0	0	0	0	0	0
chr03_028294150|Ref_0001	chr03_028294150	GATACACACATACCCATAGACAGAATTCACCTTTGAAAACTAGCTTTCACGATTGCATAGGGTTGGAGCATTTTATTTTGC	2	144	68	59	0	0	0	79	0	155	0	49	0	136	0	116	84	74	52	76	64	74	68	57	44	64	4	69	63	121	78	123	64	114	0	115	87	148	70	142	62	55	68	159	0	0	0
chr03_028294150|Alt_0002	chr03_028294150	GATACACACATACCCATAGACAGAATTCACCTTTGAAAACTAGCTTTCATGATTGCATAGGGTTGGAGCATTTTATTTTGC	77	0	73	42	111	76	84	85	81	0	92	55	48	0	113	1	58	56	46	56	74	60	54	47	41	49	1	46	68	0	70	0	33	0	126	0	47	0	35	0	46	52	74	1	82	108	103
chr03_028406897|Ref_0001	chr03_028406897	ATGTTGAATCCTTCAAAAGAGCTGAGCTTATGATCTCGGTTTTTAAACTATCAATCCGATTTTTTTTTTTCAGAATATTAA	17	1	105	1	16	100	66	116	30	96	16	74	19	177	11	121	164	92	135	94	106	19	189	18	86	8	4	85	82	69	117	90	130	87	19	12	198	143	124	85	163	185	139	73	97	13	15
chr03_028406897|Alt_0002	chr03_028406897	ATGTTGAATCCTTCAAAAGAGCTGAGCTTATGATCTTGGTTTTTAAACTATCAATCCGATTTTTTTTTTTCAGAATATTAA	0	0	0	0	0	0	0	0	0	0	0	0	0	0	0	0	0	0	0	0	0	0	2	2	1	0	0	0	0	0	0	0	0	0	0	0	0	0	0	0	0	0	0	0	0	0	0
chr03_028585873|Ref_0001	chr03_028585873	GGTACAACGGGAGATGAAAGTTAGAACCCAGCTCTTTTGATGATCCCCATTAGTTCCAATCGTCTCAGAGATGTACTTTTT	532	266	611	475	536	576	509	627	623	221	574	490	457	562	593	550	552	545	458	281	535	479	619	432	532	226	61	480	545	426	588	548	519	145	619	582	600	363	534	253	500	566	610	269	552	509	454
chr03_028585873|Alt_0002	chr03_028585873	GGTACAACGGGAGATGAAAGTTAGAACCCAGCTCTTTTGATGATCCCCATTAGTTCCAATCGCCTCAGAGATGTACTTTTT	0	0	0	0	0	0	0	1	0	1	0	0	0	0	0	0	2	0	0	1	0	0	1	0	0	0	0	0	1	0	3	0	1	0	1	0	0	0	0	0	0	0	3	1	0	0	0
chr03_029096387|Ref_0001	chr03_029096387	AGCAAAAAGTAAAGAGGGCACGTTTCATTCTCACTATTCTGAACACGTATTGAATACCCTCCATCCGTTGGATTGCAGCAG	284	203	310	206	201	201	192	324	208	280	222	231	181	266	242	265	193	277	227	231	323	200	140	227	210	237	66	226	249	133	297	213	203	230	290	175	187	182	241	253	186	242	141	266	153	253	261
chr03_029096387|Alt_0002	chr03_029096387	AGCAAAAAGTAAAGAGGGCACGTTTCATTCTCACTATTATGAACACGTATTGAATACCCTCCATCCGTTGGATTGCAGCAG	0	0	0	0	0	0	0	0	0	0	0	1	0	0	0	0	0	0	0	0	0	0	0	0	0	0	0	0	0	0	2	0	0	0	0	0	0	0	0	0	0	0	0	0	0	0	1
chr03_029096424|Ref_0001	chr03_029096424	CGGATGGAGGGTATTCAATACGTGTTCAGAATAGTGAGAATGAAACGTGCCCTCTTTACTTTTTGCTTATGGGTTACGACG	15	2	21	8	25	11	7	26	12	19	20	11	22	21	14	12	10	13	4	15	13	25	7	23	23	14	3	11	25	2	3	17	3	24	18	9	7	0	21	9	3	18	5	27	10	22	20
chr03_029096424|Alt_0002	chr03_029096424	CGGATGGAGGGTATTCAATACGTGTTCAGAATAGTGAGAATGAAACGTGCCCTCTTTACTTTTTGTTTATGGGTTACGACG	0	22	0	9	0	11	15	0	0	0	0	0	0	0	0	0	3	0	3	0	0	0	18	0	0	0	0	0	0	10	0	0	4	0	0	5	18	23	0	1	8	0	12	0	7	0	0
chr03_029096518|Ref_0001	chr03_029096518	GGAGATGTGAAGTAAAAAAGTTGATTCATAAGCGCTTCCTATCGATCTGTCTTCCCATGCCTATTTGGGTATTTGTGCATT	164	75	168	67	166	75	58	137	142	121	122	107	105	123	118	153	76	184	85	126	164	137	75	157	117	155	24	113	143	88	126	133	95	137	161	73	80	0	125	144	47	122	72	162	81	133	106
chr03_029096518|Alt_0002	chr03_029096518	GGAGATGTGAAGTAAAAAAGTTGATTCATAAGCGCTTCCTATCGATCTGTCTTCCCATGCCTATTTGGGTATTTGTGCACT	0	52	0	53	0	81	62	1	0	0	0	0	0	0	0	0	82	0	88	0	0	0	56	0	0	0	0	0	0	67	0	0	74	0	0	62	73	187	0	1	59	0	66	0	71	0	0
chr03_029282349|Ref_0001	chr03_029282349	GTGCCATCATTCACTGATCAAAACATCTTTCTTGTCATTTATGTCGTGATTTATTGTGTAACATGTTTAATGGAAGTTTCA	297	153	336	131	294	281	264	425	367	373	289	143	228	331	239	317	304	276	306	158	328	304	291	144	319	184	39	335	287	266	318	257	305	149	335	337	303	240	271	317	277	318	318	307	289	302	243
chr03_029282349|Alt_0002	chr03_029282349	GTGCCATCATTCACTGATCAAAACATCTTTCTTGTCATTTATGTTGTGATTTATTGTGTAACATGTTTAATGGAAGTTTCA	0	147	1	146	0	6	0	0	0	1	0	136	0	0	0	4	0	1	0	156	3	0	0	129	0	181	0	0	2	0	0	0	1	128	0	0	2	233	0	1	0	0	0	1	0	0	1
chr03_029384806|Ref_0001	chr03_029384806	CACGGATATCAATACACTTCTCTCGGGTATCTATGCACTTTCTATTTATTACCCTCCACCTTTTGGGATGAGGTTAGCATT	0	1	0	0	0	177	118	1	2	0	1	0	0	0	1	0	95	0	110	0	0	0	158	1	0	0	0	0	0	0	0	0	99	0	0	0	154	181	0	144	122	1	135	0	123	0	0
chr03_029384806|Alt_0002	chr03_029384806	CACGGATATCAATACACTTCTCTCGGATATCTATGCACTTTCTATTTATTACCCTCCACCTTTTGGGATGAGGTTAGCATT	192	212	198	206	197	107	92	233	274	200	183	187	142	227	193	187	59	205	87	176	287	222	110	188	196	213	24	174	208	174	199	200	62	180	272	233	122	161	216	106	99	247	83	232	105	219	180
chr03_029581024|Ref_0001	chr03_029581024	GGAGTGGCTTGTTTTCTTGGTGGGTATTACTAGTCCCACTCACATTTGATTTCGTATTTGTCTTTTCCCCTTTTTTTTGTG	1	21	3	11	0	19	11	1	0	0	2	0	0	0	2	2	15	1	11	15	2	0	6	0	0	1	1	1	0	11	0	0	13	11	0	18	9	8	1	17	8	0	12	15	8	2	0
chr03_029581024|Alt_0002	chr03_029581024	GGAGTGGCTTGTTTTCTTGGTGGGTATTACTAGTCCCACTCACATTTGATTTCGTATTTGTCTTTTCCCTTTTTTTTTGTG	0	0	0	0	0	0	0	0	0	0	0	0	0	0	0	0	0	0	0	0	0	0	0	0	0	0	0	0	0	0	0	0	0	0	0	0	0	0	0	0	0	0	0	0	0	0	0
chr03_029581066|Ref_0001	chr03_029581066	CCCACTCACATTTGATTTCGTATTTGTCTTTTCCCCTTTTTTTTGTGTTTCCCAAATGGGGATTAATCTGGGTCCTCGTGG	0	0	5	1	0	0	0	0	0	4	0	3	0	1	4	0	1	4	0	0	3	0	1	0	3	2	0	1	1	4	0	2	5	1	0	0	4	1	2	0	0	3	3	0	0	0	0
chr03_029581066|Alt_0002	chr03_029581066	CCCACTCACATTTGATTTCGTATTTGTCTTTTCCCCTTTTTTTTGTGTTTCCCAAATGGGGATTAATCTGGGTCCTCATGG	3	120	2	49	0	51	58	2	5	0	1	0	5	0	1	0	74	1	42	108	0	4	41	0	1	0	0	2	1	48	3	3	66	44	8	46	59	57	2	108	47	0	43	43	52	1	3
chr03_029640731|Ref_0001	chr03_029640731	GCAAAGTGTTGGGAGTATTTTTTTTTACTTTATTTTGTTATGACTAGCAACCTTGTGCGCACCTCGGCTAATCACGGTACC	57	29	34	68	41	55	45	80	55	0	50	20	27	35	21	18	27	28	25	20	21	46	26	48	57	19	3	36	20	18	31	39	22	21	86	52	26	35	31	28	26	22	33	26	55	55	47
chr03_029640731|Alt_0002	chr03_029640731	GCAAAGTGTTGGGAGTATTTTTTTTTACTTTATTTTGTTATAACTAGCAACCTTGTGCGCACCTCGGCTAATCACGGTACC	0	31	23	0	0	0	0	0	0	43	0	12	0	18	15	13	27	24	15	8	25	0	20	0	0	14	0	0	21	13	22	0	30	16	0	0	15	0	18	1	16	0	24	2	0	0	0
chr03_030010506|Ref_0001	chr03_030010506	AAATTAGGAAGACAAATTAAAGATGCCATGACACTTTGATGATTCATTGTCGCATTACACTCTGAGTTGACAATATCAATT	329	138	379	184	396	198	135	443	400	166	303	2	312	356	277	383	138	330	176	0	395	345	177	316	314	196	64	289	313	339	374	270	160	171	479	335	157	260	326	293	134	3	191	202	221	349	347
chr03_030010506|Alt_0002	chr03_030010506	AAATTAGGAAGACAAATTAAAGATGCCATGACCCTTTGATGATTCATTGTCGCATTACACTCTGAGTTGACAATATCAATT	0	161	0	185	0	220	141	0	2	170	0	334	0	1	0	0	116	0	147	251	0	0	190	0	1	210	0	0	0	0	0	0	215	165	0	0	176	280	0	12	173	367	157	191	186	0	0
chr03_030052012|Ref_0001	chr03_030052012	GGTGGAGTTGGGACTCTTGCCATTCAGGTATTTATGGTCCTCTTCTATTCTCCAGATCATGCAAATTACCTTTCGTTATCA	0	1	0	164	0	156	177	1	0	160	1	122	0	2	0	0	163	0	143	0	0	0	180	0	0	265	0	1	0	0	0	0	154	0	0	0	171	0	0	149	151	305	154	0	183	0	1
chr03_030052012|Alt_0002	chr03_030052012	GGTGGAGTTGGGACTCTTGCCATTCAGGTATTTATGGTCCTCTTCTATTCTCCAGATCATGCAAACTACCTTTCGTTATCA	0	0	0	0	0	0	0	0	0	0	0	0	0	0	0	0	1	0	0	0	0	0	0	0	0	0	0	0	0	0	0	0	0	0	0	0	0	0	0	0	0	0	0	0	1	0	0
chr03_030052054|Ref_0001	chr03_030052054	TATGGTCCTCTTCTATTCTCCAGATCATGCAAATTACCTTTCGTTATCACAGACTCATGCAGGGACTACACACTTGGTCTA	0	0	0	8	0	11	10	0	0	5	0	4	0	1	0	0	18	0	7	0	0	0	7	0	0	26	0	0	0	0	0	0	9	0	0	0	6	0	0	7	10	16	11	0	6	0	0
chr03_030052054|Alt_0002	chr03_030052054	TATGGTCCTCTTCTATTCTCCAGATCATGCAAATTACCTTTCGTTATCACAGACTCATGCAGGGACTACACACTTAGTCTA	0	0	0	0	0	0	0	0	0	0	0	0	0	0	0	0	0	0	0	0	0	0	0	0	0	0	0	0	0	0	0	0	0	0	0	0	0	0	0	0	0	0	0	0	0	0	0
chr03_030052087|Ref_0001	chr03_030052087	TGGGGTACCGTCATGTGGTGCTCCAACCCCTTTGCAACCACGCATTTATATAGACCAAGTGTGTAGTCCCTGCATGAGTCT	0	0	0	97	1	84	80	0	0	91	0	86	0	0	0	0	103	0	77	0	0	0	100	0	0	172	0	0	0	0	0	0	108	0	0	0	76	0	0	83	80	158	74	0	83	0	0
chr03_030052087|Alt_0002	chr03_030052087	TGGGGTACCGTCATGTGGTGCTTCAACCCCTTTGCAACCACGCATTTATATAGACCAAGTGTGTAGTCCCTGCATGAGTCT	1	0	0	0	0	0	1	0	0	0	0	0	0	0	0	1	0	0	0	0	0	0	1	0	0	0	0	0	0	0	0	0	0	0	0	0	0	0	0	0	0	0	0	0	0	1	0
chr03_030142101|Ref_0001	chr03_030142101	GTCCATTGTTCATAAGAGTATTAAGGGCGGTATTTTCAGTACTTTTAGACTATAATTGTCAAATCAATTAATATAGGTGAA	0	0	0	0	0	0	1	0	0	0	0	0	0	1	0	0	4	5	2	0	4	0	1	1	0	0	0	0	1	2	0	1	2	0	0	0	3	1	0	0	3	0	3	4	1	0	3
chr03_030142101|Alt_0002	chr03_030142101	GTCCATTGTTCATAAGAGTATTAAGGGCGGTATTTTCAGTACTTTTAGACTATAATTGTCAAATCAATTAATATAGATGAA	3	1	0	0	2	1	0	6	3	3	3	1	1	3	0	2	0	0	0	1	1	0	0	1	1	5	0	1	1	3	0	0	0	2	2	3	0	0	2	0	0	0	0	0	1	0	0
chr03_030194409|Ref_0001	chr03_030194409	CCAATGGTCACTTGTTTAGTGTTTAGCTTTGTTTTGAGTGACGGCTCCACCAAATGGTTTTACAATAGTGATATGTACATA	0	0	0	0	1	30	40	58	1	72	0	42	0	26	0	0	41	0	41	0	0	0	28	0	19	23	1	34	0	0	0	28	42	38	0	0	32	0	0	1	40	72	29	0	32	0	0
chr03_030194409|Alt_0002	chr03_030194409	CCAATGGTCACTTGTTTAGTGTTTAGCTTTGTTTTGAGTGACGGCTCCACCAAATGGTTTTACAACAGTGATATGTACATA	0	0	0	0	0	0	1	0	0	0	0	0	0	0	0	0	0	0	0	0	0	0	0	0	0	0	0	0	0	0	0	0	0	0	0	0	0	0	0	0	0	0	0	0	0	0	0
chr03_030194445|Ref_0001	chr03_030194445	GTGATATGTACATACCTTTTCAACCACTCCCTATCACATCCTCTCTCACATGTGTGGTGGGCCCGATGAGCCTCACCGGAT	0	0	0	1	0	0	0	1	0	0	0	0	0	0	0	1	0	0	0	0	0	0	0	3	0	0	0	0	0	0	0	0	0	0	0	0	0	2	1	0	0	0	0	0	0	0	0
chr03_030194445|Alt_0002	chr03_030194445	GTGATATGTACATACCTTTTCAACCACTCCCTATTACATCCTCTCTCACATGTGTGGTGGGCCCGATGAGCCTCACCGGAT	0	0	0	0	0	0	0	0	0	0	0	0	0	0	0	0	0	0	0	0	0	0	0	0	0	0	0	0	0	0	0	0	0	0	0	0	0	0	0	0	0	0	0	0	0	0	0
chr03_030502290|Ref_0001	chr03_030502290	CATATGCACTTTTATCCTCAACACTGCTACTTCTACTGCAAATTGTACCTTTGAATATTACTGAGAAGCCATAGCTAGCCA	316	120	142	1	200	228	251	280	286	120	205	93	192	93	148	99	113	96	104	128	143	270	104	208	173	1	42	242	140	0	140	228	136	221	249	95	120	276	131	197	101	244	156	2	188	264	212
chr03_030502290|Alt_0002	chr03_030502290	CATATGCACTTTTATCCTCAACACTGCTACTGCTACTGCAAATTGTACCTTTGAATATTACTGAGAAGCCATAGCTAGCCA	0	0	0	1	0	0	0	0	0	148	0	3	0	0	0	2	1	0	0	0	0	0	0	0	0	147	0	0	0	0	1	0	0	1	0	0	0	0	0	0	0	0	0	0	0	0	0
chr03_030880775|Ref_0001	chr03_030880775	GCCATGTGATTCCACTAGAATTTGAATTATCGTCAACTTATTATGTTGTCTTCATGTATTTTGTAGTTTGTACCGGTTTCC	197	233	112	214	239	121	120	307	276	238	195	231	207	129	129	87	0	100	0	208	145	114	2	119	210	291	15	236	102	101	145	123	0	207	298	120	2	374	112	214	0	255	1	266	114	267	206
chr03_030880775|Alt_0002	chr03_030880775	GCCATGTGATTCCACTAGAATTTGAATTATTGTCAACTTATTATGTTGTCTTCATGTATTTTGTAGTTTGTACCGGTTTCC	0	0	99	2	0	124	100	0	4	0	3	3	0	103	110	113	182	92	203	0	134	110	235	120	4	0	10	0	137	121	112	104	185	0	0	112	212	2	112	0	201	0	224	1	120	0	0
chr03_031096283|Ref_0001	chr03_031096283	CATTCCTGCAGTACAGCCGACTGAAGAGCGCGATGCTCCACCTCTTCCGCAGTTAATTTCGACAGAGTTGAAGGCCCCTTG	210	47	159	100	194	122	123	150	227	250	242	216	270	52	159	202	29	132	34	65	164	245	48	227	186	222	29	151	154	34	189	127	34	65	234	124	36	143	145	110	29	86	36	178	130	270	277
chr03_031096283|Alt_0002	chr03_031096283	CATTCCTGCAGTACAGCCGACTGAAGAGCGCGATGCTCCACCTCTTCCGCAGTTAATTTCGACAGAGTTGAAGGGCCCTTG	1	148	0	147	0	148	129	0	1	0	0	0	0	0	0	0	93	0	122	0	0	0	151	0	0	0	0	0	0	157	0	185	96	0	0	156	137	194	0	146	112	0	127	1	189	0	0
chr03_031096300|Ref_0001	chr03_031096300	CCGACTGAAGAGCGCGATGCTCCACCTCTTCCGCAGTTAATTTCGACAGAGTTGAAGGCCCCTTGGGCTTCTTACCGTCTT	928	0	338	337	745	411	269	382	777	787	715	585	679	8	372	409	1	356	1	3	389	732	5	569	388	728	70	300	371	2	382	311	1	0	811	337	3	400	376	334	1	1	14	678	369	674	604
chr03_031096300|Alt_0002	chr03_031096300	CCGACTGAAGAGCGCGATGCTCCACCTCTTCCGCAGTTAATTTCGACAGAGTTGAAGGCCCCTTGGGCTTCTTACAGTCTT	3	370	354	0	1	0	1	349	0	2	4	0	1	615	322	375	318	276	285	730	358	0	308	0	352	2	36	298	334	252	389	1	355	611	1	3	322	0	342	4	260	798	311	6	0	0	0
chr03_031426486|Ref_0001	chr03_031426486	TTTAACTATGTGATAGTCTCTGTATATTCATCTAAAGATATATTTTCCACTACAATACTTATATGACAAGTGCGCGTGCGT	36	69	79	75	81	48	28	124	115	69	77	71	59	81	94	88	11	62	45	81	91	86	44	65	84	84	8	57	66	64	90	73	17	59	126	87	33	143	76	83	40	107	33	81	41	67	73
chr03_031426486|Alt_0002	chr03_031426486	TTTAACTATGTGATAGTCTCTGTATATTCATCTAAAGATATATTTTCCACTACAATACTTATATGACAAGTGCACGTGCGT	0	0	0	0	0	47	26	0	1	0	0	0	0	0	1	0	11	0	30	0	0	0	36	0	0	0	0	0	0	0	0	0	18	0	0	0	27	1	0	0	27	0	20	0	37	1	0
chr03_031426633|Ref_0001	chr03_031426633	CTGTTTCTTCTTCTTCTTTAAGCTGTGTGCACTGCAGTTGGATAAAACTCTCTCTTCCCCATTACTATCCATATCATGGTA	334	308	187	282	255	287	248	311	323	301	266	253	267	136	137	145	148	127	151	159	152	300	154	188	327	337	32	289	145	122	177	219	202	244	301	270	187	168	148	260	115	320	122	308	233	219	222
chr03_031426633|Alt_0002	chr03_031426633	CTGTTTCTTCTTCTTCTTTAAGCTGTGTGCACTGCAGTTGGATAAAATTCTCTCTTCCCCATTACTATCCATATCATGGTA	0	0	151	0	0	0	0	0	0	0	0	0	1	112	114	94	132	103	106	113	114	0	133	0	0	0	13	0	105	100	117	0	144	0	2	0	140	159	92	1	127	0	110	0	0	0	0
chr03_031488599|Ref_0001	chr03_031488599	AGTACCTTTAGAGCTTCTTGGAGGTGGAGAGCAATGGAGATTTGTTAGCATCTTTCTGATGAACTTCATGGCATATGTTTC	0	0	26	2	1	179	191	211	1	66	0	11	1	222	28	30	213	215	196	18	29	143	216	150	185	34	7	153	33	26	21	176	177	177	0	183	268	265	16	188	189	345	248	345	158	0	44
chr03_031488599|Alt_0002	chr03_031488599	AGTACCTTTAGAGCTTCTTGGAGGTGGAGAGCAATGGAGATTTGTTAGCATCTTTCTGATGAACTTCATGGAATATGTTTC	30	30	20	39	35	15	14	38	37	0	31	20	18	0	10	11	0	0	0	14	25	15	0	30	14	22	4	18	19	23	23	17	0	15	35	17	0	0	11	46	0	0	1	0	24	33	0
chr03_031887928|Ref_0001	chr03_031887928	GTGCTGCTCGTAACATGGTTACTATTCTCAATGGGTCAGGCAAGTTCGTACATATTAGCTGTTTTACTTCTTTTCGCTTGT	157	105	175	167	165	159	168	262	156	114	189	159	157	190	196	196	137	177	197	9	209	163	195	160	186	128	29	186	195	171	211	194	183	104	201	205	184	0	147	161	154	200	194	172	160	159	217
chr03_031887928|Alt_0002	chr03_031887928	GTGCTGCTCGTAACATGGTTACTATTCTCAATGGGTCAGGCAAGTTCGTACATATTAGCTGTTTTACTTCTTTTCACTTGT	0	0	0	1	0	0	0	0	0	83	1	0	0	0	0	0	0	0	0	73	0	0	0	0	0	116	0	0	0	0	0	1	1	0	0	0	0	208	0	2	0	0	0	0	0	0	0
chr03_031887982|Ref_0001	chr03_031887982	TTTTTTATGAACAAGATCCATTCCCTTTCGCCCGTTCTTTAGATTTCTCTTCTCCATAAATTATGTAGCCGTACCTTAGAA	223	218	275	97	183	230	184	269	251	104	189	130	179	217	190	198	244	208	216	85	263	239	209	206	179	1	23	246	249	219	257	183	199	191	271	212	245	0	208	200	207	232	231	283	189	224	212
chr03_031887982|Alt_0002	chr03_031887982	TTTTTTATGAACAAGATCCATTCCCTTTCGCCCTTTCTTTAGATTTCTCTTCTCCATAAATTATGTAGCCGTACCTTAGAA	0	0	0	0	0	0	0	0	0	132	0	0	0	0	0	0	0	0	0	137	1	0	0	0	0	165	0	0	0	0	0	0	0	0	0	0	0	431	0	0	0	0	0	0	0	0	0
chr03_031888055|Ref_0001	chr03_031888055	GTACGTTGTCCACTATATTAATCTGACGGCAGGGAAGGTACTGCAGTGGAACAGAAGATTCTAAGGTACGGCTACATAATT	79	109	111	39	95	117	81	159	109	48	94	40	80	101	87	111	79	116	83	54	121	98	102	65	78	0	15	86	99	77	110	105	72	83	145	82	105	0	98	111	85	115	104	108	89	108	99
chr03_031888055|Alt_0002	chr03_031888055	GTACGTTGTCCACTATATTAATCTGACGGCAGCGAAGGTACTGCAGTGGAACAGAAGATTCTAAGGTACGGCTACATAATT	0	0	0	0	0	0	0	0	0	38	0	0	0	0	0	0	0	0	0	37	0	0	0	0	0	49	0	0	0	0	0	0	0	0	0	0	0	115	0	0	0	0	0	0	0	0	1
chr03_032155334|Ref_0001	chr03_032155334	CAAGTCTTGAGGTACTGACTGCAAATTGATATAATGTTGCAACCGTTGCTCGTCACTTCCACCCAATGCTTCCTGCCCGAA	432	152	153	123	286	256	335	426	312	166	300	4	234	117	151	143	201	153	186	177	372	349	314	339	286	175	39	336	351	158	189	289	146	146	341	344	143	381	142	346	132	145	151	306	272	240	312
chr03_032155334|Alt_0002	chr03_032155334	CAAGTCTTGAGGTACTGACTGCAAATTGACATAATGTTGCAACCGTTGCTCGTCACTTCCACCCAATGCTTCCTGCCCGAA	0	71	72	76	0	0	0	0	0	78	2	113	1	65	52	59	61	59	78	79	0	0	1	0	0	86	24	0	0	72	85	0	56	71	0	0	86	0	58	1	51	78	55	0	0	0	0
chr03_032155380|Ref_0001	chr03_032155380	AGTGACGAGCAACGGTTGCAACATTATATCAATTTGCAGTCAGTACCTCAAGACTTGGTTGAGTGGCTAACGTTGGTTGAT	150	85	81	83	136	138	159	153	168	68	124	1	147	69	83	88	48	108	76	78	175	151	166	138	184	78	29	165	158	77	75	154	51	83	147	142	89	201	73	173	63	78	101	160	177	142	158
chr03_032155380|Alt_0002	chr03_032155380	AGTGACGAGCAACGGTTGCAACATTATATCAATTTGCAGTCAGTACCTCAAGACTTGGTTGAGTGGCTAACGTCGGTTGAT	0	1	0	0	0	0	0	1	0	0	0	0	0	0	0	0	0	0	0	0	0	0	0	0	0	0	0	0	0	0	0	0	0	0	0	0	0	0	0	0	0	0	0	1	0	0	0
chr03_032155434|Ref_0001	chr03_032155434	AACATCCCAGAAGCAGGCTAGATCAAACAACCAAGAGAGATTCCAAGTGTCGCGAACATTTCGATTATCAACCAACGTTAG	259	110	117	119	277	220	183	251	230	104	222	1	241	121	109	102	110	142	141	91	277	245	253	227	228	153	24	215	182	135	104	262	85	103	290	269	131	292	82	275	91	114	114	234	251	203	220
chr03_032155434|Alt_0002	chr03_032155434	AACATCCCAGAAGCAGGCTGGATCAAACAACCAAGAGAGATTCCAAGTGTCGCGAACATTTCGATTATCAACCAACGTTAG	0	0	0	0	0	0	0	0	0	0	0	0	0	1	0	0	0	0	0	0	0	0	0	0	0	0	0	0	0	0	0	0	0	0	0	0	0	2	0	0	0	0	0	0	1	0	0
chr03_032155467|Ref_0001	chr03_032155467	GAAATGTTCGCGACACTTGGAATCTCTCTTGGTTGTTTGATCTAGCCTGCTTCTGGGATGTTAGCCTAAAGTACAGCTTCA	161	111	77	79	154	125	217	159	150	50	144	2	168	60	75	72	101	0	83	90	146	120	138	164	170	78	17	128	176	89	90	146	52	74	166	177	127	183	72	141	78	83	122	109	138	122	120
chr03_032155467|Alt_0002	chr03_032155467	GAAATGTTCGCGACACTTGGAATCTCTCTTGGTTGTTTGATCTAGCCTGCTTCTGGGATGTTAGCCTAAAGTACAACTTCA	0	0	0	0	1	0	0	1	0	0	0	0	0	0	0	0	0	0	0	0	0	0	0	0	0	0	0	0	0	0	0	0	1	0	0	0	0	0	0	0	0	0	0	0	0	0	0
chr03_032161138|Ref_0001	chr03_032161138	GAAACTAAAGCACTATCCTTGACTTCGCCTCCTGAAAAGGTCCGAGTTAATTTCTATCTTCATCCTCAGCTTAGAGACACA	354	201	194	176	302	389	391	424	366	225	381	5	259	215	214	217	160	204	174	174	396	327	324	259	317	201	22	349	404	149	213	355	150	182	408	416	214	491	175	382	174	201	210	336	352	411	372
chr03_032161138|Alt_0002	chr03_032161138	GAAACTAAAGCACTATCCTTGACTTCGCCTCCTGAAAAGGTCCAAGTTAATTTCTATCTTCATCCTCAGCTTAGAGACACA	0	169	183	182	0	1	0	0	0	179	2	407	0	192	154	185	155	188	164	172	0	0	3	0	0	187	16	0	0	124	219	0	154	172	0	0	198	1	176	1	168	185	207	0	0	0	0
chr03_032346429|Ref_0001	chr03_032346429	TTTTCCAGGTCGTCGACCACGGCGTCGACGCCGGGCTTATTTCAGATATGACTCGGTTGGCTCGGGAGTTCTTTGCCCTGC	0	0	34	31	0	36	23	48	1	35	0	46	0	95	41	44	41	92	79	0	33	0	84	0	42	103	8	57	53	51	56	48	64	38	0	0	78	1	80	3	60	40	94	0	31	0	0
chr03_032346429|Alt_0002	chr03_032346429	TTTTCCAGGTCGTCGACCACGGCGTCGACGCCGGGCTTATTTCAGATATGACTCGGTTGGCCCGGGAGTTCTTTGCCCTGC	35	56	32	34	61	30	48	50	81	29	77	31	56	0	32	40	0	0	0	72	52	58	1	75	31	0	10	36	40	31	38	35	0	39	61	79	2	91	0	55	0	32	1	78	26	62	63
chr03_032632400|Ref_0001	chr03_032632400	CAAGGCGGCGCGGCTTTGGACAAACTGGCCTACCACCAGTAGTAGTACTAGTACTGCTACTGCCTTCAAATCCATATTTGT	386	432	471	414	391	426	372	384	414	396	409	399	443	397	362	417	269	427	359	362	437	365	463	352	388	336	102	362	370	357	417	371	372	408	498	454	352	563	366	404	390	427	433	386	427	445	378
chr03_032632400|Alt_0002	chr03_032632400	CAAGGCGGCGCGGCTTTGGACAAACTGGCCGACCACCAGTAGTAGTACTAGTACTGCTACTGCCTTCAAATCCATATTTGT	0	0	0	0	0	0	0	0	0	0	0	0	0	0	0	0	0	0	0	0	0	0	0	0	0	0	0	0	0	0	0	0	0	0	0	0	0	0	0	0	0	0	0	0	0	0	0
chr03_032688865|Ref_0001	chr03_032688865	CCTTAGCATGCACATAAACCATGAACCGCTGAAATTTCTCGGAATCCGAGATCTGATAAGTATTTAACACCAACTTTTCAG	140	177	81	162	159	126	195	86	155	163	135	106	139	2	62	62	93	97	67	163	80	147	85	143	72	140	6	89	84	75	76	167	100	93	159	152	107	203	80	155	67	170	84	157	145	177	156
chr03_032688865|Alt_0002	chr03_032688865	CCTTAGCATGCACATAAACCATGAACCGCTGAAATTTCTCAGAATCCGAGATCTGATAAGTATTTAACACCAACTTTTCAG	0	0	88	0	0	0	0	103	1	0	1	0	0	145	83	50	86	87	63	0	68	0	61	0	58	2	3	69	64	75	72	0	80	70	0	0	76	0	58	0	78	0	65	0	0	0	0
chr03_032690067|Ref_0001	chr03_032690067	GATGGGGTGTCACAAGCTACCTCACTTAAATCCGCAATATCCCCGGCATGTTGCCCACGTTATATTCTGTCTAGGGAATGT	0	0	0	169	0	1	0	0	0	0	0	0	0	0	0	0	0	0	0	0	0	167	0	166	0	141	0	0	0	0	0	170	0	0	0	168	0	0	0	195	0	0	0	1	0	0	0
chr03_032690067|Alt_0002	chr03_032690067	GATGGGGTGTCACAAGCTACCTCACTTAAATGCGCAATATCCCCGGCATGTTGCCCACGTTATATTCTGTCTAGGGAATGT	298	189	404	3	335	346	404	432	349	396	358	334	360	381	405	423	309	356	284	343	408	162	374	194	361	157	60	319	430	178	450	186	299	365	405	1	451	484	371	195	387	317	414	360	347	411	328
chr03_032703445|Ref_0001	chr03_032703445	CGGAGGATCATCACCAGTGACCCTTACGTTACGGTTTGCGTGCCGCAAGCGACTCTCGCTCGAACGCGGGTAATATAAGGC	607	271	493	414	515	435	464	475	490	432	426	427	490	463	381	460	429	507	581	225	454	448	557	428	496	414	123	426	402	405	454	391	515	201	563	521	404	615	469	241	385	269	446	433	520	445	391
chr03_032703445|Alt_0002	chr03_032703445	CGGAGGATCATCACCAGTGACCCTTACGTTACGGTTTGCGTGCCGCAAGCGACTCTCGCTCGAACGCGGGTAAGATAAGGC	0	304	0	0	0	0	0	0	0	0	0	0	0	0	0	1	0	0	0	276	0	0	0	0	0	0	0	0	0	0	0	0	0	324	0	0	0	0	0	320	0	299	0	4	0	0	0
chr03_032703508|Ref_0001	chr03_032703508	GGTAATATAAGGCCGTGGTTCCTTTTTTTCCCCATTTTTATTTAATTGTATCGTTAGACAACTTCGATAATTAATGCAAAC	73	0	75	24	67	30	22	45	76	69	72	53	50	35	57	80	25	54	21	37	35	61	0	53	45	59	3	23	17	32	72	55	27	0	78	30	35	77	31	44	29	0	24	30	40	67	72
chr03_032703508|Alt_0002	chr03_032703508	GGTAATATAAGGCCGTGGTTCCTTTTTTTCCCCATTTTTATTTAATTGTATCGTTAGACAACTTCGATGATTAATGCAAAC	0	34	0	36	0	0	0	40	0	0	0	0	0	40	0	0	0	0	0	0	52	0	35	0	42	0	0	21	29	20	0	0	0	28	0	27	0	0	0	0	0	0	0	31	0	0	1
chr03_032935526|Ref_0001	chr03_032935526	GAGCCAGGACCAAAGATCTAGCAAGATTTGCTTTAGCAGATATTTCCAAATACTTTGATCTACCCATAGTGGAAGCTTCAA	302	298	434	245	322	283	263	381	332	158	339	107	227	308	269	344	269	328	264	290	333	318	356	262	294	155	39	269	287	264	354	236	256	298	408	297	301	195	292	275	260	317	328	109	278	345	271
chr03_032935526|Alt_0002	chr03_032935526	GAGCCAGGACCAAAGATCTAGCAAGACTTGCTTTAGCAGATATTTCCAAATACTTTGATCTACCCATAGTGGAAGCTTCAA	0	0	0	1	0	0	0	0	0	152	0	126	0	0	0	0	0	0	0	0	0	0	0	0	0	114	0	0	0	0	0	0	0	0	0	0	0	234	0	1	0	0	0	136	0	0	0
chr03_033276230|Ref_0001	chr03_033276230	GTACAAAAGATTTTCCACTTTAATGACAATTCATGGGGAAGACTAAAGTTGATTTCTATTGCATGTTATCATTTGCAGTTC	216	241	252	100	235	234	197	368	267	277	210	277	202	223	257	278	235	235	233	281	293	132	250	239	216	143	33	247	264	218	283	283	217	216	256	126	247	173	185	245	197	276	221	320	281	233	262
chr03_033276230|Alt_0002	chr03_033276230	GTACAAAAGATTTTCCACTTTAATGACAATTCATGGGGAAGACTGAAGTTGATTTCTATTGCATGTTATCATTTGCAGTTC	0	0	0	128	0	0	0	2	0	0	0	0	0	1	0	0	0	0	0	0	0	135	0	0	0	180	0	0	0	0	0	0	1	0	0	151	0	161	0	3	0	0	0	0	0	0	0
chr03_033702179|Ref_0001	chr03_033702179	GCATGAAGTTCCTAAACTTCGGCACAAGTTTAGGGTTTGCTTAAATTTAACAATGTCCGTTGGTTTCTATTTTCTACCTGT	0	0	0	0	0	68	57	0	2	69	0	61	0	0	0	0	50	0	49	0	0	0	57	0	0	0	0	0	0	0	0	0	44	0	0	0	64	0	39	63	63	0	59	0	39	0	0
chr03_033702179|Alt_0002	chr03_033702179	GCATGAAGTTCCTAAACTTCGGCACAACTTTAGGGTTTGCTTAAATTTAACAATGTCCGTTGGTTTCTATTTTCTACCTGT	125	122	130	86	125	53	62	145	120	64	87	52	64	99	89	109	38	126	28	127	134	97	46	94	98	142	8	97	112	77	128	120	50	130	118	135	61	142	54	57	57	123	78	111	54	96	113
chr03_033827450|Ref_0001	chr03_033827450	CTATGAGCATAAAACGGATTGATCCTCCCGAGATGACTTGTTTGCTGGTATTGGTGTTTTTGCAGCCGGATTGTAATCTAG	49	58	85	37	89	39	48	108	82	43	64	35	68	73	70	95	32	41	39	36	88	27	39	39	96	0	6	75	62	92	78	81	30	44	88	38	38	48	36	44	40	35	42	87	41	66	70
chr03_033827450|Alt_0002	chr03_033827450	CTATGAGCATAAAACGGATTGATCCTCCCGAGATGACTTGTTTGCTGGTATTGGTGTTTTTGCAGCTGGATTGTAATCTAG	0	38	0	31	0	36	39	0	0	40	0	27	0	0	1	1	29	37	36	47	0	39	56	28	0	79	0	0	0	0	0	0	33	38	0	38	32	53	36	51	30	35	50	0	54	0	0
chr03_033827495|Ref_0001	chr03_033827495	TTGTTTGCTGGTATTGGTGTTTTTGCAGCCGGATTGTAATCTAGAATCTTTCTAGCTAGCAATGCAGTGGGACTGTGGATT	295	148	298	129	275	134	102	183	261	0	231	0	230	118	236	284	113	132	83	111	147	115	1	123	130	0	35	125	137	243	238	231	126	0	320	142	116	153	117	4	114	152	125	240	174	290	126
chr03_033827495|Alt_0002	chr03_033827495	TTGTTTGCTGGTATTGGTGTTTTTGCAGCCGGATTGTAATCTAGAATCTTTCTAGCTAGCAATGCAGTGGGACTCTGGATT	0	0	0	0	0	2	0	141	0	145	0	94	0	105	0	0	0	0	0	0	120	0	113	0	98	0	0	89	98	0	0	0	0	110	0	0	0	0	2	88	0	1	0	0	0	0	84
chr03_033827649|Ref_0001	chr03_033827649	TGGCCATGAAAGCCATTGCATCATGCTAAGAAATATTTGCCTTACTTGTTTTGAACAATGTCCTATGAGAAAAGAATAATC	264	338	185	293	255	323	256	380	323	300	298	274	243	163	145	217	120	148	143	163	343	309	328	294	309	331	22	275	304	145	198	252	157	272	401	340	146	231	157	315	136	300	180	139	300	274	262
chr03_033827649|Alt_0002	chr03_033827649	TGGCCATGAAAGCCATTGCATCATGCTAAGAAATATTTTCCTTACTTGTTTTGAACAATGTCCTATGAGAAAAGAATAATC	0	0	160	0	0	1	2	0	1	0	2	0	0	127	123	165	90	134	124	154	2	0	1	0	2	0	9	0	0	110	142	0	115	0	0	0	136	196	140	1	120	1	156	134	0	0	0
chr03_034002981|Ref_0001	chr03_034002981	GCTTATGTGGAGCCCTTTTTCCTACTTAGCTTGCCATTGTATTTTATTTTCTGTTTAAATTGTTAGCCCAGCCCTTTCAAA	222	219	117	225	222	243	200	301	259	201	207	190	166	99	76	79	116	125	122	113	280	116	211	231	177	271	16	191	197	104	121	177	125	222	298	103	123	145	81	117	95	222	118	230	222	198	193
chr03_034002981|Alt_0002	chr03_034002981	GCTTATGTGGAGCCCTTTTTCCTACCTAGCTTGCCATTGTATTTTATTTTCTGTTTAAATTGTTAGCCCAGCCCTTTCAAA	0	0	115	1	0	0	0	1	0	0	1	0	0	124	106	110	123	107	149	119	0	1	1	0	0	0	12	0	0	125	120	0	132	0	0	1	134	176	103	115	109	0	107	0	0	1	0
chr03_034003093|Ref_0001	chr03_034003093	GGGCCAACACTGATGATAACATGAGAAAGCATAAATTCTTGATTTTTAGAATGTTTAAATTCCATCACGCCAGCAATTCGC	140	71	169	69	158	112	123	229	166	126	128	124	94	138	113	149	110	162	150	125	174	125	130	135	110	169	20	107	111	62	152	67	140	108	178	69	151	219	140	141	119	182	119	168	133	130	150
chr03_034003093|Alt_0002	chr03_034003093	GGGCCAACACTGATGATAACATGAGAAAGCATAAATTCTTGATTTTTAGAATGTTTAAATTCCATCAAGCCAGCAATTCGC	0	74	0	47	0	0	0	0	0	0	0	0	0	0	0	0	0	0	3	0	0	0	0	0	0	0	0	0	0	69	0	57	0	0	0	65	0	0	0	2	0	0	0	0	0	0	0
chr03_034448287|Ref_0001	chr03_034448287	TGCAACCGAGTCACGTGAGAGATATGGATCTTCCCTGTTTGGTTGCTGGGAAATTAATTATAGCTTCAGCCCTACTTGGTT	29	36	40	44	45	40	43	80	49	38	45	37	24	29	40	34	23	44	30	36	35	30	52	26	43	52	3	37	31	29	32	40	22	48	41	54	46	60	46	59	47	50	47	35	45	34	26
chr03_034448287|Alt_0002	chr03_034448287	TGCAACCGAGTCACGTGAGAGATATGGATCCTCCCTGTTTGGTTGCTGGGAAATTAATTATAGCTTCAGCCCTACTTGGTT	0	0	0	0	0	0	0	0	0	0	0	0	0	2	0	0	0	0	0	0	0	0	0	0	0	0	0	0	0	0	0	0	0	0	0	0	0	0	0	0	0	0	0	0	0	0	0
chr03_034448315|Ref_0001	chr03_034448315	AGCTAACCAGCATCTATTTTTGATGATGTCTGGTGAGTCGGTTGCAACCGAGTCACGTGAGAGATATGGATCTTCCCTGTT	29	117	84	90	83	136	79	117	121	114	102	102	89	106	94	111	20	76	98	94	137	82	91	106	101	124	25	129	106	114	132	128	35	79	99	120	60	140	82	150	93	117	87	135	119	109	116
chr03_034448315|Alt_0002	chr03_034448315	AGCTAACCAGCATCTATTTTTGATGATGTCTGGTGAGTCGGTTGTAACCGAGTCACGTGAGAGATATGGATCTTCCCTGTT	1	0	0	0	0	0	0	0	0	0	0	1	0	0	0	0	0	0	0	0	0	0	0	0	0	0	0	0	0	0	0	2	1	1	0	0	0	0	0	0	0	0	0	1	0	0	0
chr03_034448344|Ref_0001	chr03_034448344	CAGAGAATCTTCTGAGCTAACCAGCATCTATTTTTGATGATGTCTGGTGAGTCGGTTGCAACCGAGTCACGTGAGAGATAT	136	113	81	113	101	101	91	109	97	77	99	75	118	92	85	93	101	119	101	94	97	112	100	110	83	110	26	88	84	92	90	102	103	90	112	102	96	115	97	107	79	114	92	106	125	85	101
chr03_034448344|Alt_0002	chr03_034448344	CAGAGAATCTTCTGAGCTAACCAGCATCTTTTTTTGATGATGTCTGGTGAGTCGGTTGCAACCGAGTCACGTGAGAGATAT	0	0	0	0	0	0	0	0	0	0	0	0	0	0	0	0	0	0	0	0	0	0	0	0	0	0	0	0	0	0	0	0	0	0	0	0	0	0	0	0	0	0	1	0	0	0	0
chr03_034448393|Ref_0001	chr03_034448393	CCTTTTCTCTGCTTACCGTTGTGCCTTTCTTACAGTGTGAAATTAGCTCAGAGAATCTTCTGAGCTAACCAGCATCTATTT	116	95	70	41	59	74	50	87	59	77	49	81	50	48	47	60	97	60	92	57	69	73	49	58	80	63	7	51	56	69	72	45	104	54	77	60	55	82	50	62	57	62	39	73	64	60	57
chr03_034448393|Alt_0002	chr03_034448393	CCTTTTCTCTGCTTACCGTTGTGCCTTTTTTACAGTGTGAAATTAGCTCAGAGAATCTTCTGAGCTAACCAGCATCTATTT	0	0	0	0	0	0	0	0	0	0	0	0	0	0	0	0	0	0	0	0	0	0	0	0	0	0	0	0	0	0	0	0	0	0	0	0	0	0	0	0	0	0	0	0	0	0	0
chr03_034620174|Ref_0001	chr03_034620174	GGTGAAGATGTGTGTTGAAAATTTATATTATGCAAATTATATGGTGGGTCTCATCCAATGAATCTGTTTTAGGTCTCAAAA	0	0	0	0	0	2	5	0	0	4	0	6	0	0	0	0	11	0	0	0	0	0	2	6	0	4	0	0	0	0	0	3	3	0	0	0	7	0	5	6	0	0	3	0	4	0	0
chr03_034620174|Alt_0002	chr03_034620174	GGTGAAGATGTGTGTTGAAAATTTATATTATGCAAATTATATGGTGGGTCTCATCCAATGAGTCTGTTTTAGGTCTCAAAA	0	0	0	0	0	0	0	4	0	0	0	0	0	0	0	0	0	2	0	0	2	0	1	5	1	0	0	2	0	0	0	3	0	3	0	0	0	5	0	0	0	1	0	0	0	0	1
chr03_035013866|Ref_0001	chr03_035013866	TCCACTGCAAGCACTGATATTCGACTGCGATGGCGTGATATTGGAGTCAGAACACTTGCATCGACAAGCTTACAACGAAGC	274	0	152	152	229	132	174	379	320	140	301	130	287	141	135	159	0	150	1	155	284	222	162	212	236	257	30	308	330	0	177	290	0	144	292	127	0	185	0	126	0	320	3	282	125	320	293
chr03_035013866|Alt_0002	chr03_035013866	TCCACTGCAAGCACTGATATTCGACTGCGATGGCGTGATATTGGAGTCAGAACACTTGCATCGACAAGCTTACAACGACGC	0	433	215	194	0	167	221	0	1	221	4	163	0	201	232	186	290	193	305	179	0	0	199	0	4	0	68	0	0	267	206	0	352	198	0	189	357	226	379	201	355	1	403	0	148	1	1
chr03_035108771|Ref_0001	chr03_035108771	GGATATCACAAAAGATGTTAAAGTTCCTTGTAATTTAGGCGATTTTGAAACAAAGTCTCCGATGGATTTGAGTACTTCATC	0	0	0	1	0	140	90	145	5	0	0	0	0	87	0	0	74	0	111	103	148	122	217	0	105	0	0	108	104	0	0	1	89	105	0	110	94	1	76	89	90	0	119	0	122	0	0
chr03_035108771|Alt_0002	chr03_035108771	GGATATCACAAAAGATGTTAAAGTTCCTTGTAATTTAGGCGATTTTGAAACAAAGTCTCCGATGGATTTGAGTACTTCGTC	201	276	298	238	253	126	116	156	266	269	217	191	186	130	223	271	97	258	107	128	147	110	1	233	143	277	25	112	113	256	305	226	129	136	296	92	108	289	106	124	120	262	127	251	138	278	268
chr03_035523338|Ref_0001	chr03_035523338	GTGCTCAACTCACTGATGATAAAAGAGTTGGTACTCCTATTGAGTTACATGCTAAGTTCTTTGCTTCATATGGGGTACCTC	0	218	0	191	0	92	92	87	1	92	0	86	0	85	0	2	83	0	101	122	94	0	152	0	85	93	0	87	90	76	0	102	78	191	0	72	122	228	82	199	105	170	57	177	82	0	0
chr03_035523338|Alt_0002	chr03_035523338	GTGCTCAACTCACTGATGATAAAAGAGTTGATACTCCTATTGAGTTACATGCTAAGTTCTTTGCTTCATATGGGGTACCTC	160	1	165	1	153	75	112	105	173	108	157	86	123	90	173	169	85	163	71	111	91	194	0	158	87	97	44	87	99	84	227	69	79	1	178	94	99	0	86	0	80	0	77	1	62	160	160
chr03_035523453|Ref_0001	chr03_035523453	CGAAATGAAAGACTTAGGTCCTCTTCGATATTTTCTTGGCATTGAACTTGCATCTTTTCCTGATGGTTATCTCTTAACCCA	0	203	1	164	0	66	53	145	0	177	1	192	0	70	2	1	108	118	89	182	102	78	196	106	104	275	0	106	108	106	1	108	94	157	0	202	70	234	61	139	66	195	76	189	90	0	204
chr03_035523453|Alt_0002	chr03_035523453	CGAAATGAAAGACTTAGGTCCTCTTTGATATTTTCTTGGCATTGAACTTGCATCTTTTCCTGATGGTTATCTCTTAACCCA	195	0	150	0	172	105	56	116	161	0	128	1	101	71	105	153	97	83	94	0	91	66	1	87	86	0	26	81	67	93	144	82	96	0	192	1	92	0	50	1	53	0	57	0	99	98	0
chr03_035523478|Ref_0001	chr03_035523478	GCCAAGAAAATATCGAAGAGGACCTAAGTCTTTCATTTCGAATTTGTGAAATAAATGCTTTTTGACCTCATCAATAGCTGT	0	0	0	0	0	128	107	0	2	0	0	0	0	0	0	0	94	0	108	0	0	0	162	0	4	1	0	0	0	0	0	0	101	0	0	1	123	0	91	103	127	0	138	229	134	0	0
chr03_035523478|Alt_0002	chr03_035523478	GCCAAGAAAATATCGAAGAGGACCTAAGTCTTTCATTTCAAATTTGTGAAATAAATGCTTTTTGACCTCATCAATAGCTGT	0	103	0	171	0	2	0	91	0	0	0	0	0	98	0	0	0	1	0	78	97	0	135	0	119	104	0	83	106	97	0	0	0	104	0	92	0	138	0	5	0	221	1	1	0	0	0
chr03_035906951|Ref_0001	chr03_035906951	CCTTTGAATCGTTGGCTTCTACTTCAAATCTTTAGCACACTCAATGTGAAAGTATGGCAATTTCATAAACTTTGAAGTTAG	274	156	374	162	316	299	222	372	355	172	313	170	232	300	277	136	213	146	265	185	339	324	318	268	328	314	49	306	290	139	349	261	280	292	418	151	307	360	294	240	284	321	328	167	277	303	264
chr03_035906951|Alt_0002	chr03_035906951	CCTTTGAATCGTTGGCTTCTACTTCAAATCTTTAGCACACTCAATGTGAAAGTATGGCAATTTCATAAACTTTGAAGTTGG	0	73	1	86	0	0	0	0	0	96	0	73	0	0	0	148	0	159	0	74	0	1	0	0	1	0	0	0	0	59	0	0	0	0	0	79	0	0	0	4	0	1	0	148	0	0	1
chr03_035909856|Ref_0001	chr03_035909856	CTGATTACGTTTAGCAAATAGATCCGCCTTTGCCTTTGCATTAGGCTTCCAGAAGTTAAATGCCCATCTTCTAACCTGAAT	0	0	116	0	0	86	87	5	1	84	1	93	0	81	85	1	226	122	174	108	0	90	90	0	1	137	17	1	0	109	99	105	212	0	0	125	215	146	164	202	149	185	186	113	176	0	96
chr03_035909856|Alt_0002	chr03_035909856	CTGATTACGTTTAGCAAATAGATCCGCCTTTGCCTTTGCATTAGGCTTCCAGAAGTTAAATGCCCATCATCTAACCTGAAT	231	235	119	182	189	90	85	328	232	99	200	119	153	125	79	171	0	110	0	102	261	98	119	235	180	142	20	241	202	112	127	119	0	204	255	123	0	156	2	3	0	0	4	104	0	164	106
chr03_036236252|Ref_0001	chr03_036236252	CCTTTTTGGTGCACTAGTCAGCCCACATTGCAAATGACAATACATCTCAGTAACATTTCCTTATTTTCTAGAATTGGTGCC	263	258	290	132	196	292	303	355	288	140	258	121	150	229	209	229	194	227	166	264	238	275	251	106	212	0	43	235	267	227	350	185	272	247	325	212	278	311	270	199	244	297	326	265	220	248	194
chr03_036236252|Alt_0002	chr03_036236252	CCTTTTTGGTGCACTAGTCAGCCCACATTGCAAATGACAATACATCTCAGTAACATTTCCTTATTTTCTAGAATTGTTGCC	3	0	8	138	2	9	0	3	0	132	3	99	0	6	3	1	5	0	8	0	3	6	8	87	5	185	0	3	2	5	10	4	0	4	0	4	0	4	3	4	4	3	0	7	0	5	3
chr03_036618909|Ref_0001	chr03_036618909	TCTGCTTTGAACCCTTCTGTTCTGCTTTCCCATTCCCGAAATTAAGTCTCCTTATCCTTCCCTGATAGTTCTCTAAAGCTC	362	397	210	151	316	351	319	461	422	401	395	385	324	188	204	376	203	143	170	390	381	396	344	238	349	260	40	426	433	152	178	154	204	309	390	356	209	461	213	351	126	441	152	317	195	314	308
chr03_036618909|Alt_0002	chr03_036618909	TCTGCTTTGAACCCTTCTGTTCTGCTTTCCCATTCCCGAAATTAAGTCTCCTTATCCTTTCCTGATAGTTCTCTAAAGCTC	2	0	165	158	3	0	0	0	0	1	2	1	0	143	142	0	184	145	135	0	0	0	2	0	0	184	17	0	0	155	168	138	176	1	0	0	179	0	146	2	131	1	149	3	141	0	0
chr04_000488486|Ref_0001	chr04_000488486	CATCAGGTAAAAGATCAACTGTACGACCCTCACCACCTCCTCGTTGTTTAATCATTATGCTATTGCACTTGTTTGGCTTGC	104	63	114	116	100	108	87	206	167	136	110	158	111	89	85	148	70	115	174	127	179	121	123	142	134	168	26	155	115	81	152	142	99	84	155	129	86	185	126	146	120	125	110	115	122	95	139
chr04_000488486|Alt_0002	chr04_000488486	CATCAGGTAAAAGATCAACTGTACGACCCTCACCACCTCCTCGTTGTTTAATCATTATGCTATTGCACTTGTTTGGTTTGC	0	67	0	0	0	0	0	0	0	0	0	0	0	0	1	0	0	0	0	0	0	0	0	0	0	0	0	0	0	57	1	0	0	0	0	0	0	0	1	0	0	0	0	3	0	0	0
chr04_000629600|Ref_0001	chr04_000629600	TCTCTCCGCCACCATCTCTGCTCACCTTCTTCCTCCCTCCCCCTCTCTCTCTCTCTCTCTCTCTCTCTCTCTCTCGCTCTC	6	6	4	5	0	4	3	6	5	4	0	1	9	6	0	3	5	2	2	8	6	0	3	3	6	1	5	6	3	0	0	1	0	9	2	0	6	3	0	7	3	4	12	0	0	0	0
chr04_000629600|Alt_0002	chr04_000629600	TCTCTCCGCCACCATCTCTGCTCACCTTCTTCCTCCCTCCCTCTCTCTCTCTCTCTCTCTCTCTCTCTCTCTCTCGCTCTC	0	0	0	0	0	0	0	0	0	0	0	0	0	0	0	0	0	0	0	0	0	0	0	0	0	0	0	0	0	0	0	0	0	0	0	0	0	0	0	0	0	0	0	0	0	0	0
chr04_000629659|Ref_0001	chr04_000629659	CCACAAGGGTGTCAATGATGTGTAGTTGGCTGCGTTCTTCGGCAGATCGTCAATGTCTCTCTCCGCCACCATCTCTGCTCA	191	0	151	156	145	149	113	84	110	157	203	66	200	55	184	200	103	175	169	87	89	149	105	69	77	69	55	76	90	58	185	70	175	69	179	201	107	107	189	66	76	1	181	78	183	179	130
chr04_000629659|Alt_0002	chr04_000629659	CCACAAGGGTGTCAATGATGTGTAGTTGGCTGCGTTCTTTGGCAGATCGTCAATGTCTCTCTCCGCCACCATCTCTGCTCA	0	184	0	0	0	0	0	96	98	0	0	95	0	98	0	0	98	0	0	99	76	0	118	81	60	98	79	79	92	70	0	98	0	103	0	0	94	124	1	69	84	189	0	104	0	0	0
chr04_000847438|Ref_0001	chr04_000847438	ACAAGACTATAAGTGAAGCATTGCAAGACGTTCCTACAAATGGGAATAACACATTTGTGATTTATGTCAAGGCTGGTGTTT	181	172	198	196	217	176	160	157	231	166	140	168	173	210	166	181	115	184	199	127	199	191	240	189	226	164	42	166	191	194	210	180	160	185	209	191	160	244	193	177	174	194	162	213	213	220	181
chr04_000847438|Alt_0002	chr04_000847438	ACAAGACTATAAGTGAAGCATTGCAAGACGTTCCTACAAATGGGAATAACACATTTGTGATTTATGTCAAAGCTGGTGTTT	0	0	0	0	0	0	0	0	0	0	0	0	0	0	0	0	0	0	0	0	0	0	0	0	0	0	0	0	0	0	0	0	0	0	0	0	0	0	0	0	0	0	0	0	0	0	0
chr04_000976297|Ref_0001	chr04_000976297	TCCAGCCAATGCAGCAAGCGTCAGTGCTTGTGCGTGCAACCTGTTTTCCCAAAAGCAAAAACAGCTGTTACATTCATGATG	110	129	141	0	0	135	0	115	135	0	0	2	95	115	0	1	85	0	1	0	83	0	111	90	195	0	33	87	218	95	2	78	0	97	0	0	195	0	104	180	73	159	93	99	0	122	0
chr04_000976297|Alt_0002	chr04_000976297	TCCAGCCAATGCAGCAAGCGTCAGTGCTTGTGCGTGCAACCTGTTTTCCCAAAAGCAAAAACAGCTGTTACGTTCATGATG	125	156	189	258	255	138	310	149	128	269	284	263	122	122	246	302	78	278	248	224	118	232	153	103	0	229	0	115	0	109	260	111	201	123	342	239	0	319	109	5	119	0	153	111	274	153	237
chr04_001452200|Ref_0001	chr04_001452200	GTTAGGTGGAGTTTTTACTACAAACTTGGATATGAAGTTTTTTTTTTGATCAGACTTGGATATGAAGTTTGGTTACGGATT	100	184	120	91	189	83	164	218	183	100	195	159	74	170	175	138	174	204	160	167	175	166	154	148	83	85	9	160	91	140	186	146	162	86	220	167	101	4	89	3	180	168	118	177	173	98	0
chr04_001452200|Alt_0002	chr04_001452200	GTTAGGTGGAGTTTTTACTACAAACTTGGATATGAAGTTTTTTTTTTTATCAGACTTGGATATGAAGTTTGGTTACGGATT	0	0	0	0	0	0	0	4	0	0	0	0	0	2	0	0	0	0	0	0	0	0	2	0	2	0	0	0	0	0	0	0	0	0	0	0	0	95	0	3	0	0	0	1	0	0	0
chr04_001789934|Ref_0001	chr04_001789934	GGCTGCCAAACCTTCTTGAATGATAAGTACCTTTCCATTGTTGTCGCATTCTTTCATAATTCAATCCTGTAAATTTTCACT	88	118	229	92	83	127	98	143	130	88	113	97	169	114	109	91	107	108	0	98	98	0	89	117	215	0	28	115	251	122	0	101	114	222	146	107	215	257	214	113	104	0	236	215	122	253	196
chr04_001789934|Alt_0002	chr04_001789934	GGCTGCCAAACCTTCTTGAATGATAAGTACCTTTCCATTGTTGTCGCATTCTTTCATAATTCAATCCTGTAAATTTTCGCT	0	0	1	0	0	0	0	0	0	0	0	0	0	0	0	0	0	0	0	0	0	0	0	0	0	0	0	0	0	1	0	0	0	0	0	0	0	0	0	1	0	0	0	0	0	0	0
chr04_001956986|Ref_0001	chr04_001956986	AATAATAGACTCCACAAGCTTCACAGAGCTCTCTAGCTTCCCCTCCGCATTCACAACTACATAATCGAAGTTCTTGATATG	306	654	380	550	327	562	235	583	594	323	282	290	284	390	309	38	464	31	282	315	609	287	592	422	642	634	129	549	600	637	317	281	275	530	261	323	666	712	342	591	506	523	329	582	681	281	69
chr04_001956986|Alt_0002	chr04_001956986	AATAATAGACTCCACAAGCTTCACAGAGCTCTCTAGCTTCCCCTCCGCATTCACAACTACATAATCGAAGTTCCTGATATG	233	0	284	0	286	0	246	0	6	268	321	268	299	0	314	325	0	251	0	0	1	0	1	0	0	0	0	0	0	0	0	0	201	0	289	0	0	0	311	7	0	0	256	0	3	258	0
chr04_001957006|Ref_0001	chr04_001957006	AAGACGGAGACAAAGGAGACTTTGCTTGTTAGGATTGCCACAGCTCGTGAGGAGGTGAGGCATATCAAGAACTTCGATTAT	0	627	319	597	0	340	1	326	318	255	1	2	0	565	0	276	228	293	349	448	336	263	325	271	572	257	291	280	537	577	275	506	0	536	0	567	514	390	266	544	273	0	316	277	361	318	560
chr04_001957006|Alt_0002	chr04_001957006	AAGACGGAGACAAAGGAGACTTTGCTTGTTAGGATTGCCACAGCTCGCGAGGAGGTGAGGCATATCAAGAACTTCGATTAT	305	0	4	3	287	254	259	292	337	1	275	270	308	0	293	1	205	1	328	2	291	297	364	327	3	255	0	248	0	0	318	1	289	0	362	0	0	385	1	1	293	505	4	273	390	0	1
chr04_001986490|Ref_0001	chr04_001986490	GAGTCTCGGCTAAAATCGGTGTTTTATCTTTTTTTGTGTGTGCTTGTTTATTTTTGTGCAAGGAAACTTCTACTGGCTTAT	160	172	164	2	149	132	118	243	180	72	158	149	109	128	120	152	154	123	141	118	197	121	156	67	120	85	6	150	203	70	180	140	174	150	237	59	162	185	113	109	145	144	178	150	158	176	123
chr04_001986490|Alt_0002	chr04_001986490	GAGTCTCGGCTAAAATCGGTGTTTTGTCTTTTTTTGTGTGTGCTTGTTTATTTTTGTGCAAGGAAACTTCTACTGGCTTAT	0	0	0	0	0	0	0	0	0	0	0	0	0	0	0	0	0	0	0	0	0	0	0	0	0	0	0	0	0	0	0	0	0	0	0	0	0	0	0	0	0	0	0	0	0	0	0
chr04_002201495|Ref_0001	chr04_002201495	GGGATTCGAGTGTGGGGTGGACGAATACTATAACAACTTTAAATTGTTGGGATTGTTACTATATTTATAAGAAAAATTTGC	82	85	107	40	99	97	70	126	89	83	89	28	53	77	54	74	61	72	44	93	100	77	87	64	93	54	0	57	87	55	88	74	107	88	103	70	93	148	69	37	90	1	89	65	81	86	82
chr04_002201495|Alt_0002	chr04_002201495	GGGATTCGAGTGTGGGGTGGACGAATACTATAACAACTTTAAATTGTTGGGATTGTTACTACATTTATAAGAAAAATTTGC	0	0	0	0	0	0	0	0	0	0	0	0	0	0	0	0	0	0	0	0	0	0	0	0	0	0	0	0	0	0	0	0	0	0	0	0	0	0	0	68	0	0	0	0	0	0	0
chr04_002345551|Ref_0001	chr04_002345551	AGTCTGAGAGTTCAAGACAATTATATTGGCTGTGTTTGTTTAGATAGTTTAGTTTAGTTTTGATGATGTCATCAGGTGTAA	47	67	47	0	86	86	70	133	97	43	74	40	52	72	70	78	36	72	69	24	101	62	77	33	77	0	11	68	68	31	90	65	43	43	76	42	72	53	68	75	64	0	81	29	82	67	57
chr04_002345551|Alt_0002	chr04_002345551	AGTCTGAGAGTTCAAGACAATTATATTGGCTGTGTTTGTTTAGATAGTGTAGTTTAGTTTTGATGATGTCATCAGGTGTAA	0	0	0	104	0	0	0	0	0	61	0	42	0	1	0	0	0	0	0	34	0	0	0	31	0	99	0	0	0	31	0	0	0	0	0	38	0	60	0	1	0	84	0	26	0	0	0
chr04_002345618|Ref_0001	chr04_002345618	TGAAGTCTCCCCAAGAAAATAATGGCCTTGTTCGTTTCCCAGTTTAGTTTTGATGGCATCATCATTTCTCTCTCTGTCTCT	140	0	79	0	135	75	99	219	182	82	158	59	115	111	118	126	69	131	137	0	161	122	142	50	89	0	4	108	67	0	142	127	81	1	185	92	81	92	61	6	110	0	58	1	130	44	93
chr04_002345618|Alt_0002	chr04_002345618	TGAAGTCTCCCCAAGAAAATAATGGCCTTGTTCGTTTCCCAGTTTAGTTTTGATGACATCATCATTTCTCTCTCTGTCTCT	0	104	50	123	0	75	2	1	0	58	0	64	1	0	0	0	0	0	0	117	0	1	1	61	74	128	18	0	58	90	0	0	0	97	1	59	60	79	58	51	0	130	45	130	0	46	0
chr04_002346498|Ref_0001	chr04_002346498	TTACACTGTTTTAAAGACCTATGGGAACTTGTTTTAAGTATTTCATGTATTTTTACTGTTCATTAGTTTTGTAGACTTGGG	47	56	43	58	43	66	36	77	68	45	36	45	43	48	37	49	31	43	32	43	60	42	67	39	45	67	6	44	33	46	65	47	45	31	65	38	53	74	26	35	52	61	51	41	57	54	67
chr04_002346498|Alt_0002	chr04_002346498	TTACACTGTTTTAAAGACCTATGGGAACTTGTTTTAAGTATTTCATGTATTTTTACTGTTCATTAGTTTTGTAGACTTGGC	0	0	0	0	0	0	0	0	0	0	0	0	0	0	0	0	0	0	0	0	0	0	0	0	0	0	0	0	0	0	0	0	0	0	0	0	0	0	0	0	0	0	0	0	0	0	0
chr04_002346571|Ref_0001	chr04_002346571	GGGTGTGCTATTCATCCTTATTTTTCTGTCAACCATGCTTTTGATTTTTTTTTTCTTTTGGATCTGGTTTTGACACGTTAG	0	0	0	0	0	0	0	0	0	0	0	0	0	0	0	0	0	0	0	0	0	0	0	0	0	0	0	0	0	0	0	0	0	0	0	0	0	0	0	0	0	0	0	0	0	0	0
chr04_002346571|Alt_0002	chr04_002346571	GGGTGTGCTATTCATCCTTATTTTTCTGTCAACCATGCTTTTGATTTTTTTTTTCTTTTGGATCTGGTTTTGACATGTTAG	0	0	0	0	0	0	0	0	0	0	0	0	0	0	0	0	0	0	0	0	0	0	0	0	0	0	0	0	0	0	0	0	0	0	0	0	0	0	0	0	0	0	0	0	0	0	0
chr04_002407024|Ref_0001	chr04_002407024	CCAAACAAATCAATGACGACGCAGCTGGACATGACACAACGCAGCAATCTCTCTCAGTACATTTGCATGTTAATTTCTTCA	0	1	0	2	0	0	0	168	124	144	0	1	0	115	0	0	126	0	2	0	117	0	91	241	97	123	27	133	120	0	0	123	0	0	0	0	122	136	1	1	89	0	0	0	117	1	0
chr04_002407024|Alt_0002	chr04_002407024	CCAAACAAATCAATGACGACGCAGCTGGACATGACACAACGCAGCAATCTCTCTCAGTACATTTGCATGTTAATTTGTTCA	253	221	264	228	244	224	206	164	120	130	260	236	144	109	203	233	130	201	284	248	107	206	125	0	89	156	26	130	132	192	209	116	267	223	253	232	132	173	213	287	108	244	227	305	113	204	211
chr04_002436363|Ref_0001	chr04_002436363	AGAATCAGACCTCCAATGAACGCAAAATGCTCTGTATTAAGGCCGTGTTTGGAGTGTTTAACGGTTATTCACCGACTTAAA	34	73	32	45	22	46	34	114	88	27	37	33	27	80	36	48	66	42	80	76	85	80	51	48	66	99	4	80	54	32	77	82	25	70	45	36	91	0	39	27	64	0	37	79	64	43	74
chr04_002436363|Alt_0002	chr04_002436363	AGAATCAGACCTCCAATGAACGCAAAATGCTCTGTATTAAGGCCGTGTTTGGAGTGTTTAACAGTTATTCACCGACTTAAA	36	0	64	40	53	0	51	0	0	48	48	41	32	0	46	66	0	45	0	0	0	0	0	36	0	0	0	0	0	49	0	1	29	0	67	50	1	110	38	33	0	101	51	0	0	48	0
chr04_002436506|Ref_0001	chr04_002436506	CCAACTTAAAAGTCAATTTGTGGAACAAAGCCTAACTCATCTCCCCGTATTTGCACTTTTTCATTTTTTTTTGTTGGCAAT	0	1	0	0	0	0	0	11	12	0	0	0	0	11	0	0	9	0	1	0	9	0	13	12	7	1	0	16	11	0	0	7	0	0	0	0	9	0	0	0	6	0	0	0	9	0	0
chr04_002436506|Alt_0002	chr04_002436506	CCAACTTAAAAGTCAATTTGTGGAACAAAGCCTAACTCATCTCCCTGTATTTGCACTTTTTCATTTTTTTTTGTTGGCAAT	0	0	0	0	0	0	0	0	0	0	0	0	0	0	0	0	0	0	0	0	0	0	0	0	0	0	0	0	0	0	0	0	0	0	0	0	0	0	0	0	0	0	0	0	0	0	0
chr04_002436549|Ref_0001	chr04_002436549	CAATTTGTGGAACAAAGCCTAACTCATCTCCCCGTATTTGCACTTTTTCATTTTTTTTTGTTGGCAATTATGTTTGTTTTT	0	0	0	0	0	0	0	18	11	0	0	0	0	21	0	0	14	0	0	0	24	0	9	21	11	0	2	10	17	0	0	11	0	0	0	0	7	0	0	0	13	0	0	0	9	0	0
chr04_002436549|Alt_0002	chr04_002436549	CAATTTGTGGAACAAAGCCTAACTCATCTCCCCGTATTTGCACTTTTTCATTTTTTTTTGTTGGCAATTATGTTTCTTTTT	1	0	0	2	0	2	0	0	0	0	0	0	1	0	1	1	0	0	0	0	0	0	0	0	0	0	0	0	0	1	0	0	3	2	0	0	0	0	0	1	0	0	0	3	0	0	0
chr04_002436571|Ref_0001	chr04_002436571	TAACTCATCTCCCCGTATTTGCACTTTTTCATTTTTTTTTGTTGGCAATTATGTTTGTTTTTCAGTTTTTGGAACATCCTA	0	0	0	0	0	0	2	66	82	0	0	0	0	54	0	0	80	0	0	0	62	0	59	57	72	0	1	52	59	0	0	28	0	0	0	0	72	0	0	1	35	0	0	0	50	0	0
chr04_002436571|Alt_0002	chr04_002436571	TAACTCATCTCCCCGTATTTGCACTTTTTCATTTTTTTTTGTTGGCAATTATGTTTGTTTTTCAGTTTTTGGAACATCATA	0	0	0	0	0	0	0	0	0	0	0	0	0	0	0	0	0	0	0	0	0	0	0	0	0	0	0	0	0	0	0	0	0	0	0	0	0	0	0	0	0	0	0	0	0	0	0
chr04_002471441|Ref_0001	chr04_002471441	ATTTAAGAATTCGATTCGGCGCTTTTAGGCTTTTGAAATCAATAATAAGCTTGGCTCCATCTCTCAATTAATTTGATCAGC	73	122	142	88	49	92	83	92	51	84	98	78	100	63	85	65	101	65	19	92	90	25	85	106	108	108	6	94	123	72	55	66	81	125	88	27	142	135	111	72	107	126	106	95	91	111	1
[truncated: 3,857 more rows]
[truncated: 325 more columns]
